# Supplementary material for: 3D structure of the Campi Flegrei caldera central sector reconstructed through short-period magnetotelluric imaging
Source: Sci Rep. 2022 Dec 2;12:20802. doi: 10.1038/s41598-022-24998-6 (PMC9716173; doi:10.1038/s41598-022-24998-6)
Supplement: Supplementary file 12 — Supplementary Information 12. [file 41598_2022_24998_MOESM12_ESM.zip]

Archive with 47 entries (47 files):
- WFLEB01.edi
- WFLEB02.edi
- WFLEB03.edi
- WFLEB04.edi
- WFLEB05.edi
- WFLEB06.edi
- WFLEB07.edi
- WFLEB08.edi
- WFLEB09.edi
- WFLEB10.edi
- WFLEB11.edi
- WFLEB12.edi
- WFLEB13.edi
- WFLEB14.edi
- WFLEB15.edi
- WFLEB16.edi
- WFLEB17.edi
- WFLEB18.edi
- WFLEB19.edi
- WFLEB20.edi
- WFLEB21.edi
- WFLEB22.edi
- WFLEB23.edi
- WFLEB24.edi
- WFLEB25.edi
- WFLEB26.edi
- WFLEB27.edi
- WFLEB28.edi
- WFLEB29.edi
- WFLEB30.edi
- WFLEB31.edi
- WFLEB32.edi
- WFLEB33.edi
- WFLEB34.edi
- WFLEB35.edi
- WFLEB36.edi
- WFLEB37.edi
- WFLEB38.edi
- WFLEB39.edi
- WFLEB40.edi
- WFLEB41.edi
- WFLEB42.edi
- WFLEB43.edi
- WFLEB44.edi
- WFLEB45.edi
- WFLEB46.edi
- WFLEB47.edi
