# Supplementary material for: 3D structure of the Campi Flegrei caldera central sector reconstructed through short-period magnetotelluric imaging
Source: Sci Rep. 2022 Dec 2;12:20802. doi: 10.1038/s41598-022-24998-6 (PMC9716173; doi:10.1038/s41598-022-24998-6)
Supplement: Supplementary file 12 — Supplementary Information 12. [file 41598_2022_24998_MOESM12_ESM.zip › WFLEB01.edi]

>HEAD

    DATAID=WFLEB01
    FILEBY=anton
    ACQDATE=2004/01/01
    FILEDATE=2021/07/15
    LAT=40:49:29.990
    LONG=14:08:42.000
    ELEV=114.94
    STDVERS="SEG 1.0"
    PROGVERS="MT-Corrector 5.4"
    PROGDATE=2015/11/23
    EMPTY=1.000E+32

>INFO

= 0
    fieldnotes.electrode_ex.acqchan = 0.0
    fieldnotes.electrode_ex.chtype = EX
    fieldnotes.electrode_ex.id = 14.001
    fieldnotes.electrode_ex.x = 0.0
    fieldnotes.electrode_ex.x2 = 0.0
    fieldnotes.electrode_ex.y = 0.0
    fieldnotes.electrode_ex.y2 = 0.0
    fieldnotes.electrode_ey.acqchan = 0.0
    fieldnotes.electrode_ey.chtype = EY
    fieldnotes.electrode_ey.id = 15.001
    fieldnotes.electrode_ey.x = 0.0
    fieldnotes.electrode_ey.x2 = 0.0
    fieldnotes.electrode_ey.y = 0.0
    fieldnotes.electrode_ey.y2 = 0.0
    fieldnotes.magnetometer_hx.acqchan = 0.0
    fieldnotes.magnetometer_hx.azm = 0.0
    fieldnotes.magnetometer_hx.chtype = HX
    fieldnotes.magnetometer_hx.id = 11.001
    fieldnotes.magnetometer_hx.x = 0.0
    fieldnotes.magnetometer_hx.y = 0.0
    fieldnotes.magnetometer_hy.acqchan = 0.0
    fieldnotes.magnetometer_hy.azm = 90.0
    fieldnotes.magnetometer_hy.chtype = HY
    fieldnotes.magnetometer_hy.id = 12.001
    fieldnotes.magnetometer_hy.x = 0.0
    fieldnotes.magnetometer_hy.y = 0.0
    fieldnotes.magnetometer_hz.acqchan = 0.0
    fieldnotes.magnetometer_hz.azm = 0.0
    fieldnotes.magnetometer_hz.chtype = HZ
    fieldnotes.magnetometer_hz.id = 13.001
    fieldnotes.magnetometer_hz.x = 0.0
    fieldnotes.magnetometer_hz.y = 0.0
    processing.sign_convention = exp(+i \omega t)
    copyright.conditions_of_use = All data and metadata for this survey are available free of charge and may be copied freely, duplicated and further distributed provided this data set is cited as the reference. While the author(s) strive to provide data and metadata of best possible quality, neither the author(s) of this data set, not IRIS make any claims, promises, or guarantees about the accuracy, completeness, or adequacy of this information, and expressly disclaim liability for errors and omissions in the contents of this file. Guidelines about the quality or limitations of the data and metadata, as obtained from the author(s), are included for informational purposes only.
    provenance.creating_application = MTpy
    provenance.creation_time = 2021-08-30 09:41:33

>=DEFINEMEAS

    REFLAT=40:49:29.990
    REFLONG=14:08:42.000
    REFELEV=114.94

>HMEAS ID=101.001 CHTYPE=HX
>HMEAS ID=102.001 CHTYPE=HY
>HMEAS ID=103.001 CHTYPE=HZ
>EMEAS ID=104.001 CHTYPE=EX
>EMEAS ID=105.001 CHTYPE=EY
>HMEAS ID=201.001 CHTYPE=HX
>HMEAS ID=202.001 CHTYPE=HY
>HMEAS ID=203.001 CHTYPE=HZ
>EMEAS ID=204.001 CHTYPE=EX
>EMEAS ID=205.001 CHTYPE=EY

>=MTSECT

    SECTID=SPLINE
    NFREQ=52
    HX=101.001
    HY=102.001
    HZ=103.001
    EX=104.001
    EY=105.001

>!**** FREQUENCIES ****!
>FREQ // 52
  1.000E+03  8.577E+02  7.356E+02  6.310E+02  5.412E+02  4.642E+02  3.981E+02
  3.415E+02  2.929E+02  2.512E+02  2.154E+02  1.848E+02  1.585E+02  1.359E+02
  1.166E+02  1.000E+02  8.577E+01  7.356E+01  6.310E+01  5.412E+01  4.642E+01
  3.981E+01  3.415E+01  2.929E+01  2.512E+01  2.154E+01  1.848E+01  1.585E+01
  1.359E+01  1.166E+01  1.000E+01  8.577E+00  7.356E+00  6.310E+00  5.412E+00
  4.642E+00  3.981E+00  3.415E+00  2.929E+00  2.512E+00  2.154E+00  1.848E+00
  1.585E+00  1.359E+00  1.166E+00  1.000E+00  8.577E-01  7.356E-01  6.310E-01
  5.412E-01  4.642E-01  3.981E-01

>!**** ROTATION ANGLES ****!
>ZROT NFREQ=52 // 52
  0.000E+00  0.000E+00  0.000E+00  0.000E+00  0.000E+00  0.000E+00  0.000E+00
  0.000E+00  0.000E+00  0.000E+00  0.000E+00  0.000E+00  0.000E+00  0.000E+00
  0.000E+00  0.000E+00  0.000E+00  0.000E+00  0.000E+00  0.000E+00  0.000E+00
  0.000E+00  0.000E+00  0.000E+00  0.000E+00  0.000E+00  0.000E+00  0.000E+00
  0.000E+00  0.000E+00  0.000E+00  0.000E+00  0.000E+00  0.000E+00  0.000E+00
  0.000E+00  0.000E+00  0.000E+00  0.000E+00  0.000E+00  0.000E+00  0.000E+00
  0.000E+00  0.000E+00  0.000E+00  0.000E+00  0.000E+00  0.000E+00  0.000E+00
  0.000E+00  0.000E+00  0.000E+00

>!**** IMPEDANCES ****!
>ZXXR NFREQ=52 ROT=ZROT // 52
 -3.289E+00  4.290E-01  3.782E+00  6.936E+00  9.978E+00  1.295E+01  1.579E+01
  1.841E+01  2.072E+01  2.261E+01  2.401E+01  2.487E+01  2.516E+01  2.490E+01
  2.409E+01  2.279E+01  2.105E+01  1.898E+01  1.668E+01  1.429E+01  1.195E+01
  9.790E+00  7.921E+00  6.400E+00  5.241E+00  4.411E+00  3.854E+00  3.500E+00
  3.285E+00  3.160E+00  3.092E+00  3.062E+00  3.059E+00  3.078E+00  3.119E+00
  3.181E+00  3.263E+00  3.364E+00  3.483E+00  3.613E+00  3.751E+00  3.888E+00
  4.017E+00  4.131E+00  4.224E+00  4.290E+00  4.329E+00  4.341E+00  4.330E+00
  4.301E+00  4.261E+00  4.214E+00
>ZXXI NFREQ=52 ROT=ZROT // 52
  2.371E+02  2.197E+02  2.034E+02  1.881E+02  1.737E+02  1.601E+02  1.473E+02
  1.352E+02  1.239E+02  1.133E+02  1.037E+02  9.484E+01  8.685E+01  7.965E+01
  7.316E+01  6.725E+01  6.179E+01  5.663E+01  5.164E+01  4.670E+01  4.178E+01
  3.688E+01  3.206E+01  2.744E+01  2.313E+01  1.924E+01  1.583E+01  1.294E+01
  1.055E+01  8.611E+00  7.062E+00  5.840E+00  4.881E+00  4.131E+00  3.545E+00
  3.090E+00  2.738E+00  2.469E+00  2.270E+00  2.128E+00  2.035E+00  1.983E+00
  1.963E+00  1.968E+00  1.987E+00  2.015E+00  2.044E+00  2.069E+00  2.089E+00
  2.104E+00  2.113E+00  2.120E+00
>ZXX.VAR NFREQ=52 ROT=ZROT // 52
  3.167E+02  2.944E+02  2.469E+02  2.033E+02  1.684E+02  1.442E+02  1.306E+02
  1.262E+02  1.273E+02  1.272E+02  1.220E+02  1.107E+02  9.544E+01  8.153E+01
  7.202E+01  6.614E+01  6.303E+01  6.271E+01  6.518E+01  6.858E+01  7.010E+01
  6.689E+01  5.698E+01  4.320E+01  3.074E+01  2.149E+01  1.501E+01  1.065E+01
  7.774E+00  5.885E+00  4.607E+00  3.688E+00  2.997E+00  2.446E+00  1.971E+00
  1.534E+00  1.162E+00  8.915E-01  7.198E-01  6.272E-01  5.974E-01  6.164E-01
  6.678E-01  7.202E-01  7.443E-01  7.312E-01  6.818E-01  6.154E-01  5.502E-01
  4.837E-01  4.114E-01  3.601E-01
>ZXYR NFREQ=52 ROT=ZROT // 52
  1.283E+02  1.100E+02  9.386E+01  7.948E+01  6.664E+01  5.517E+01  4.500E+01
  3.607E+01  2.835E+01  2.181E+01  1.639E+01  1.200E+01  8.521E+00  5.828E+00
  3.790E+00  2.288E+00  1.224E+00  5.154E-01  1.000E-01 -7.362E-02 -4.770E-02
  1.346E-01  4.314E-01  7.976E-01  1.189E+00  1.565E+00  1.893E+00  2.152E+00
  2.332E+00  2.432E+00  2.459E+00  2.422E+00  2.331E+00  2.197E+00  2.022E+00
  1.807E+00  1.549E+00  1.242E+00  8.784E-01  4.512E-01 -4.180E-02 -5.960E-01
 -1.198E+00 -1.825E+00 -2.444E+00 -3.023E+00 -3.530E+00 -3.943E+00 -4.250E+00
 -4.453E+00 -4.562E+00 -4.594E+00
>ZXYI NFREQ=52 ROT=ZROT // 52
  1.832E+02  1.692E+02  1.559E+02  1.432E+02  1.310E+02  1.194E+02  1.083E+02
  9.777E+01  8.782E+01  7.857E+01  7.009E+01  6.246E+01  5.570E+01  4.980E+01
  4.471E+01  4.035E+01  3.663E+01  3.343E+01  3.066E+01  2.821E+01  2.599E+01
  2.396E+01  2.205E+01  2.024E+01  1.851E+01  1.687E+01  1.534E+01  1.392E+01
  1.264E+01  1.151E+01  1.054E+01  9.740E+00  9.094E+00  8.600E+00  8.242E+00
  8.006E+00  7.874E+00  7.825E+00  7.835E+00  7.875E+00  7.914E+00  7.919E+00
  7.854E+00  7.693E+00  7.417E+00  7.022E+00  6.516E+00  5.926E+00  5.280E+00
  4.611E+00  3.948E+00  3.309E+00
>ZXY.VAR NFREQ=52 ROT=ZROT // 52
  1.211E+03  1.119E+03  9.257E+02  7.976E+02  6.811E+02  5.591E+02  4.493E+02
  3.725E+02  3.227E+02  2.811E+02  2.402E+02  2.020E+02  1.679E+02  1.376E+02
  1.112E+02  9.037E+01  7.517E+01  6.295E+01  5.148E+01  4.126E+01  3.318E+01
  2.695E+01  2.194E+01  1.776E+01  1.420E+01  1.117E+01  8.645E+00  6.646E+00
  5.208E+00  4.281E+00  3.693E+00  3.310E+00  3.042E+00  2.821E+00  2.590E+00
  2.306E+00  1.997E+00  1.721E+00  1.520E+00  1.426E+00  1.442E+00  1.541E+00
  1.676E+00  1.752E+00  1.717E+00  1.666E+00  1.674E+00  1.671E+00  1.563E+00
  1.359E+00  1.115E+00  9.429E-01
>ZYXR NFREQ=52 ROT=ZROT // 52
 -4.330E+02 -3.900E+02 -3.500E+02 -3.128E+02 -2.782E+02 -2.461E+02 -2.164E+02
 -1.890E+02 -1.638E+02 -1.410E+02 -1.204E+02 -1.020E+02 -8.579E+01 -7.156E+01
 -5.924E+01 -4.865E+01 -3.965E+01 -3.205E+01 -2.569E+01 -2.041E+01 -1.606E+01
 -1.250E+01 -9.623E+00 -7.314E+00 -5.481E+00 -4.043E+00 -2.933E+00 -2.088E+00
 -1.460E+00 -1.003E+00 -6.849E-01 -4.747E-01 -3.494E-01 -2.902E-01 -2.819E-01
 -3.134E-01 -3.751E-01 -4.603E-01 -5.629E-01 -6.782E-01 -8.016E-01 -9.286E-01
 -1.055E+00 -1.177E+00 -1.291E+00 -1.394E+00 -1.484E+00 -1.561E+00 -1.625E+00
 -1.679E+00 -1.724E+00 -1.763E+00
>ZYXI NFREQ=52 ROT=ZROT // 52
 -7.245E+02 -6.951E+02 -6.661E+02 -6.372E+02 -6.086E+02 -5.799E+02 -5.511E+02
 -5.222E+02 -4.932E+02 -4.641E+02 -4.349E+02 -4.058E+02 -3.768E+02 -3.480E+02
 -3.195E+02 -2.915E+02 -2.640E+02 -2.373E+02 -2.114E+02 -1.867E+02 -1.634E+02
 -1.416E+02 -1.215E+02 -1.034E+02 -8.736E+01 -7.333E+01 -6.128E+01 -5.110E+01
 -4.260E+01 -3.560E+01 -2.989E+01 -2.526E+01 -2.153E+01 -1.853E+01 -1.613E+01
 -1.420E+01 -1.265E+01 -1.140E+01 -1.040E+01 -9.583E+00 -8.917E+00 -8.368E+00
 -7.912E+00 -7.526E+00 -7.197E+00 -6.910E+00 -6.655E+00 -6.426E+00 -6.216E+00
 -6.020E+00 -5.835E+00 -5.656E+00
>ZYX.VAR NFREQ=52 ROT=ZROT // 52
  1.150E+03  1.013E+03  7.363E+02  5.834E+02  4.654E+02  3.636E+02  2.870E+02
  2.433E+02  2.217E+02  2.020E+02  1.775E+02  1.543E+02  1.374E+02  1.292E+02
  1.309E+02  1.412E+02  1.577E+02  1.757E+02  1.886E+02  1.916E+02  1.812E+02
  1.572E+02  1.227E+02  8.638E+01  5.729E+01  3.744E+01  2.454E+01  1.648E+01
  1.153E+01  8.523E+00  6.639E+00  5.363E+00  4.423E+00  3.650E+00  2.948E+00
  2.273E+00  1.674E+00  1.215E+00  8.933E-01  6.745E-01  5.300E-01  4.356E-01
  3.744E-01  3.344E-01  3.074E-01  2.886E-01  2.747E-01  2.640E-01  2.546E-01
  2.407E-01  2.174E-01  1.974E-01
>ZYYR NFREQ=52 ROT=ZROT // 52
  5.797E+02  5.036E+02  4.373E+02  3.797E+02  3.297E+02  2.865E+02  2.494E+02
  2.178E+02  1.910E+02  1.684E+02  1.496E+02  1.339E+02  1.209E+02  1.100E+02
  1.008E+02  9.278E+01  8.564E+01  7.899E+01  7.253E+01  6.606E+01  5.948E+01
  5.279E+01  4.611E+01  3.960E+01  3.345E+01  2.784E+01  2.288E+01  1.864E+01
  1.511E+01  1.223E+01  9.941E+00  8.141E+00  6.736E+00  5.643E+00  4.788E+00
  4.114E+00  3.576E+00  3.142E+00  2.787E+00  2.494E+00  2.250E+00  2.047E+00
  1.877E+00  1.734E+00  1.615E+00  1.513E+00  1.427E+00  1.352E+00  1.286E+00
  1.226E+00  1.172E+00  1.120E+00
>ZYYI NFREQ=52 ROT=ZROT // 52
  3.969E+02  3.558E+02  3.185E+02  2.846E+02  2.537E+02  2.257E+02  2.003E+02
  1.775E+02  1.571E+02  1.391E+02  1.232E+02  1.094E+02  9.744E+01  8.716E+01
  7.836E+01  7.080E+01  6.428E+01  5.857E+01  5.349E+01  4.886E+01  4.456E+01
  4.049E+01  3.658E+01  3.281E+01  2.918E+01  2.570E+01  2.242E+01  1.938E+01
  1.662E+01  1.416E+01  1.200E+01  1.014E+01  8.569E+00  7.247E+00  6.148E+00
  5.243E+00  4.501E+00  3.898E+00  3.411E+00  3.019E+00  2.706E+00  2.456E+00
  2.258E+00  2.098E+00  1.970E+00  1.863E+00  1.773E+00  1.694E+00  1.623E+00
  1.558E+00  1.495E+00  1.435E+00
>ZYY.VAR NFREQ=52 ROT=ZROT // 52
  4.523E+03  4.038E+03  3.040E+03  2.322E+03  1.796E+03  1.453E+03  1.250E+03
  1.130E+03  1.059E+03  1.022E+03  9.896E+02  9.205E+02  8.081E+02  6.976E+02
  6.158E+02  5.502E+02  4.880E+02  4.271E+02  3.675E+02  3.093E+02  2.530E+02
  2.000E+02  1.522E+02  1.103E+02  7.432E+01  4.596E+01  2.678E+01  1.541E+01
  8.968E+00  5.407E+00  3.428E+00  2.285E+00  1.597E+00  1.156E+00  8.571E-01
  6.442E-01  4.932E-01  3.928E-01  3.251E-01  2.712E-01  2.241E-01  1.861E-01
  1.576E-01  1.366E-01  1.209E-01  1.072E-01  9.359E-02  8.198E-02  7.413E-02
  6.911E-02  6.548E-02  6.333E-02
>ZDETR NFREQ=52 ROT=ZROT // 52
  3.054E+02  2.697E+02  2.378E+02  2.091E+02  1.835E+02  1.605E+02  1.401E+02
  1.220E+02  1.060E+02  9.216E+01  8.020E+01  6.998E+01  6.130E+01  5.394E+01
  4.769E+01  4.232E+01  3.764E+01  3.348E+01  2.971E+01  2.621E+01  2.293E+01
  1.985E+01  1.696E+01  1.430E+01  1.188E+01  9.733E+00  7.869E+00  6.286E+00
  4.973E+00  3.907E+00  3.067E+00  2.427E+00  1.971E+00  1.684E+00  1.560E+00
  1.601E+00  1.815E+00  2.218E+00  2.818E+00  3.618E+00  4.583E+00  5.625E+00
  6.580E+00  7.214E+00  7.304E+00  6.756E+00  5.698E+00  4.362E+00  2.962E+00
  1.633E+00  4.363E-01 -6.100E-01
>ZDETI NFREQ=52 ROT=ZROT // 52
  5.169E+02  4.766E+02  4.389E+02  4.035E+02  3.702E+02  3.388E+02  3.090E+02
  2.811E+02  2.549E+02  2.306E+02  2.083E+02  1.880E+02  1.697E+02  1.533E+02
  1.387E+02  1.256E+02  1.139E+02  1.034E+02  9.374E+01  8.480E+01  7.643E+01
  6.852E+01  6.105E+01  5.402E+01  4.746E+01  4.143E+01  3.598E+01  3.114E+01
  2.691E+01  2.329E+01  2.022E+01  1.766E+01  1.555E+01  1.383E+01  1.242E+01
  1.127E+01  1.033E+01  9.518E+00  8.766E+00  7.975E+00  7.029E+00  5.806E+00
  4.212E+00  2.253E+00  7.742E-02 -1.990E+00 -3.648E+00 -4.785E+00 -5.415E+00
 -5.633E+00 -5.542E+00 -5.227E+00
>ZDET.VAR NFREQ=52 ROT=ZROT // 52
  2.153E+03  1.987E+03  1.634E+03  1.384E+03  1.159E+03  9.357E+02  7.481E+02
  6.341E+02  5.777E+02  5.354E+02  4.863E+02  4.307E+02  3.721E+02  3.162E+02
  2.675E+02  2.293E+02  2.022E+02  1.807E+02  1.596E+02  1.390E+02  1.203E+02
  1.026E+02  8.420E+01  6.580E+01  4.917E+01  3.532E+01  2.458E+01  1.683E+01
  1.167E+01  8.509E+00  6.587E+00  5.394E+00  4.625E+00  4.067E+00  3.528E+00
  2.872E+00  2.200E+00  1.671E+00  1.313E+00  1.091E+00  9.703E-01  9.158E-01
  8.957E-01  8.725E-01  8.277E-01  7.898E-01  7.793E-01  7.647E-01  7.086E-01
  6.102E-01  4.889E-01  4.028E-01

>!**** ROTATION ANGLES ****!
>RHOROT NFREQ=52 // 52
  0.000E+00  0.000E+00  0.000E+00  0.000E+00  0.000E+00  0.000E+00  0.000E+00
  0.000E+00  0.000E+00  0.000E+00  0.000E+00  0.000E+00  0.000E+00  0.000E+00
  0.000E+00  0.000E+00  0.000E+00  0.000E+00  0.000E+00  0.000E+00  0.000E+00
  0.000E+00  0.000E+00  0.000E+00  0.000E+00  0.000E+00  0.000E+00  0.000E+00
  0.000E+00  0.000E+00  0.000E+00  0.000E+00  0.000E+00  0.000E+00  0.000E+00
  0.000E+00  0.000E+00  0.000E+00  0.000E+00  0.000E+00  0.000E+00  0.000E+00
  0.000E+00  0.000E+00  0.000E+00  0.000E+00  0.000E+00  0.000E+00  0.000E+00
  0.000E+00  0.000E+00  0.000E+00

>!**** APPARENT RESISTIVITIES AND PHASES ****!
>RHOXY NFREQ=52 ROT=RHOROT // 52
  1.001E+01  9.497E+00  8.999E+00  8.499E+00  7.987E+00  7.457E+00  6.912E+00
  6.360E+00  5.815E+00  5.293E+00  4.810E+00  4.378E+00  4.006E+00  3.698E+00
  3.454E+00  3.267E+00  3.132E+00  3.040E+00  2.979E+00  2.940E+00  2.911E+00
  2.883E+00  2.848E+00  2.801E+00  2.740E+00  2.666E+00  2.585E+00  2.504E+00
  2.431E+00  2.375E+00  2.345E+00  2.349E+00  2.396E+00  2.497E+00  2.661E+00
  2.903E+00  3.235E+00  3.677E+00  4.245E+00  4.954E+00  5.815E+00  6.825E+00
  7.966E+00  9.198E+00  1.046E+01  1.169E+01  1.281E+01  1.377E+01  1.456E+01
  1.519E+01  1.568E+01  1.610E+01
>PHSXY NFREQ=52 ROT=RHOROT // 52
  5.501E+01  5.696E+01  5.894E+01  6.096E+01  6.304E+01  6.520E+01  6.744E+01
  6.975E+01  7.211E+01  7.448E+01  7.684E+01  7.913E+01  8.130E+01  8.333E+01
  8.516E+01  8.675E+01  8.809E+01  8.912E+01  8.981E+01  9.015E+01  9.011E+01
  8.968E+01  8.888E+01  8.774E+01  8.633E+01  8.470E+01  8.296E+01  8.121E+01
  7.955E+01  7.807E+01  7.688E+01  7.604E+01  7.562E+01  7.567E+01  7.622E+01
  7.728E+01  7.887E+01  8.098E+01  8.360E+01  8.672E+01  9.030E+01  9.430E+01
  9.867E+01  1.033E+02  1.082E+02  1.133E+02  1.184E+02  1.236E+02  1.288E+02
  1.340E+02  1.391E+02  1.442E+02
>RHOXY.ERR NFREQ=52 ROT=RHOROT // 52
  9.064E-02  9.628E-02  9.708E-02  9.995E-02  1.027E-01  1.039E-01  1.045E-01
  1.069E-01  1.120E-01  1.179E-01  1.231E-01  1.274E-01  1.309E-01  1.330E-01
  1.336E-01  1.336E-01  1.343E-01  1.347E-01  1.330E-01  1.297E-01  1.264E-01
  1.238E-01  1.215E-01  1.192E-01  1.166E-01  1.134E-01  1.096E-01  1.057E-01
  1.027E-01  1.018E-01  1.027E-01  1.048E-01  1.072E-01  1.091E-01  1.093E-01
  1.068E-01  1.019E-01  9.617E-02  9.110E-02  8.834E-02  8.851E-02  9.106E-02
  9.472E-02  9.718E-02  9.740E-02  9.794E-02  1.011E-01  1.049E-01  1.065E-01
  1.051E-01  1.013E-01  9.943E-02
>PHSXY.ERR NFREQ=52 ROT=RHOROT // 52
  1.263E+01  1.346E+01  1.358E+01  1.401E+01  1.442E+01  1.460E+01  1.468E+01
  1.505E+01  1.582E+01  1.672E+01  1.751E+01  1.818E+01  1.872E+01  1.904E+01
  1.914E+01  1.915E+01  1.926E+01  1.932E+01  1.905E+01  1.853E+01  1.803E+01
  1.763E+01  1.728E+01  1.692E+01  1.652E+01  1.603E+01  1.546E+01  1.487E+01
  1.442E+01  1.428E+01  1.442E+01  1.473E+01  1.510E+01  1.538E+01  1.541E+01
  1.503E+01  1.431E+01  1.345E+01  1.270E+01  1.229E+01  1.232E+01  1.269E+01
  1.323E+01  1.360E+01  1.363E+01  1.371E+01  1.418E+01  1.476E+01  1.499E+01
  1.478E+01  1.422E+01  1.393E+01
>RHOYX NFREQ=52 ROT=RHOROT // 52
  1.425E+02  1.481E+02  1.539E+02  1.597E+02  1.655E+02  1.710E+02  1.761E+02
  1.806E+02  1.844E+02  1.873E+02  1.891E+02  1.895E+02  1.884E+02  1.857E+02
  1.811E+02  1.746E+02  1.662E+02  1.558E+02  1.438E+02  1.304E+02  1.161E+02
  1.015E+02  8.705E+01  7.342E+01  6.100E+01  5.007E+01  4.074E+01  3.300E+01
  2.674E+01  2.176E+01  1.788E+01  1.488E+01  1.260E+01  1.089E+01  9.613E+00
  8.690E+00  8.046E+00  7.630E+00  7.406E+00  7.348E+00  7.441E+00  7.673E+00
  8.039E+00  8.538E+00  9.170E+00  9.937E+00  1.084E+01  1.189E+01  1.309E+01
  1.444E+01  1.595E+01  1.763E+01
>PHSYX NFREQ=52 ROT=RHOROT // 52
 -1.209E+02 -1.193E+02 -1.177E+02 -1.161E+02 -1.146E+02 -1.130E+02 -1.114E+02
 -1.099E+02 -1.084E+02 -1.069E+02 -1.055E+02 -1.041E+02 -1.028E+02 -1.016E+02
 -1.005E+02 -9.948E+01 -9.854E+01 -9.769E+01 -9.693E+01 -9.624E+01 -9.561E+01
 -9.505E+01 -9.453E+01 -9.404E+01 -9.359E+01 -9.316E+01 -9.274E+01 -9.234E+01
 -9.196E+01 -9.161E+01 -9.131E+01 -9.108E+01 -9.093E+01 -9.090E+01 -9.100E+01
 -9.126E+01 -9.170E+01 -9.231E+01 -9.310E+01 -9.405E+01 -9.514E+01 -9.633E+01
 -9.760E+01 -9.889E+01 -1.002E+02 -1.014E+02 -1.026E+02 -1.037E+02 -1.047E+02
 -1.056E+02 -1.065E+02 -1.073E+02
>RHOYX.ERR NFREQ=52 ROT=RHOROT // 52
  2.433E-02  2.419E-02  2.187E-02  2.065E-02  1.958E-02  1.840E-02  1.740E-02
  1.708E-02  1.742E-02  1.781E-02  1.794E-02  1.805E-02  1.843E-02  1.943E-02
  2.136E-02  2.435E-02  2.842E-02  3.335E-02  3.872E-02  4.412E-02  4.896E-02
  5.256E-02  5.409E-02  5.338E-02  5.155E-02  4.972E-02  4.823E-02  4.743E-02
  4.759E-02  4.894E-02  5.138E-02  5.455E-02  5.801E-02  6.111E-02  6.304E-02
  6.287E-02  6.063E-02  5.739E-02  5.403E-02  5.098E-02  4.856E-02  4.686E-02
  4.585E-02  4.541E-02  4.537E-02  4.559E-02  4.597E-02  4.645E-02  4.694E-02
  4.692E-02  4.584E-02  4.488E-02
>PHSYX.ERR NFREQ=52 ROT=RHOROT // 52
  3.255E+00  3.236E+00  2.923E+00  2.757E+00  2.613E+00  2.453E+00  2.319E+00
  2.276E+00  2.322E+00  2.374E+00  2.392E+00  2.406E+00  2.458E+00  2.592E+00
  2.853E+00  3.258E+00  3.812E+00  4.487E+00  5.226E+00  5.973E+00  6.648E+00
  7.153E+00  7.368E+00  7.268E+00  7.011E+00  6.755E+00  6.547E+00  6.435E+00
  6.458E+00  6.645E+00  6.988E+00  7.432E+00  7.921E+00  8.360E+00  8.635E+00
  8.610E+00  8.292E+00  7.833E+00  7.359E+00  6.932E+00  6.593E+00  6.355E+00
  6.215E+00  6.154E+00  6.147E+00  6.179E+00  6.231E+00  6.298E+00  6.367E+00
  6.364E+00  6.213E+00  6.079E+00
>RHODET NFREQ=52 ROT=RHOROT // 52
  7.209E+01  6.992E+01  6.774E+01  6.548E+01  6.310E+01  6.055E+01  5.784E+01
  5.499E+01  5.205E+01  4.912E+01  4.626E+01  4.356E+01  4.108E+01  3.885E+01
  3.688E+01  3.513E+01  3.357E+01  3.210E+01  3.065E+01  2.912E+01  2.743E+01
  2.557E+01  2.352E+01  2.132E+01  1.906E+01  1.682E+01  1.468E+01  1.273E+01
  1.102E+01  9.564E+00  8.366E+00  7.413E+00  6.682E+00  6.148E+00  5.789E+00
  5.586E+00  5.524E+00  5.595E+00  5.790E+00  6.106E+00  6.536E+00  7.073E+00
  7.702E+00  8.405E+00  9.153E+00  9.920E+00  1.067E+01  1.140E+01  1.208E+01
  1.271E+01  1.332E+01  1.391E+01
>PHSDET NFREQ=52 ROT=RHOROT // 52
  5.943E+01  6.049E+01  6.155E+01  6.260E+01  6.364E+01  6.464E+01  6.561E+01
  6.654E+01  6.742E+01  6.822E+01  6.895E+01  6.959E+01  7.014E+01  7.061E+01
  7.102E+01  7.138E+01  7.172E+01  7.205E+01  7.242E+01  7.282E+01  7.330E+01
  7.384E+01  7.447E+01  7.517E+01  7.595E+01  7.678E+01  7.766E+01  7.859E+01
  7.953E+01  8.048E+01  8.138E+01  8.218E+01  8.278E+01  8.306E+01  8.284E+01
  8.192E+01  8.003E+01  7.688E+01  7.218E+01  6.560E+01  5.689E+01  4.590E+01
  3.263E+01  1.735E+01  6.073E-01 -1.642E+01 -3.263E+01 -4.765E+01 -6.132E+01
 -7.383E+01 -8.550E+01 -9.666E+01
>RHODET.ERR NFREQ=52 ROT=RHOROT // 52
  4.622E-02  4.861E-02  4.837E-02  4.887E-02  4.919E-02  4.872E-02  4.815E-02
  4.906E-02  5.189E-02  5.541E-02  5.865E-02  6.132E-02  6.330E-02  6.474E-02
  6.594E-02  6.748E-02  6.991E-02  7.284E-02  7.553E-02  7.799E-02  8.058E-02
  8.309E-02  8.468E-02  8.488E-02  8.385E-02  8.179E-02  7.897E-02  7.591E-02
  7.348E-02  7.274E-02  7.384E-02  7.653E-02  8.041E-02  8.467E-02  8.761E-02
  8.692E-02  8.281E-02  7.765E-02  7.324E-02  7.033E-02  6.926E-02  6.982E-02
  7.139E-02  7.277E-02  7.331E-02  7.424E-02  7.665E-02  7.923E-02  7.997E-02
  7.818E-02  7.400E-02  7.109E-02
>PHSDET.ERR NFREQ=52 ROT=RHOROT // 52
  6.266E+00  6.599E+00  6.567E+00  6.636E+00  6.681E+00  6.615E+00  6.535E+00
  6.663E+00  7.058E+00  7.554E+00  8.011E+00  8.390E+00  8.672E+00  8.876E+00
  9.048E+00  9.267E+00  9.615E+00  1.004E+01  1.043E+01  1.078E+01  1.116E+01
  1.152E+01  1.175E+01  1.178E+01  1.163E+01  1.133E+01  1.092E+01  1.048E+01
  1.013E+01  1.002E+01  1.018E+01  1.057E+01  1.113E+01  1.175E+01  1.218E+01
  1.208E+01  1.148E+01  1.073E+01  1.009E+01  9.676E+00  9.523E+00  9.604E+00
  9.828E+00  1.003E+01  1.010E+01  1.024E+01  1.059E+01  1.096E+01  1.107E+01
  1.081E+01  1.020E+01  9.784E+00

>END
