# Supplementary material for: 3D structure of the Campi Flegrei caldera central sector reconstructed through short-period magnetotelluric imaging
Source: Sci Rep. 2022 Dec 2;12:20802. doi: 10.1038/s41598-022-24998-6 (PMC9716173; doi:10.1038/s41598-022-24998-6)
Supplement: Supplementary file 12 — Supplementary Information 12. [file 41598_2022_24998_MOESM12_ESM.zip › WFLEB02.edi]

>HEAD

    DATAID=WFLEB02
    FILEBY=anton
    ACQDATE=2004/01/01
    FILEDATE=2021/07/15
    STDVERS="SEG 1.0"
    PROGVERS="MT-Corrector 5.4"
    PROGDATE=2015/11/23
    EMPTY=1.000E+32

>INFO

= 0
    fieldnotes.electrode_ex.acqchan = 0.0
    fieldnotes.electrode_ex.chtype = EX
    fieldnotes.electrode_ex.id = 14.001
    fieldnotes.electrode_ex.x = 0.0
    fieldnotes.electrode_ex.x2 = 0.0
    fieldnotes.electrode_ex.y = 0.0
    fieldnotes.electrode_ex.y2 = 0.0
    fieldnotes.electrode_ey.acqchan = 0.0
    fieldnotes.electrode_ey.chtype = EY
    fieldnotes.electrode_ey.id = 15.001
    fieldnotes.electrode_ey.x = 0.0
    fieldnotes.electrode_ey.x2 = 0.0
    fieldnotes.electrode_ey.y = 0.0
    fieldnotes.electrode_ey.y2 = 0.0
    fieldnotes.magnetometer_hx.acqchan = 0.0
    fieldnotes.magnetometer_hx.azm = 0.0
    fieldnotes.magnetometer_hx.chtype = HX
    fieldnotes.magnetometer_hx.id = 11.001
    fieldnotes.magnetometer_hx.x = 0.0
    fieldnotes.magnetometer_hx.y = 0.0
    fieldnotes.magnetometer_hy.acqchan = 0.0
    fieldnotes.magnetometer_hy.azm = 90.0
    fieldnotes.magnetometer_hy.chtype = HY
    fieldnotes.magnetometer_hy.id = 12.001
    fieldnotes.magnetometer_hy.x = 0.0
    fieldnotes.magnetometer_hy.y = 0.0
    fieldnotes.magnetometer_hz.acqchan = 0.0
    fieldnotes.magnetometer_hz.azm = 0.0
    fieldnotes.magnetometer_hz.chtype = HZ
    fieldnotes.magnetometer_hz.id = 13.001
    fieldnotes.magnetometer_hz.x = 0.0
    fieldnotes.magnetometer_hz.y = 0.0
    processing.sign_convention = exp(+i \omega t)
    copyright.conditions_of_use = All data and metadata for this survey are available free of charge and may be copied freely, duplicated and further distributed provided this data set is cited as the reference. While the author(s) strive to provide data and metadata of best possible quality, neither the author(s) of this data set, not IRIS make any claims, promises, or guarantees about the accuracy, completeness, or adequacy of this information, and expressly disclaim liability for errors and omissions in the contents of this file. Guidelines about the quality or limitations of the data and metadata, as obtained from the author(s), are included for informational purposes only.
    provenance.creating_application = MTpy
    provenance.creation_time = 2021-08-30 09:41:53

>=DEFINEMEAS

>HMEAS ID=101.001 CHTYPE=HX
>HMEAS ID=102.001 CHTYPE=HY
>HMEAS ID=103.001 CHTYPE=HZ
>EMEAS ID=104.001 CHTYPE=EX
>EMEAS ID=105.001 CHTYPE=EY
>HMEAS ID=201.001 CHTYPE=HX
>HMEAS ID=202.001 CHTYPE=HY
>HMEAS ID=203.001 CHTYPE=HZ
>EMEAS ID=204.001 CHTYPE=EX
>EMEAS ID=205.001 CHTYPE=EY

>=MTSECT

    SECTID=SPLINE
    NFREQ=52
    HX=101.001
    HY=102.001
    HZ=103.001
    EX=104.001
    EY=105.001

>!**** FREQUENCIES ****!
>FREQ // 52
  1.000E+03  8.577E+02  7.356E+02  6.310E+02  5.412E+02  4.642E+02  3.981E+02
  3.415E+02  2.929E+02  2.512E+02  2.154E+02  1.848E+02  1.585E+02  1.359E+02
  1.166E+02  1.000E+02  8.577E+01  7.356E+01  6.310E+01  5.412E+01  4.642E+01
  3.981E+01  3.415E+01  2.929E+01  2.512E+01  2.154E+01  1.848E+01  1.585E+01
  1.359E+01  1.166E+01  1.000E+01  8.577E+00  7.356E+00  6.310E+00  5.412E+00
  4.642E+00  3.981E+00  3.415E+00  2.929E+00  2.512E+00  2.154E+00  1.848E+00
  1.585E+00  1.359E+00  1.166E+00  1.000E+00  8.577E-01  7.356E-01  6.310E-01
  5.412E-01  4.642E-01  3.981E-01

>!**** ROTATION ANGLES ****!
>ZROT NFREQ=52 // 52
  0.000E+00  0.000E+00  0.000E+00  0.000E+00  0.000E+00  0.000E+00  0.000E+00
  0.000E+00  0.000E+00  0.000E+00  0.000E+00  0.000E+00  0.000E+00  0.000E+00
  0.000E+00  0.000E+00  0.000E+00  0.000E+00  0.000E+00  0.000E+00  0.000E+00
  0.000E+00  0.000E+00  0.000E+00  0.000E+00  0.000E+00  0.000E+00  0.000E+00
  0.000E+00  0.000E+00  0.000E+00  0.000E+00  0.000E+00  0.000E+00  0.000E+00
  0.000E+00  0.000E+00  0.000E+00  0.000E+00  0.000E+00  0.000E+00  0.000E+00
  0.000E+00  0.000E+00  0.000E+00  0.000E+00  0.000E+00  0.000E+00  0.000E+00
  0.000E+00  0.000E+00  0.000E+00

>!**** IMPEDANCES ****!
>ZXXR NFREQ=52 ROT=ZROT // 52
 -1.464E+02 -1.227E+02 -1.025E+02 -8.518E+01 -7.012E+01 -5.696E+01 -4.546E+01
 -3.548E+01 -2.693E+01 -1.976E+01 -1.388E+01 -9.220E+00 -5.632E+00 -2.962E+00
 -1.040E+00  3.013E-01  1.207E+00  1.801E+00  2.181E+00  2.419E+00  2.569E+00
  2.669E+00  2.747E+00  2.819E+00  2.898E+00  2.990E+00  3.099E+00  3.224E+00
  3.362E+00  3.510E+00  3.660E+00  3.805E+00  3.935E+00  4.040E+00  4.111E+00
  4.142E+00  4.128E+00  4.067E+00  3.964E+00  3.822E+00  3.650E+00  3.458E+00
  3.256E+00  3.054E+00  2.858E+00  2.675E+00  2.509E+00  2.360E+00  2.226E+00
  2.104E+00  1.993E+00  1.886E+00
>ZXXI NFREQ=52 ROT=ZROT // 52
  2.558E+02  2.165E+02  1.833E+02  1.554E+02  1.319E+02  1.121E+02  9.531E+01
  8.106E+01  6.886E+01  5.838E+01  4.936E+01  4.165E+01  3.509E+01  2.960E+01
  2.504E+01  2.131E+01  1.828E+01  1.583E+01  1.385E+01  1.224E+01  1.093E+01
  9.843E+00  8.928E+00  8.146E+00  7.467E+00  6.868E+00  6.334E+00  5.850E+00
  5.405E+00  4.990E+00  4.596E+00  4.218E+00  3.851E+00  3.493E+00  3.145E+00
  2.809E+00  2.487E+00  2.183E+00  1.899E+00  1.638E+00  1.400E+00  1.184E+00
  9.904E-01  8.162E-01  6.593E-01  5.171E-01  3.871E-01  2.670E-01  1.550E-01
  5.015E-02 -4.786E-02 -1.384E-01
>ZXX.VAR NFREQ=52 ROT=ZROT // 52
  3.210E+02  2.809E+02  2.000E+02  1.767E+02  1.633E+02  1.495E+02  1.327E+02
  1.100E+02  8.564E+01  6.678E+01  5.396E+01  4.326E+01  3.294E+01  2.365E+01
  1.608E+01  1.071E+01  7.423E+00  5.399E+00  4.008E+00  2.932E+00  2.017E+00
  1.322E+00  9.095E-01  7.098E-01  6.230E-01  5.845E-01  5.427E-01  4.770E-01
  4.094E-01  3.575E-01  3.256E-01  3.137E-01  3.119E-01  3.105E-01  3.116E-01
  3.204E-01  3.284E-01  3.197E-01  2.938E-01  2.623E-01  2.331E-01  2.090E-01
  1.898E-01  1.713E-01  1.526E-01  1.394E-01  1.359E-01  1.388E-01  1.434E-01
  1.435E-01  1.343E-01  1.238E-01
>ZXYR NFREQ=52 ROT=ZROT // 52
  1.272E+02  1.017E+02  8.100E+01  6.424E+01  5.082E+01  4.019E+01  3.188E+01
  2.546E+01  2.056E+01  1.686E+01  1.410E+01  1.205E+01  1.053E+01  9.416E+00
  8.600E+00  8.002E+00  7.565E+00  7.241E+00  6.994E+00  6.792E+00  6.610E+00
  6.425E+00  6.217E+00  5.973E+00  5.685E+00  5.350E+00  4.974E+00  4.567E+00
  4.144E+00  3.719E+00  3.308E+00  2.925E+00  2.579E+00  2.279E+00  2.026E+00
  1.822E+00  1.664E+00  1.549E+00  1.472E+00  1.428E+00  1.413E+00  1.421E+00
  1.448E+00  1.490E+00  1.544E+00  1.606E+00  1.672E+00  1.740E+00  1.804E+00
  1.861E+00  1.907E+00  1.936E+00
>ZXYI NFREQ=52 ROT=ZROT // 52
  1.391E+02  1.222E+02  1.068E+02  9.293E+01  8.038E+01  6.915E+01  5.919E+01
  5.045E+01  4.289E+01  3.644E+01  3.099E+01  2.645E+01  2.270E+01  1.963E+01
  1.714E+01  1.512E+01  1.349E+01  1.217E+01  1.110E+01  1.022E+01  9.501E+00
  8.889E+00  8.357E+00  7.879E+00  7.435E+00  7.009E+00  6.591E+00  6.175E+00
  5.761E+00  5.348E+00  4.940E+00  4.542E+00  4.157E+00  3.790E+00  3.444E+00
  3.121E+00  2.823E+00  2.548E+00  2.297E+00  2.066E+00  1.853E+00  1.655E+00
  1.467E+00  1.288E+00  1.113E+00  9.391E-01  7.633E-01  5.830E-01  3.962E-01
  2.010E-01 -3.199E-03 -2.160E-01
>ZXY.VAR NFREQ=52 ROT=ZROT // 52
  4.480E+02  3.982E+02  2.964E+02  2.283E+02  1.753E+02  1.330E+02  1.010E+02
  7.795E+01  6.181E+01  5.024E+01  4.178E+01  3.554E+01  3.080E+01  2.685E+01
  2.324E+01  1.988E+01  1.678E+01  1.401E+01  1.164E+01  9.694E+00  8.168E+00
  6.997E+00  6.097E+00  5.383E+00  4.771E+00  4.189E+00  3.570E+00  2.902E+00
  2.240E+00  1.642E+00  1.160E+00  8.137E-01  5.764E-01  4.189E-01  3.163E-01
  2.499E-01  2.079E-01  1.826E-01  1.685E-01  1.616E-01  1.591E-01  1.591E-01
  1.586E-01  1.531E-01  1.418E-01  1.335E-01  1.343E-01  1.396E-01  1.429E-01
  1.461E-01  1.533E-01  1.607E-01
>ZYXR NFREQ=52 ROT=ZROT // 52
 -2.133E+02 -2.062E+02 -1.991E+02 -1.920E+02 -1.848E+02 -1.775E+02 -1.702E+02
 -1.626E+02 -1.550E+02 -1.474E+02 -1.397E+02 -1.320E+02 -1.244E+02 -1.169E+02
 -1.095E+02 -1.022E+02 -9.501E+01 -8.805E+01 -8.130E+01 -7.482E+01 -6.865E+01
 -6.281E+01 -5.733E+01 -5.224E+01 -4.753E+01 -4.319E+01 -3.921E+01 -3.555E+01
 -3.221E+01 -2.916E+01 -2.639E+01 -2.388E+01 -2.163E+01 -1.961E+01 -1.783E+01
 -1.625E+01 -1.487E+01 -1.366E+01 -1.259E+01 -1.165E+01 -1.081E+01 -1.005E+01
 -9.367E+00 -8.745E+00 -8.177E+00 -7.658E+00 -7.184E+00 -6.751E+00 -6.355E+00
 -5.990E+00 -5.651E+00 -5.333E+00
>ZYXI NFREQ=52 ROT=ZROT // 52
 -1.822E+02 -1.682E+02 -1.551E+02 -1.431E+02 -1.320E+02 -1.220E+02 -1.132E+02
 -1.054E+02 -9.882E+01 -9.328E+01 -8.873E+01 -8.503E+01 -8.202E+01 -7.953E+01
 -7.737E+01 -7.535E+01 -7.332E+01 -7.111E+01 -6.863E+01 -6.581E+01 -6.263E+01
 -5.911E+01 -5.532E+01 -5.136E+01 -4.734E+01 -4.337E+01 -3.955E+01 -3.595E+01
 -3.263E+01 -2.959E+01 -2.684E+01 -2.436E+01 -2.212E+01 -2.009E+01 -1.824E+01
 -1.654E+01 -1.499E+01 -1.355E+01 -1.223E+01 -1.102E+01 -9.903E+00 -8.886E+00
 -7.964E+00 -7.133E+00 -6.391E+00 -5.730E+00 -5.142E+00 -4.619E+00 -4.152E+00
 -3.732E+00 -3.352E+00 -3.006E+00
>ZYX.VAR NFREQ=52 ROT=ZROT // 52
  1.198E+02  1.110E+02  9.213E+01  7.904E+01  6.880E+01  6.110E+01  5.586E+01
  5.265E+01  5.051E+01  4.803E+01  4.452E+01  4.009E+01  3.537E+01  3.162E+01
  2.949E+01  2.844E+01  2.792E+01  2.763E+01  2.728E+01  2.623E+01  2.386E+01
  2.062E+01  1.736E+01  1.430E+01  1.124E+01  8.350E+00  6.028E+00  4.372E+00
  3.235E+00  2.472E+00  1.946E+00  1.558E+00  1.226E+00  9.080E-01  6.520E-01
  4.963E-01  4.060E-01  3.337E-01  2.715E-01  2.321E-01  2.164E-01  2.158E-01
  2.210E-01  2.183E-01  2.020E-01  1.869E-01  1.848E-01  1.898E-01  1.928E-01
  1.873E-01  1.705E-01  1.544E-01
>ZYYR NFREQ=52 ROT=ZROT // 52
 -9.595E+02 -6.996E+02 -5.090E+02 -3.688E+02 -2.659E+02 -1.906E+02 -1.358E+02
 -9.633E+01 -6.808E+01 -4.805E+01 -3.391E+01 -2.394E+01 -1.687E+01 -1.181E+01
 -8.117E+00 -5.357E+00 -3.236E+00 -1.557E+00 -1.941E-01  9.305E-01  1.860E+00
  2.619E+00  3.222E+00  3.682E+00  4.016E+00  4.241E+00  4.377E+00  4.442E+00
  4.454E+00  4.424E+00  4.360E+00  4.267E+00  4.149E+00  4.008E+00  3.846E+00
  3.667E+00  3.477E+00  3.280E+00  3.081E+00  2.885E+00  2.698E+00  2.521E+00
  2.359E+00  2.211E+00  2.079E+00  1.961E+00  1.857E+00  1.762E+00  1.674E+00
  1.589E+00  1.503E+00  1.411E+00
>ZYYI NFREQ=52 ROT=ZROT // 52
  6.428E+02  4.924E+02  3.770E+02  2.887E+02  2.213E+02  1.702E+02  1.315E+02
  1.023E+02  8.035E+01  6.393E+01  5.167E+01  4.255E+01  3.579E+01  3.077E+01
  2.704E+01  2.425E+01  2.214E+01  2.050E+01  1.917E+01  1.802E+01  1.695E+01
  1.590E+01  1.481E+01  1.368E+01  1.251E+01  1.132E+01  1.014E+01  8.979E+00
  7.870E+00  6.827E+00  5.857E+00  4.967E+00  4.157E+00  3.427E+00  2.775E+00
  2.198E+00  1.691E+00  1.250E+00  8.688E-01  5.417E-01  2.617E-01  2.156E-02
 -1.856E-01 -3.665E-01 -5.275E-01 -6.741E-01 -8.109E-01 -9.415E-01 -1.068E+00
 -1.193E+00 -1.315E+00 -1.434E+00
>ZYY.VAR NFREQ=52 ROT=ZROT // 52
  3.285E+04  2.645E+04  1.452E+04  8.110E+03  4.392E+03  2.548E+03  1.715E+03
  1.221E+03  8.574E+02  6.044E+02  4.334E+02  3.111E+02  2.210E+02  1.597E+02
  1.212E+02  9.449E+01  7.278E+01  5.579E+01  4.376E+01  3.532E+01  2.901E+01
  2.411E+01  2.018E+01  1.666E+01  1.299E+01  9.328E+00  6.287E+00  4.093E+00
  2.637E+00  1.742E+00  1.204E+00  8.798E-01  6.762E-01  5.348E-01  4.262E-01
  3.349E-01  2.634E-01  2.180E-01  1.944E-01  1.839E-01  1.804E-01  1.799E-01
  1.782E-01  1.707E-01  1.571E-01  1.470E-01  1.473E-01  1.520E-01  1.529E-01
  1.516E-01  1.524E-01  1.545E-01
>ZDETR NFREQ=52 ROT=ZROT // 52
  1.727E+02  1.839E+02  1.811E+02  1.701E+02  1.549E+02  1.378E+02  1.198E+02
  1.019E+02  8.450E+01  6.870E+01  5.537E+01  4.474E+01  3.668E+01  3.078E+01
  2.660E+01  2.372E+01  2.177E+01  2.047E+01  1.958E+01  1.893E+01  1.839E+01
  1.786E+01  1.728E+01  1.663E+01  1.588E+01  1.504E+01  1.414E+01  1.318E+01
  1.221E+01  1.124E+01  1.031E+01  9.427E+00  8.612E+00  7.873E+00  7.214E+00
  6.636E+00  6.135E+00  5.707E+00  5.343E+00  5.038E+00  4.784E+00  4.573E+00
  4.399E+00  4.256E+00  4.141E+00  4.047E+00  3.971E+00  3.908E+00  3.852E+00
  3.798E+00  3.740E+00  3.675E+00
>ZDETI NFREQ=52 ROT=ZROT // 52
 -4.288E+02 -3.161E+02 -2.262E+02 -1.554E+02 -1.000E+02 -5.694E+01 -2.378E+01
  1.261E+00  1.910E+01  3.042E+01  3.668E+01  3.953E+01  4.023E+01  3.972E+01
  3.854E+01  3.704E+01  3.539E+01  3.368E+01  3.195E+01  3.022E+01  2.848E+01
  2.674E+01  2.500E+01  2.327E+01  2.156E+01  1.989E+01  1.827E+01  1.672E+01
  1.525E+01  1.387E+01  1.258E+01  1.138E+01  1.026E+01  9.235E+00  8.286E+00
  7.412E+00  6.612E+00  5.879E+00  5.212E+00  4.604E+00  4.052E+00  3.550E+00
  3.093E+00  2.677E+00  2.297E+00  1.947E+00  1.623E+00  1.319E+00  1.031E+00
  7.573E-01  4.939E-01  2.404E-01
>ZDET.VAR NFREQ=52 ROT=ZROT // 52
  8.326E+03  7.081E+03  4.634E+03  3.387E+03  2.474E+03  1.719E+03  1.143E+03
  7.479E+02  4.934E+02  3.285E+02  2.162E+02  1.310E+02  6.777E+01  3.140E+01
  1.574E+01  1.014E+01  9.022E+00  9.503E+00  9.661E+00  9.419E+00  9.353E+00
  9.347E+00  8.923E+00  7.960E+00  6.645E+00  5.200E+00  3.840E+00  2.702E+00
  1.844E+00  1.253E+00  8.609E-01  6.074E-01  4.472E-01  3.477E-01  2.836E-01
  2.378E-01  2.047E-01  1.840E-01  1.745E-01  1.751E-01  1.837E-01  1.972E-01
  2.092E-01  2.083E-01  1.914E-01  1.768E-01  1.782E-01  1.862E-01  1.874E-01
  1.824E-01  1.770E-01  1.739E-01

>!**** ROTATION ANGLES ****!
>RHOROT NFREQ=52 // 52
  0.000E+00  0.000E+00  0.000E+00  0.000E+00  0.000E+00  0.000E+00  0.000E+00
  0.000E+00  0.000E+00  0.000E+00  0.000E+00  0.000E+00  0.000E+00  0.000E+00
  0.000E+00  0.000E+00  0.000E+00  0.000E+00  0.000E+00  0.000E+00  0.000E+00
  0.000E+00  0.000E+00  0.000E+00  0.000E+00  0.000E+00  0.000E+00  0.000E+00
  0.000E+00  0.000E+00  0.000E+00  0.000E+00  0.000E+00  0.000E+00  0.000E+00
  0.000E+00  0.000E+00  0.000E+00  0.000E+00  0.000E+00  0.000E+00  0.000E+00
  0.000E+00  0.000E+00  0.000E+00  0.000E+00  0.000E+00  0.000E+00  0.000E+00
  0.000E+00  0.000E+00  0.000E+00

>!**** APPARENT RESISTIVITIES AND PHASES ****!
>RHOXY NFREQ=52 ROT=RHOROT // 52
  7.107E+00  5.896E+00  4.887E+00  4.045E+00  3.342E+00  2.756E+00  2.270E+00
  1.871E+00  1.545E+00  1.283E+00  1.076E+00  9.142E-01  7.902E-01  6.975E-01
  6.307E-01  5.851E-01  5.576E-01  5.450E-01  5.455E-01  5.569E-01  5.772E-01
  6.043E-01  6.355E-01  6.676E-01  6.975E-01  7.217E-01  7.380E-01  7.445E-01
  7.409E-01  7.278E-01  7.070E-01  6.805E-01  6.507E-01  6.199E-01  5.900E-01
  5.628E-01  5.394E-01  5.209E-01  5.082E-01  5.022E-01  5.040E-01  5.148E-01
  5.364E-01  5.709E-01  6.215E-01  6.921E-01  7.879E-01  9.151E-01  1.081E+00
  1.295E+00  1.567E+00  1.906E+00
>PHSXY NFREQ=52 ROT=RHOROT // 52
  4.756E+01  5.022E+01  5.283E+01  5.535E+01  5.770E+01  5.983E+01  6.169E+01
  6.322E+01  6.439E+01  6.517E+01  6.554E+01  6.551E+01  6.511E+01  6.438E+01
  6.335E+01  6.211E+01  6.071E+01  5.924E+01  5.778E+01  5.640E+01  5.517E+01
  5.414E+01  5.335E+01  5.283E+01  5.260E+01  5.264E+01  5.296E+01  5.351E+01
  5.427E+01  5.519E+01  5.619E+01  5.722E+01  5.818E+01  5.898E+01  5.953E+01
  5.973E+01  5.949E+01  5.871E+01  5.735E+01  5.534E+01  5.267E+01  4.934E+01
  4.538E+01  4.083E+01  3.578E+01  3.032E+01  2.454E+01  1.853E+01  1.239E+01
  6.162E+00 -9.611E-02 -6.368E+00
>RHOXY.ERR NFREQ=52 ROT=RHOROT // 52
  6.636E-02  7.385E-02  7.548E-02  7.849E-02  8.155E-02  8.433E-02  8.726E-02
  9.102E-02  9.601E-02  1.022E-01  1.094E-01  1.177E-01  1.265E-01  1.351E-01
  1.421E-01  1.470E-01  1.491E-01  1.488E-01  1.466E-01  1.433E-01  1.398E-01
  1.368E-01  1.346E-01  1.333E-01  1.327E-01  1.320E-01  1.303E-01  1.265E-01
  1.208E-01  1.131E-01  1.047E-01  9.694E-02  9.044E-02  8.554E-02  8.241E-02
  8.105E-02  8.152E-02  8.383E-02  8.782E-02  9.313E-02  9.925E-02  1.056E-01
  1.112E-01  1.141E-01  1.137E-01  1.129E-01  1.146E-01  1.168E-01  1.174E-01
  1.171E-01  1.177E-01  1.180E-01
>PHSXY.ERR NFREQ=52 ROT=RHOROT // 52
  9.107E+00  1.018E+01  1.042E+01  1.085E+01  1.130E+01  1.170E+01  1.213E+01
  1.269E+01  1.342E+01  1.434E+01  1.543E+01  1.668E+01  1.804E+01  1.937E+01
  2.048E+01  2.125E+01  2.159E+01  2.155E+01  2.119E+01  2.066E+01  2.011E+01
  1.964E+01  1.930E+01  1.910E+01  1.900E+01  1.889E+01  1.862E+01  1.805E+01
  1.716E+01  1.599E+01  1.472E+01  1.356E+01  1.260E+01  1.188E+01  1.142E+01
  1.123E+01  1.129E+01  1.163E+01  1.222E+01  1.300E+01  1.391E+01  1.486E+01
  1.570E+01  1.615E+01  1.608E+01  1.596E+01  1.621E+01  1.656E+01  1.664E+01
  1.660E+01  1.669E+01  1.674E+01
>RHOYX NFREQ=52 ROT=RHOROT // 52
  1.574E+01  1.651E+01  1.732E+01  1.817E+01  1.907E+01  2.000E+01  2.098E+01
  2.200E+01  2.308E+01  2.422E+01  2.542E+01  2.669E+01  2.802E+01  2.941E+01
  3.082E+01  3.223E+01  3.358E+01  3.483E+01  3.588E+01  3.670E+01  3.720E+01
  3.737E+01  3.718E+01  3.665E+01  3.583E+01  3.478E+01  3.357E+01  3.226E+01
  3.093E+01  2.961E+01  2.834E+01  2.714E+01  2.602E+01  2.499E+01  2.404E+01
  2.318E+01  2.239E+01  2.169E+01  2.104E+01  2.046E+01  1.994E+01  1.948E+01
  1.908E+01  1.874E+01  1.848E+01  1.830E+01  1.820E+01  1.819E+01  1.827E+01
  1.841E+01  1.860E+01  1.883E+01
>PHSYX NFREQ=52 ROT=RHOROT // 52
 -1.395E+02 -1.408E+02 -1.421E+02 -1.433E+02 -1.445E+02 -1.455E+02 -1.464E+02
 -1.470E+02 -1.475E+02 -1.477E+02 -1.476E+02 -1.472E+02 -1.466E+02 -1.458E+02
 -1.447E+02 -1.436E+02 -1.423E+02 -1.411E+02 -1.398E+02 -1.387E+02 -1.376E+02
 -1.367E+02 -1.360E+02 -1.355E+02 -1.351E+02 -1.349E+02 -1.348E+02 -1.347E+02
 -1.346E+02 -1.346E+02 -1.345E+02 -1.344E+02 -1.344E+02 -1.343E+02 -1.343E+02
 -1.345E+02 -1.348E+02 -1.352E+02 -1.358E+02 -1.366E+02 -1.375E+02 -1.385E+02
 -1.396E+02 -1.408E+02 -1.420E+02 -1.432E+02 -1.444E+02 -1.456E+02 -1.468E+02
 -1.481E+02 -1.493E+02 -1.506E+02
>RHOYX.ERR NFREQ=52 ROT=RHOROT // 52
  2.364E-02  2.398E-02  2.305E-02  2.251E-02  2.214E-02  2.200E-02  2.218E-02
  2.269E-02  2.342E-02  2.407E-02  2.442E-02  2.442E-02  2.417E-02  2.409E-02
  2.453E-02  2.543E-02  2.663E-02  2.807E-02  2.964E-02  3.100E-02  3.170E-02
  3.175E-02  3.155E-02  3.114E-02  3.016E-02  2.852E-02  2.666E-02  2.503E-02
  2.377E-02  2.294E-02  2.247E-02  2.219E-02  2.171E-02  2.060E-02  1.923E-02
  1.846E-02  1.834E-02  1.825E-02  1.804E-02  1.827E-02  1.928E-02  2.101E-02
  2.317E-02  2.506E-02  2.620E-02  2.733E-02  2.938E-02  3.211E-02  3.482E-02
  3.687E-02  3.776E-02  3.855E-02
>PHSYX.ERR NFREQ=52 ROT=RHOROT // 52
  3.162E+00  3.208E+00  3.081E+00  3.009E+00  2.959E+00  2.940E+00  2.964E+00
  3.034E+00  3.133E+00  3.220E+00  3.267E+00  3.268E+00  3.234E+00  3.223E+00
  3.283E+00  3.405E+00  3.568E+00  3.764E+00  3.978E+00  4.165E+00  4.260E+00
  4.267E+00  4.239E+00  4.183E+00  4.050E+00  3.826E+00  3.573E+00  3.351E+00
  3.179E+00  3.067E+00  3.004E+00  2.965E+00  2.900E+00  2.750E+00  2.566E+00
  2.461E+00  2.446E+00  2.433E+00  2.405E+00  2.435E+00  2.572E+00  2.806E+00
  3.098E+00  3.355E+00  3.510E+00  3.663E+00  3.943E+00  4.317E+00  4.688E+00
  4.971E+00  5.094E+00  5.202E+00
>RHODET NFREQ=52 ROT=RHOROT // 52
  4.274E+01  3.118E+01  2.283E+01  1.683E+01  1.257E+01  9.577E+00  7.500E+00
  6.081E+00  5.125E+00  4.495E+00  4.095E+00  3.857E+00  3.740E+00  3.714E+00
  3.761E+00  3.868E+00  4.025E+00  4.223E+00  4.451E+00  4.699E+00  4.951E+00
  5.194E+00  5.410E+00  5.585E+00  5.708E+00  5.772E+00  5.775E+00  5.720E+00
  5.614E+00  5.468E+00  5.290E+00  5.091E+00  4.881E+00  4.668E+00  4.461E+00
  4.265E+00  4.087E+00  3.932E+00  3.805E+00  3.709E+00  3.648E+00  3.627E+00
  3.649E+00  3.720E+00  3.846E+00  4.034E+00  4.291E+00  4.624E+00  5.040E+00
  5.542E+00  6.134E+00  6.814E+00
>PHSDET NFREQ=52 ROT=RHOROT // 52
 -6.807E+01 -5.981E+01 -5.133E+01 -4.241E+01 -3.285E+01 -2.245E+01 -1.122E+01
  7.089E-01  1.274E+01  2.388E+01  3.352E+01  4.146E+01  4.765E+01  5.223E+01
  5.539E+01  5.736E+01  5.839E+01  5.870E+01  5.850E+01  5.793E+01  5.716E+01
  5.627E+01  5.535E+01  5.445E+01  5.363E+01  5.289E+01  5.227E+01  5.175E+01
  5.132E+01  5.097E+01  5.066E+01  5.036E+01  5.000E+01  4.955E+01  4.895E+01
  4.816E+01  4.714E+01  4.585E+01  4.429E+01  4.242E+01  4.027E+01  3.782E+01
  3.512E+01  3.217E+01  2.902E+01  2.569E+01  2.222E+01  1.865E+01  1.499E+01
  1.128E+01  7.522E+00  3.743E+00
>RHODET.ERR NFREQ=52 ROT=RHOROT // 52
  1.135E-01  1.309E-01  1.335E-01  1.427E-01  1.516E-01  1.559E-01  1.552E-01
  1.509E-01  1.447E-01  1.368E-01  1.263E-01  1.104E-01  8.824E-02  6.593E-02
  5.054E-02  4.338E-02  4.330E-02  4.676E-02  4.950E-02  5.132E-02  5.371E-02
  5.652E-02  5.836E-02  5.857E-02  5.720E-02  5.443E-02  5.060E-02  4.617E-02
  4.168E-02  3.768E-02  3.435E-02  3.181E-02  3.012E-02  2.934E-02  2.927E-02
  2.959E-02  3.027E-02  3.157E-02  3.371E-02  3.686E-02  4.101E-02  4.588E-02
  5.073E-02  5.403E-02  5.497E-02  5.567E-02  5.843E-02  6.199E-02  6.424E-02
  6.522E-02  6.592E-02  6.690E-02
>PHSDET.ERR NFREQ=52 ROT=RHOROT // 52
  1.605E+01  1.873E+01  1.913E+01  2.058E+01  2.199E+01  2.268E+01  2.257E+01
  2.188E+01  2.089E+01  1.964E+01  1.801E+01  1.559E+01  1.228E+01  9.046E+00
  6.870E+00  5.871E+00  5.860E+00  6.341E+00  6.724E+00  6.978E+00  7.315E+00
  7.710E+00  7.971E+00  8.001E+00  7.807E+00  7.415E+00  6.878E+00  6.259E+00
  5.635E+00  5.082E+00  4.624E+00  4.275E+00  4.045E+00  3.938E+00  3.929E+00
  3.972E+00  4.065E+00  4.243E+00  4.536E+00  4.969E+00  5.542E+00  6.218E+00
  6.896E+00  7.360E+00  7.491E+00  7.591E+00  7.981E+00  8.485E+00  8.805E+00
  8.945E+00  9.044E+00  9.185E+00

>END
