# Supplementary material for: 3D structure of the Campi Flegrei caldera central sector reconstructed through short-period magnetotelluric imaging
Source: Sci Rep. 2022 Dec 2;12:20802. doi: 10.1038/s41598-022-24998-6 (PMC9716173; doi:10.1038/s41598-022-24998-6)
Supplement: Supplementary file 12 — Supplementary Information 12. [file 41598_2022_24998_MOESM12_ESM.zip › WFLEB03.edi]

>HEAD

    DATAID=WFLEB03
    FILEBY=anton
    ACQDATE=2004/01/01
    FILEDATE=2021/07/15
    STDVERS="SEG 1.0"
    PROGVERS="MT-Corrector 5.4"
    PROGDATE=2015/11/23
    EMPTY=1.000E+32

>INFO

= 0
    fieldnotes.electrode_ex.acqchan = 0.0
    fieldnotes.electrode_ex.chtype = EX
    fieldnotes.electrode_ex.id = 14.001
    fieldnotes.electrode_ex.x = 0.0
    fieldnotes.electrode_ex.x2 = 0.0
    fieldnotes.electrode_ex.y = 0.0
    fieldnotes.electrode_ex.y2 = 0.0
    fieldnotes.electrode_ey.acqchan = 0.0
    fieldnotes.electrode_ey.chtype = EY
    fieldnotes.electrode_ey.id = 15.001
    fieldnotes.electrode_ey.x = 0.0
    fieldnotes.electrode_ey.x2 = 0.0
    fieldnotes.electrode_ey.y = 0.0
    fieldnotes.electrode_ey.y2 = 0.0
    fieldnotes.magnetometer_hx.acqchan = 0.0
    fieldnotes.magnetometer_hx.azm = 0.0
    fieldnotes.magnetometer_hx.chtype = HX
    fieldnotes.magnetometer_hx.id = 11.001
    fieldnotes.magnetometer_hx.x = 0.0
    fieldnotes.magnetometer_hx.y = 0.0
    fieldnotes.magnetometer_hy.acqchan = 0.0
    fieldnotes.magnetometer_hy.azm = 90.0
    fieldnotes.magnetometer_hy.chtype = HY
    fieldnotes.magnetometer_hy.id = 12.001
    fieldnotes.magnetometer_hy.x = 0.0
    fieldnotes.magnetometer_hy.y = 0.0
    fieldnotes.magnetometer_hz.acqchan = 0.0
    fieldnotes.magnetometer_hz.azm = 0.0
    fieldnotes.magnetometer_hz.chtype = HZ
    fieldnotes.magnetometer_hz.id = 13.001
    fieldnotes.magnetometer_hz.x = 0.0
    fieldnotes.magnetometer_hz.y = 0.0
    processing.sign_convention = exp(+i \omega t)
    copyright.conditions_of_use = All data and metadata for this survey are available free of charge and may be copied freely, duplicated and further distributed provided this data set is cited as the reference. While the author(s) strive to provide data and metadata of best possible quality, neither the author(s) of this data set, not IRIS make any claims, promises, or guarantees about the accuracy, completeness, or adequacy of this information, and expressly disclaim liability for errors and omissions in the contents of this file. Guidelines about the quality or limitations of the data and metadata, as obtained from the author(s), are included for informational purposes only.
    provenance.creating_application = MTpy
    provenance.creation_time = 2021-08-30 09:42:11

>=DEFINEMEAS

>HMEAS ID=101.001 CHTYPE=HX
>HMEAS ID=102.001 CHTYPE=HY
>HMEAS ID=103.001 CHTYPE=HZ
>EMEAS ID=104.001 CHTYPE=EX
>EMEAS ID=105.001 CHTYPE=EY
>HMEAS ID=201.001 CHTYPE=HX
>HMEAS ID=202.001 CHTYPE=HY
>HMEAS ID=203.001 CHTYPE=HZ
>EMEAS ID=204.001 CHTYPE=EX
>EMEAS ID=205.001 CHTYPE=EY

>=MTSECT

    SECTID=SPLINE
    NFREQ=52
    HX=101.001
    HY=102.001
    HZ=103.001
    EX=104.001
    EY=105.001

>!**** FREQUENCIES ****!
>FREQ // 52
  1.000E+03  8.577E+02  7.356E+02  6.310E+02  5.412E+02  4.642E+02  3.981E+02
  3.415E+02  2.929E+02  2.512E+02  2.154E+02  1.848E+02  1.585E+02  1.359E+02
  1.166E+02  1.000E+02  8.577E+01  7.356E+01  6.310E+01  5.412E+01  4.642E+01
  3.981E+01  3.415E+01  2.929E+01  2.512E+01  2.154E+01  1.848E+01  1.585E+01
  1.359E+01  1.166E+01  1.000E+01  8.577E+00  7.356E+00  6.310E+00  5.412E+00
  4.642E+00  3.981E+00  3.415E+00  2.929E+00  2.512E+00  2.154E+00  1.848E+00
  1.585E+00  1.359E+00  1.166E+00  1.000E+00  8.577E-01  7.356E-01  6.310E-01
  5.412E-01  4.642E-01  3.981E-01

>!**** ROTATION ANGLES ****!
>ZROT NFREQ=52 // 52
  0.000E+00  0.000E+00  0.000E+00  0.000E+00  0.000E+00  0.000E+00  0.000E+00
  0.000E+00  0.000E+00  0.000E+00  0.000E+00  0.000E+00  0.000E+00  0.000E+00
  0.000E+00  0.000E+00  0.000E+00  0.000E+00  0.000E+00  0.000E+00  0.000E+00
  0.000E+00  0.000E+00  0.000E+00  0.000E+00  0.000E+00  0.000E+00  0.000E+00
  0.000E+00  0.000E+00  0.000E+00  0.000E+00  0.000E+00  0.000E+00  0.000E+00
  0.000E+00  0.000E+00  0.000E+00  0.000E+00  0.000E+00  0.000E+00  0.000E+00
  0.000E+00  0.000E+00  0.000E+00  0.000E+00  0.000E+00  0.000E+00  0.000E+00
  0.000E+00  0.000E+00  0.000E+00

>!**** IMPEDANCES ****!
>ZXXR NFREQ=52 ROT=ZROT // 52
 -2.113E+02 -1.786E+02 -1.505E+02 -1.264E+02 -1.058E+02 -8.825E+01 -7.345E+01
 -6.104E+01 -5.069E+01 -4.207E+01 -3.490E+01 -2.894E+01 -2.399E+01 -1.988E+01
 -1.651E+01 -1.374E+01 -1.148E+01 -9.640E+00 -8.121E+00 -6.843E+00 -5.730E+00
 -4.724E+00 -3.777E+00 -2.861E+00 -1.961E+00 -1.081E+00 -2.310E-01  5.693E-01
  1.301E+00  1.948E+00  2.502E+00  2.955E+00  3.308E+00  3.560E+00  3.709E+00
  3.752E+00  3.685E+00  3.508E+00  3.230E+00  2.873E+00  2.470E+00  2.062E+00
  1.692E+00  1.394E+00  1.190E+00  1.083E+00  1.063E+00  1.107E+00  1.188E+00
  1.276E+00  1.348E+00  1.392E+00
>ZXXI NFREQ=52 ROT=ZROT // 52
 -1.198E+02 -1.106E+02 -1.010E+02 -9.111E+01 -8.082E+01 -7.030E+01 -5.984E+01
 -4.977E+01 -4.044E+01 -3.211E+01 -2.495E+01 -1.904E+01 -1.434E+01 -1.075E+01
 -8.115E+00 -6.275E+00 -5.063E+00 -4.327E+00 -3.946E+00 -3.815E+00 -3.854E+00
 -3.993E+00 -4.178E+00 -4.358E+00 -4.497E+00 -4.567E+00 -4.553E+00 -4.457E+00
 -4.291E+00 -4.082E+00 -3.859E+00 -3.656E+00 -3.503E+00 -3.424E+00 -3.430E+00
 -3.522E+00 -3.684E+00 -3.888E+00 -4.099E+00 -4.278E+00 -4.391E+00 -4.418E+00
 -4.352E+00 -4.200E+00 -3.978E+00 -3.704E+00 -3.392E+00 -3.055E+00 -2.702E+00
 -2.343E+00 -1.989E+00 -1.652E+00
>ZXX.VAR NFREQ=52 ROT=ZROT // 52
  4.340E+03  3.756E+03  2.591E+03  1.955E+03  1.476E+03  1.074E+03  7.617E+02
  5.435E+02  3.947E+02  2.833E+02  1.970E+02  1.350E+02  9.326E+01  6.490E+01
  4.529E+01  3.199E+01  2.316E+01  1.723E+01  1.311E+01  1.018E+01  8.065E+00
  6.559E+00  5.530E+00  4.815E+00  4.247E+00  3.743E+00  3.291E+00  2.883E+00
  2.502E+00  2.144E+00  1.826E+00  1.559E+00  1.344E+00  1.179E+00  1.059E+00
  9.772E-01  9.102E-01  8.286E-01  7.335E-01  6.457E-01  5.705E-01  4.986E-01
  4.254E-01  3.523E-01  2.855E-01  2.396E-01  2.203E-01  2.108E-01  1.943E-01
  1.707E-01  1.459E-01  1.294E-01
>ZXYR NFREQ=52 ROT=ZROT // 52
  3.507E+02  2.893E+02  2.385E+02  1.967E+02  1.625E+02  1.348E+02  1.126E+02
  9.483E+01  8.074E+01  6.958E+01  6.073E+01  5.368E+01  4.801E+01  4.338E+01
  3.955E+01  3.630E+01  3.350E+01  3.103E+01  2.880E+01  2.676E+01  2.486E+01
  2.307E+01  2.138E+01  1.978E+01  1.828E+01  1.687E+01  1.556E+01  1.436E+01
  1.326E+01  1.227E+01  1.137E+01  1.057E+01  9.862E+00  9.230E+00  8.669E+00
  8.173E+00  7.734E+00  7.346E+00  7.002E+00  6.698E+00  6.427E+00  6.186E+00
  5.971E+00  5.778E+00  5.603E+00  5.444E+00  5.297E+00  5.161E+00  5.033E+00
  4.911E+00  4.793E+00  4.678E+00
>ZXYI NFREQ=52 ROT=ZROT // 52
  4.841E+02  4.165E+02  3.577E+02  3.063E+02  2.614E+02  2.222E+02  1.881E+02
  1.586E+02  1.334E+02  1.120E+02  9.398E+01  7.895E+01  6.650E+01  5.622E+01
  4.777E+01  4.083E+01  3.514E+01  3.046E+01  2.662E+01  2.345E+01  2.082E+01
  1.863E+01  1.679E+01  1.523E+01  1.389E+01  1.272E+01  1.170E+01  1.078E+01
  9.958E+00  9.211E+00  8.530E+00  7.906E+00  7.335E+00  6.812E+00  6.332E+00
  5.892E+00  5.488E+00  5.117E+00  4.777E+00  4.464E+00  4.176E+00  3.911E+00
  3.666E+00  3.438E+00  3.226E+00  3.027E+00  2.840E+00  2.662E+00  2.493E+00
  2.333E+00  2.179E+00  2.032E+00
>ZXY.VAR NFREQ=52 ROT=ZROT // 52
  4.750E+03  4.119E+03  2.855E+03  2.021E+03  1.420E+03  1.003E+03  7.279E+02
  5.440E+02  4.154E+02  3.179E+02  2.406E+02  1.814E+02  1.375E+02  1.048E+02
  8.024E+01  6.104E+01  4.561E+01  3.361E+01  2.476E+01  1.844E+01  1.405E+01
  1.101E+01  8.838E+00  7.197E+00  5.847E+00  4.674E+00  3.665E+00  2.826E+00
  2.176E+00  1.704E+00  1.363E+00  1.115E+00  9.327E-01  7.964E-01  6.879E-01
  5.927E-01  5.078E-01  4.348E-01  3.729E-01  3.197E-01  2.735E-01  2.330E-01
  1.977E-01  1.676E-01  1.429E-01  1.238E-01  1.101E-01  1.002E-01  9.253E-02
  8.624E-02  8.085E-02  7.744E-02
>ZYXR NFREQ=52 ROT=ZROT // 52
 -5.996E+02 -5.274E+02 -4.633E+02 -4.066E+02 -3.564E+02 -3.122E+02 -2.734E+02
 -2.394E+02 -2.098E+02 -1.839E+02 -1.614E+02 -1.418E+02 -1.249E+02 -1.103E+02
 -9.762E+01 -8.674E+01 -7.739E+01 -6.936E+01 -6.245E+01 -5.650E+01 -5.136E+01
 -4.689E+01 -4.299E+01 -3.956E+01 -3.654E+01 -3.384E+01 -3.143E+01 -2.926E+01
 -2.728E+01 -2.546E+01 -2.377E+01 -2.217E+01 -2.066E+01 -1.921E+01 -1.782E+01
 -1.647E+01 -1.517E+01 -1.392E+01 -1.273E+01 -1.159E+01 -1.052E+01 -9.500E+00
 -8.545E+00 -7.651E+00 -6.815E+00 -6.036E+00 -5.315E+00 -4.653E+00 -4.048E+00
 -3.502E+00 -3.013E+00 -2.579E+00
>ZYXI NFREQ=52 ROT=ZROT // 52
 -3.543E+02 -3.320E+02 -3.098E+02 -2.876E+02 -2.653E+02 -2.431E+02 -2.211E+02
 -1.996E+02 -1.789E+02 -1.593E+02 -1.412E+02 -1.246E+02 -1.097E+02 -9.650E+01
 -8.501E+01 -7.510E+01 -6.660E+01 -5.935E+01 -5.317E+01 -4.787E+01 -4.331E+01
 -3.933E+01 -3.583E+01 -3.271E+01 -2.987E+01 -2.726E+01 -2.482E+01 -2.252E+01
 -2.035E+01 -1.828E+01 -1.631E+01 -1.445E+01 -1.271E+01 -1.111E+01 -9.657E+00
 -8.364E+00 -7.241E+00 -6.289E+00 -5.504E+00 -4.877E+00 -4.392E+00 -4.027E+00
 -3.759E+00 -3.563E+00 -3.417E+00 -3.298E+00 -3.190E+00 -3.082E+00 -2.966E+00
 -2.839E+00 -2.703E+00 -2.558E+00
>ZYX.VAR NFREQ=52 ROT=ZROT // 52
  2.552E+03  2.280E+03  1.722E+03  1.400E+03  1.145E+03  9.188E+02  7.241E+02
  5.639E+02  4.350E+02  3.321E+02  2.516E+02  1.919E+02  1.492E+02  1.180E+02
  9.426E+01  7.577E+01  6.092E+01  4.856E+01  3.787E+01  2.856E+01  2.055E+01
  1.423E+01  9.847E+00  7.071E+00  5.394E+00  4.418E+00  3.833E+00  3.443E+00
  3.137E+00  2.832E+00  2.482E+00  2.072E+00  1.674E+00  1.346E+00  1.087E+00
  8.799E-01  7.138E-01  5.814E-01  4.785E-01  4.030E-01  3.492E-01  3.088E-01
  2.750E-01  2.413E-01  2.062E-01  1.763E-01  1.559E-01  1.408E-01  1.263E-01
  1.094E-01  8.923E-02  7.457E-02
>ZYYR NFREQ=52 ROT=ZROT // 52
  4.363E+02  3.173E+02  2.278E+02  1.616E+02  1.139E+02  8.030E+01  5.746E+01
  4.238E+01  3.264E+01  2.638E+01  2.227E+01  1.940E+01  1.725E+01  1.550E+01
  1.400E+01  1.268E+01  1.151E+01  1.046E+01  9.522E+00  8.678E+00  7.903E+00
  7.178E+00  6.482E+00  5.802E+00  5.131E+00  4.468E+00  3.822E+00  3.205E+00
  2.632E+00  2.117E+00  1.672E+00  1.302E+00  1.008E+00  7.868E-01  6.286E-01
  5.240E-01  4.626E-01  4.352E-01  4.339E-01  4.528E-01  4.872E-01  5.334E-01
  5.889E-01  6.509E-01  7.171E-01  7.845E-01  8.499E-01  9.091E-01  9.574E-01
  9.899E-01  1.001E+00  9.873E-01
>ZYYI NFREQ=52 ROT=ZROT // 52
  5.391E+02  4.523E+02  3.756E+02  3.083E+02  2.498E+02  1.995E+02  1.573E+02
  1.224E+02  9.432E+01  7.204E+01  5.467E+01  4.134E+01  3.121E+01  2.359E+01
  1.790E+01  1.368E+01  1.059E+01  8.336E+00  6.716E+00  5.570E+00  4.780E+00
  4.251E+00  3.911E+00  3.697E+00  3.559E+00  3.456E+00  3.353E+00  3.231E+00
  3.075E+00  2.884E+00  2.664E+00  2.424E+00  2.179E+00  1.940E+00  1.718E+00
  1.519E+00  1.344E+00  1.194E+00  1.066E+00  9.555E-01  8.579E-01  7.686E-01
  6.829E-01  5.964E-01  5.052E-01  4.057E-01  2.947E-01  1.703E-01  3.125E-02
 -1.221E-01 -2.878E-01 -4.627E-01
>ZYY.VAR NFREQ=52 ROT=ZROT // 52
  1.676E+04  1.401E+04  8.701E+03  5.948E+03  4.013E+03  2.549E+03  1.560E+03
  9.940E+02  6.923E+02  5.038E+02  3.663E+02  2.677E+02  1.978E+02  1.453E+02
  1.045E+02  7.483E+01  5.495E+01  4.083E+01  2.960E+01  2.090E+01  1.477E+01
  1.070E+01  8.128E+00  6.546E+00  5.559E+00  4.868E+00  4.223E+00  3.526E+00
  2.853E+00  2.269E+00  1.803E+00  1.460E+00  1.206E+00  1.012E+00  8.593E-01
  7.352E-01  6.339E-01  5.522E-01  4.854E-01  4.283E-01  3.760E-01  3.247E-01
  2.745E-01  2.302E-01  1.946E-01  1.666E-01  1.452E-01  1.298E-01  1.202E-01
  1.165E-01  1.190E-01  1.232E-01
>ZDETR NFREQ=52 ROT=ZROT // 52
  3.774E+02  3.290E+02  2.866E+02  2.497E+02  2.174E+02  1.893E+02  1.650E+02
  1.439E+02  1.258E+02  1.102E+02  9.700E+01  8.574E+01  7.618E+01  6.804E+01
  6.112E+01  5.518E+01  5.007E+01  4.564E+01  4.176E+01  3.833E+01  3.527E+01
  3.253E+01  3.005E+01  2.780E+01  2.575E+01  2.389E+01  2.219E+01  2.063E+01
  1.921E+01  1.791E+01  1.672E+01  1.562E+01  1.461E+01  1.367E+01  1.278E+01
  1.196E+01  1.118E+01  1.044E+01  9.737E+00  9.072E+00  8.439E+00  7.839E+00
  7.270E+00  6.732E+00  6.224E+00  5.748E+00  5.303E+00  4.889E+00  4.505E+00
  4.150E+00  3.822E+00  3.519E+00
>ZDETI NFREQ=52 ROT=ZROT // 52
  3.626E+02  3.244E+02  2.899E+02  2.588E+02  2.305E+02  2.047E+02  1.811E+02
  1.597E+02  1.403E+02  1.228E+02  1.072E+02  9.341E+01  8.133E+01  7.084E+01
  6.182E+01  5.411E+01  4.756E+01  4.199E+01  3.728E+01  3.327E+01  2.986E+01
  2.693E+01  2.439E+01  2.217E+01  2.021E+01  1.846E+01  1.688E+01  1.544E+01
  1.411E+01  1.288E+01  1.173E+01  1.065E+01  9.653E+00  8.722E+00  7.862E+00
  7.074E+00  6.360E+00  5.719E+00  5.154E+00  4.661E+00  4.237E+00  3.878E+00
  3.576E+00  3.322E+00  3.109E+00  2.926E+00  2.766E+00  2.623E+00  2.491E+00
  2.367E+00  2.248E+00  2.134E+00
>ZDET.VAR NFREQ=52 ROT=ZROT // 52
  1.909E+03  1.722E+03  1.334E+03  1.084E+03  8.737E+02  6.765E+02  5.078E+02
  3.825E+02  2.939E+02  2.268E+02  1.738E+02  1.330E+02  1.023E+02  7.886E+01
  6.083E+01  4.725E+01  3.717E+01  2.903E+01  2.177E+01  1.571E+01  1.126E+01
  8.178E+00  6.109E+00  4.745E+00  3.854E+00  3.246E+00  2.763E+00  2.327E+00
  1.954E+00  1.648E+00  1.392E+00  1.170E+00  9.804E-01  8.230E-01  6.902E-01
  5.744E-01  4.755E-01  3.954E-01  3.315E-01  2.793E-01  2.366E-01  2.034E-01
  1.778E-01  1.559E-01  1.355E-01  1.174E-01  1.026E-01  9.045E-02  7.998E-02
  6.962E-02  5.839E-02  5.043E-02

>!**** ROTATION ANGLES ****!
>RHOROT NFREQ=52 // 52
  0.000E+00  0.000E+00  0.000E+00  0.000E+00  0.000E+00  0.000E+00  0.000E+00
  0.000E+00  0.000E+00  0.000E+00  0.000E+00  0.000E+00  0.000E+00  0.000E+00
  0.000E+00  0.000E+00  0.000E+00  0.000E+00  0.000E+00  0.000E+00  0.000E+00
  0.000E+00  0.000E+00  0.000E+00  0.000E+00  0.000E+00  0.000E+00  0.000E+00
  0.000E+00  0.000E+00  0.000E+00  0.000E+00  0.000E+00  0.000E+00  0.000E+00
  0.000E+00  0.000E+00  0.000E+00  0.000E+00  0.000E+00  0.000E+00  0.000E+00
  0.000E+00  0.000E+00  0.000E+00  0.000E+00  0.000E+00  0.000E+00  0.000E+00
  0.000E+00  0.000E+00  0.000E+00

>!**** APPARENT RESISTIVITIES AND PHASES ****!
>RHOXY NFREQ=52 ROT=RHOROT // 52
  7.148E+01  5.996E+01  5.024E+01  4.201E+01  3.503E+01  2.911E+01  2.415E+01
  2.001E+01  1.661E+01  1.384E+01  1.162E+01  9.865E+00  8.488E+00  7.418E+00
  6.597E+00  5.970E+00  5.496E+00  5.141E+00  4.875E+00  4.678E+00  4.529E+00
  4.416E+00  4.327E+00  4.255E+00  4.195E+00  4.144E+00  4.102E+00  4.069E+00
  4.047E+00  4.037E+00  4.042E+00  4.065E+00  4.107E+00  4.171E+00  4.259E+00
  4.374E+00  4.518E+00  4.694E+00  4.906E+00  5.158E+00  5.454E+00  5.797E+00
  6.195E+00  6.650E+00  7.170E+00  7.759E+00  8.423E+00  9.168E+00  1.000E+01
  1.092E+01  1.195E+01  1.307E+01
>PHSXY NFREQ=52 ROT=RHOROT // 52
  5.408E+01  5.521E+01  5.630E+01  5.730E+01  5.813E+01  5.875E+01  5.910E+01
  5.913E+01  5.882E+01  5.815E+01  5.713E+01  5.579E+01  5.417E+01  5.234E+01
  5.038E+01  4.836E+01  4.637E+01  4.447E+01  4.274E+01  4.122E+01  3.995E+01
  3.892E+01  3.814E+01  3.759E+01  3.723E+01  3.702E+01  3.693E+01  3.690E+01
  3.690E+01  3.690E+01  3.687E+01  3.679E+01  3.664E+01  3.643E+01  3.614E+01
  3.579E+01  3.536E+01  3.486E+01  3.430E+01  3.368E+01  3.302E+01  3.230E+01
  3.155E+01  3.076E+01  2.993E+01  2.908E+01  2.819E+01  2.729E+01  2.636E+01
  2.541E+01  2.445E+01  2.348E+01
>RHOXY.ERR NFREQ=52 ROT=RHOROT // 52
  6.807E-02  7.445E-02  7.317E-02  7.272E-02  7.210E-02  7.178E-02  7.248E-02
  7.424E-02  7.678E-02  7.933E-02  8.122E-02  8.259E-02  8.365E-02  8.434E-02
  8.447E-02  8.367E-02  8.149E-02  7.825E-02  7.462E-02  7.114E-02  6.826E-02
  6.615E-02  6.470E-02  6.362E-02  6.240E-02  6.067E-02  5.839E-02  5.567E-02
  5.298E-02  5.075E-02  4.904E-02  4.779E-02  4.697E-02  4.651E-02  4.620E-02
  4.571E-02  4.497E-02  4.410E-02  4.316E-02  4.211E-02  4.092E-02  3.959E-02
  3.813E-02  3.662E-02  3.519E-02  3.402E-02  3.326E-02  3.285E-02  3.264E-02
  3.256E-02  3.255E-02  3.288E-02
>PHSXY.ERR NFREQ=52 ROT=RHOROT // 52
  9.352E+00  1.027E+01  1.008E+01  1.002E+01  9.930E+00  9.884E+00  9.985E+00
  1.024E+01  1.061E+01  1.098E+01  1.125E+01  1.145E+01  1.160E+01  1.170E+01
  1.172E+01  1.161E+01  1.129E+01  1.082E+01  1.029E+01  9.793E+00  9.380E+00
  9.078E+00  8.871E+00  8.717E+00  8.543E+00  8.298E+00  7.974E+00  7.591E+00
  7.212E+00  6.899E+00  6.659E+00  6.484E+00  6.370E+00  6.307E+00  6.263E+00
  6.194E+00  6.092E+00  5.971E+00  5.840E+00  5.694E+00  5.531E+00  5.346E+00
  5.144E+00  4.936E+00  4.739E+00  4.578E+00  4.474E+00  4.418E+00  4.389E+00
  4.378E+00  4.377E+00  4.422E+00
>RHOYX NFREQ=52 ROT=RHOROT // 52
  9.703E+01  9.056E+01  8.445E+01  7.861E+01  7.297E+01  6.747E+01  6.212E+01
  5.692E+01  5.191E+01  4.714E+01  4.267E+01  3.857E+01  3.486E+01  3.159E+01
  2.874E+01  2.633E+01  2.431E+01  2.266E+01  2.132E+01  2.027E+01  1.945E+01
  1.882E+01  1.835E+01  1.799E+01  1.773E+01  1.753E+01  1.736E+01  1.721E+01
  1.704E+01  1.685E+01  1.662E+01  1.633E+01  1.600E+01  1.561E+01  1.518E+01
  1.470E+01  1.420E+01  1.367E+01  1.313E+01  1.259E+01  1.206E+01  1.152E+01
  1.100E+01  1.048E+01  9.968E+00  9.462E+00  8.961E+00  8.467E+00  7.983E+00
  7.513E+00  7.060E+00  6.629E+00
>PHSYX NFREQ=52 ROT=RHOROT // 52
 -1.494E+02 -1.478E+02 -1.462E+02 -1.447E+02 -1.433E+02 -1.421E+02 -1.410E+02
 -1.402E+02 -1.395E+02 -1.391E+02 -1.388E+02 -1.387E+02 -1.387E+02 -1.388E+02
 -1.389E+02 -1.391E+02 -1.393E+02 -1.394E+02 -1.396E+02 -1.397E+02 -1.399E+02
 -1.400E+02 -1.402E+02 -1.404E+02 -1.407E+02 -1.412E+02 -1.417E+02 -1.424E+02
 -1.433E+02 -1.443E+02 -1.455E+02 -1.469E+02 -1.484E+02 -1.500E+02 -1.515E+02
 -1.531E+02 -1.545E+02 -1.557E+02 -1.566E+02 -1.572E+02 -1.573E+02 -1.570E+02
 -1.563E+02 -1.550E+02 -1.534E+02 -1.514E+02 -1.490E+02 -1.465E+02 -1.438E+02
 -1.410E+02 -1.381E+02 -1.352E+02
>RHOYX.ERR NFREQ=52 ROT=RHOROT // 52
  4.345E-02  4.583E-02  4.456E-02  4.496E-02  4.556E-02  4.582E-02  4.577E-02
  4.557E-02  4.527E-02  4.482E-02  4.429E-02  4.394E-02  4.400E-02  4.438E-02
  4.488E-02  4.539E-02  4.573E-02  4.566E-02  4.490E-02  4.323E-02  4.049E-02
  3.705E-02  3.377E-02  3.125E-02  2.971E-02  2.921E-02  2.952E-02  3.033E-02
  3.139E-02  3.237E-02  3.293E-02  3.278E-02  3.216E-02  3.153E-02  3.104E-02
  3.064E-02  3.033E-02  3.012E-02  3.011E-02  3.046E-02  3.128E-02  3.246E-02
  3.383E-02  3.503E-02  3.584E-02  3.671E-02  3.826E-02  4.034E-02  4.244E-02
  4.393E-02  4.418E-02  4.499E-02
>PHSYX.ERR NFREQ=52 ROT=RHOROT // 52
  5.880E+00  6.212E+00  6.035E+00  6.090E+00  6.174E+00  6.210E+00  6.204E+00
  6.175E+00  6.133E+00  6.071E+00  5.997E+00  5.949E+00  5.957E+00  6.010E+00
  6.080E+00  6.150E+00  6.197E+00  6.188E+00  6.082E+00  5.850E+00  5.470E+00
  4.996E+00  4.545E+00  4.199E+00  3.989E+00  3.920E+00  3.962E+00  4.073E+00
  4.218E+00  4.352E+00  4.430E+00  4.408E+00  4.323E+00  4.237E+00  4.170E+00
  4.115E+00  4.073E+00  4.045E+00  4.043E+00  4.091E+00  4.202E+00  4.365E+00
  4.553E+00  4.718E+00  4.828E+00  4.948E+00  5.162E+00  5.450E+00  5.741E+00
  5.947E+00  5.982E+00  6.094E+00
>RHODET NFREQ=52 ROT=RHOROT // 52
  5.479E+01  4.977E+01  4.519E+01  4.098E+01  3.710E+01  3.350E+01  3.016E+01
  2.707E+01  2.425E+01  2.169E+01  1.941E+01  1.740E+01  1.567E+01  1.420E+01
  1.296E+01  1.195E+01  1.112E+01  1.046E+01  9.932E+00  9.520E+00  9.201E+00
  8.957E+00  8.772E+00  8.634E+00  8.533E+00  8.461E+00  8.412E+00  8.380E+00
  8.360E+00  8.349E+00  8.343E+00  8.340E+00  8.336E+00  8.331E+00  8.325E+00
  8.317E+00  8.307E+00  8.297E+00  8.289E+00  8.282E+00  8.279E+00  8.279E+00
  8.283E+00  8.291E+00  8.304E+00  8.321E+00  8.343E+00  8.370E+00  8.400E+00
  8.434E+00  8.471E+00  8.508E+00
>PHSDET NFREQ=52 ROT=RHOROT // 52
  4.385E+01  4.460E+01  4.533E+01  4.603E+01  4.667E+01  4.723E+01  4.767E+01
  4.798E+01  4.812E+01  4.809E+01  4.786E+01  4.745E+01  4.687E+01  4.615E+01
  4.533E+01  4.444E+01  4.352E+01  4.262E+01  4.176E+01  4.096E+01  4.025E+01
  3.962E+01  3.906E+01  3.857E+01  3.813E+01  3.770E+01  3.727E+01  3.681E+01
  3.629E+01  3.571E+01  3.504E+01  3.429E+01  3.345E+01  3.255E+01  3.159E+01
  3.061E+01  2.964E+01  2.872E+01  2.789E+01  2.719E+01  2.666E+01  2.632E+01
  2.619E+01  2.627E+01  2.654E+01  2.698E+01  2.755E+01  2.821E+01  2.894E+01
  2.970E+01  3.047E+01  3.124E+01
>RHODET.ERR NFREQ=52 ROT=RHOROT // 52
  4.981E-02  5.348E-02  5.335E-02  5.450E-02  5.549E-02  5.548E-02  5.473E-02
  5.415E-02  5.416E-02  5.431E-02  5.427E-02  5.415E-02  5.403E-02  5.382E-02
  5.343E-02  5.298E-02  5.260E-02  5.178E-02  4.974E-02  4.669E-02  4.348E-02
  4.063E-02  3.837E-02  3.684E-02  3.607E-02  3.590E-02  3.587E-02  3.562E-02
  3.529E-02  3.502E-02  3.477E-02  3.443E-02  3.405E-02  3.371E-02  3.335E-02
  3.288E-02  3.233E-02  3.186E-02  3.152E-02  3.126E-02  3.108E-02  3.111E-02
  3.139E-02  3.172E-02  3.190E-02  3.203E-02  3.229E-02  3.267E-02  3.310E-02
  3.328E-02  3.284E-02  3.288E-02
>PHSDET.ERR NFREQ=52 ROT=RHOROT // 52
  6.768E+00  7.282E+00  7.264E+00  7.425E+00  7.565E+00  7.564E+00  7.458E+00
  7.377E+00  7.378E+00  7.399E+00  7.394E+00  7.376E+00  7.360E+00  7.331E+00
  7.274E+00  7.212E+00  7.159E+00  7.043E+00  6.757E+00  6.332E+00  5.885E+00
  5.490E+00  5.177E+00  4.966E+00  4.860E+00  4.837E+00  4.833E+00  4.798E+00
  4.752E+00  4.716E+00  4.681E+00  4.635E+00  4.583E+00  4.535E+00  4.486E+00
  4.422E+00  4.346E+00  4.282E+00  4.235E+00  4.199E+00  4.175E+00  4.179E+00
  4.218E+00  4.263E+00  4.287E+00  4.306E+00  4.341E+00  4.393E+00  4.453E+00
  4.477E+00  4.417E+00  4.423E+00

>END
