# Supplementary material for: 3D structure of the Campi Flegrei caldera central sector reconstructed through short-period magnetotelluric imaging
Source: Sci Rep. 2022 Dec 2;12:20802. doi: 10.1038/s41598-022-24998-6 (PMC9716173; doi:10.1038/s41598-022-24998-6)
Supplement: Supplementary file 12 — Supplementary Information 12. [file 41598_2022_24998_MOESM12_ESM.zip › WFLEB04.edi]

>HEAD

    DATAID=WFLEB04
    FILEBY=anton
    ACQDATE=2004/01/01
    FILEDATE=2021/07/15
    STDVERS="SEG 1.0"
    PROGVERS="MT-Corrector 5.4"
    PROGDATE=2015/11/23
    EMPTY=1.000E+32

>INFO

= 0
    fieldnotes.electrode_ex.acqchan = 0.0
    fieldnotes.electrode_ex.chtype = EX
    fieldnotes.electrode_ex.id = 14.001
    fieldnotes.electrode_ex.x = 0.0
    fieldnotes.electrode_ex.x2 = 0.0
    fieldnotes.electrode_ex.y = 0.0
    fieldnotes.electrode_ex.y2 = 0.0
    fieldnotes.electrode_ey.acqchan = 0.0
    fieldnotes.electrode_ey.chtype = EY
    fieldnotes.electrode_ey.id = 15.001
    fieldnotes.electrode_ey.x = 0.0
    fieldnotes.electrode_ey.x2 = 0.0
    fieldnotes.electrode_ey.y = 0.0
    fieldnotes.electrode_ey.y2 = 0.0
    fieldnotes.magnetometer_hx.acqchan = 0.0
    fieldnotes.magnetometer_hx.azm = 0.0
    fieldnotes.magnetometer_hx.chtype = HX
    fieldnotes.magnetometer_hx.id = 11.001
    fieldnotes.magnetometer_hx.x = 0.0
    fieldnotes.magnetometer_hx.y = 0.0
    fieldnotes.magnetometer_hy.acqchan = 0.0
    fieldnotes.magnetometer_hy.azm = 90.0
    fieldnotes.magnetometer_hy.chtype = HY
    fieldnotes.magnetometer_hy.id = 12.001
    fieldnotes.magnetometer_hy.x = 0.0
    fieldnotes.magnetometer_hy.y = 0.0
    fieldnotes.magnetometer_hz.acqchan = 0.0
    fieldnotes.magnetometer_hz.azm = 0.0
    fieldnotes.magnetometer_hz.chtype = HZ
    fieldnotes.magnetometer_hz.id = 13.001
    fieldnotes.magnetometer_hz.x = 0.0
    fieldnotes.magnetometer_hz.y = 0.0
    processing.sign_convention = exp(+i \omega t)
    copyright.conditions_of_use = All data and metadata for this survey are available free of charge and may be copied freely, duplicated and further distributed provided this data set is cited as the reference. While the author(s) strive to provide data and metadata of best possible quality, neither the author(s) of this data set, not IRIS make any claims, promises, or guarantees about the accuracy, completeness, or adequacy of this information, and expressly disclaim liability for errors and omissions in the contents of this file. Guidelines about the quality or limitations of the data and metadata, as obtained from the author(s), are included for informational purposes only.
    provenance.creating_application = MTpy
    provenance.creation_time = 2021-08-30 09:42:55

>=DEFINEMEAS

>HMEAS ID=101.001 CHTYPE=HX
>HMEAS ID=102.001 CHTYPE=HY
>HMEAS ID=103.001 CHTYPE=HZ
>EMEAS ID=104.001 CHTYPE=EX
>EMEAS ID=105.001 CHTYPE=EY
>HMEAS ID=201.001 CHTYPE=HX
>HMEAS ID=202.001 CHTYPE=HY
>HMEAS ID=203.001 CHTYPE=HZ
>EMEAS ID=204.001 CHTYPE=EX
>EMEAS ID=205.001 CHTYPE=EY

>=MTSECT

    SECTID=SPLINE
    NFREQ=52
    HX=101.001
    HY=102.001
    HZ=103.001
    EX=104.001
    EY=105.001

>!**** FREQUENCIES ****!
>FREQ // 52
  1.000E+03  8.577E+02  7.356E+02  6.310E+02  5.412E+02  4.642E+02  3.981E+02
  3.415E+02  2.929E+02  2.512E+02  2.154E+02  1.848E+02  1.585E+02  1.359E+02
  1.166E+02  1.000E+02  8.577E+01  7.356E+01  6.310E+01  5.412E+01  4.642E+01
  3.981E+01  3.415E+01  2.929E+01  2.512E+01  2.154E+01  1.848E+01  1.585E+01
  1.359E+01  1.166E+01  1.000E+01  8.577E+00  7.356E+00  6.310E+00  5.412E+00
  4.642E+00  3.981E+00  3.415E+00  2.929E+00  2.512E+00  2.154E+00  1.848E+00
  1.585E+00  1.359E+00  1.166E+00  1.000E+00  8.577E-01  7.356E-01  6.310E-01
  5.412E-01  4.642E-01  3.981E-01

>!**** ROTATION ANGLES ****!
>ZROT NFREQ=52 // 52
  0.000E+00  0.000E+00  0.000E+00  0.000E+00  0.000E+00  0.000E+00  0.000E+00
  0.000E+00  0.000E+00  0.000E+00  0.000E+00  0.000E+00  0.000E+00  0.000E+00
  0.000E+00  0.000E+00  0.000E+00  0.000E+00  0.000E+00  0.000E+00  0.000E+00
  0.000E+00  0.000E+00  0.000E+00  0.000E+00  0.000E+00  0.000E+00  0.000E+00
  0.000E+00  0.000E+00  0.000E+00  0.000E+00  0.000E+00  0.000E+00  0.000E+00
  0.000E+00  0.000E+00  0.000E+00  0.000E+00  0.000E+00  0.000E+00  0.000E+00
  0.000E+00  0.000E+00  0.000E+00  0.000E+00  0.000E+00  0.000E+00  0.000E+00
  0.000E+00  0.000E+00  0.000E+00

>!**** IMPEDANCES ****!
>ZXXR NFREQ=52 ROT=ZROT // 52
  1.302E+03  1.008E+03  7.752E+02  5.944E+02  4.571E+02  3.556E+02  2.823E+02
  2.304E+02  1.940E+02  1.682E+02  1.492E+02  1.344E+02  1.222E+02  1.115E+02
  1.017E+02  9.268E+01  8.422E+01  7.633E+01  6.899E+01  6.219E+01  5.591E+01
  5.010E+01  4.472E+01  3.973E+01  3.509E+01  3.079E+01  2.685E+01  2.331E+01
  2.020E+01  1.758E+01  1.544E+01  1.378E+01  1.256E+01  1.172E+01  1.119E+01
  1.088E+01  1.073E+01  1.069E+01  1.071E+01  1.076E+01  1.083E+01  1.091E+01
  1.099E+01  1.105E+01  1.110E+01  1.111E+01  1.109E+01  1.103E+01  1.093E+01
  1.078E+01  1.060E+01  1.039E+01
>ZXXI NFREQ=52 ROT=ZROT // 52
 -1.040E+03 -9.298E+02 -8.199E+02 -7.127E+02 -6.108E+02 -5.164E+02 -4.313E+02
 -3.563E+02 -2.916E+02 -2.367E+02 -1.905E+02 -1.522E+02 -1.206E+02 -9.475E+01
 -7.377E+01 -5.676E+01 -4.298E+01 -3.177E+01 -2.256E+01 -1.493E+01 -8.514E+00
 -3.098E+00  1.491E+00  5.345E+00  8.518E+00  1.104E+01  1.294E+01  1.426E+01
  1.505E+01  1.539E+01  1.536E+01  1.507E+01  1.459E+01  1.400E+01  1.335E+01
  1.269E+01  1.204E+01  1.143E+01  1.088E+01  1.040E+01  9.997E+00  9.679E+00
  9.441E+00  9.278E+00  9.186E+00  9.160E+00  9.194E+00  9.282E+00  9.411E+00
  9.572E+00  9.751E+00  9.938E+00
>ZXX.VAR NFREQ=52 ROT=ZROT // 52
  1.539E+04  1.304E+04  8.449E+03  5.625E+03  3.759E+03  2.658E+03  2.040E+03
  1.614E+03  1.248E+03  9.015E+02  6.006E+02  3.990E+02  2.889E+02  2.230E+02
  1.726E+02  1.277E+02  8.619E+01  5.505E+01  3.701E+01  2.737E+01  2.172E+01
  1.756E+01  1.344E+01  9.584E+00  6.855E+00  5.267E+00  4.355E+00  3.778E+00
  3.260E+00  2.684E+00  2.185E+00  1.853E+00  1.641E+00  1.495E+00  1.398E+00
  1.345E+00  1.312E+00  1.263E+00  1.202E+00  1.157E+00  1.142E+00  1.157E+00
  1.198E+00  1.250E+00  1.302E+00  1.348E+00  1.392E+00  1.451E+00  1.538E+00
  1.624E+00  1.662E+00  1.661E+00
>ZXYR NFREQ=52 ROT=ZROT // 52
 -2.358E+02 -2.010E+02 -1.705E+02 -1.438E+02 -1.205E+02 -1.003E+02 -8.276E+01
 -6.754E+01 -5.438E+01 -4.299E+01 -3.318E+01 -2.474E+01 -1.752E+01 -1.141E+01
 -6.341E+00 -2.272E+00  8.227E-01  2.962E+00  4.158E+00  4.459E+00  3.893E+00
  2.535E+00  4.860E-01 -2.111E+00 -5.048E+00 -8.090E+00 -1.100E+01 -1.356E+01
 -1.564E+01 -1.718E+01 -1.820E+01 -1.876E+01 -1.896E+01 -1.889E+01 -1.864E+01
 -1.829E+01 -1.788E+01 -1.745E+01 -1.703E+01 -1.662E+01 -1.622E+01 -1.583E+01
 -1.544E+01 -1.504E+01 -1.463E+01 -1.420E+01 -1.373E+01 -1.323E+01 -1.271E+01
 -1.217E+01 -1.162E+01 -1.107E+01
>ZXYI NFREQ=52 ROT=ZROT // 52
 -5.799E+02 -4.600E+02 -3.649E+02 -2.897E+02 -2.306E+02 -1.843E+02 -1.485E+02
 -1.208E+02 -9.961E+01 -8.344E+01 -7.110E+01 -6.162E+01 -5.423E+01 -4.835E+01
 -4.357E+01 -3.964E+01 -3.640E+01 -3.381E+01 -3.184E+01 -3.044E+01 -2.955E+01
 -2.900E+01 -2.860E+01 -2.813E+01 -2.738E+01 -2.625E+01 -2.468E+01 -2.276E+01
 -2.060E+01 -1.836E+01 -1.619E+01 -1.419E+01 -1.244E+01 -1.097E+01 -9.780E+00
 -8.848E+00 -8.146E+00 -7.641E+00 -7.299E+00 -7.090E+00 -6.987E+00 -6.966E+00
 -7.006E+00 -7.090E+00 -7.205E+00 -7.337E+00 -7.478E+00 -7.620E+00 -7.755E+00
 -7.880E+00 -7.989E+00 -8.082E+00
>ZXY.VAR NFREQ=52 ROT=ZROT // 52
  4.345E+03  3.466E+03  1.844E+03  1.112E+03  6.709E+02  4.047E+02  2.571E+02
  1.754E+02  1.298E+02  1.039E+02  8.814E+01  7.746E+01  6.872E+01  6.055E+01
  5.226E+01  4.402E+01  3.615E+01  2.914E+01  2.336E+01  1.911E+01  1.653E+01
  1.533E+01  1.513E+01  1.561E+01  1.641E+01  1.708E+01  1.699E+01  1.587E+01
  1.403E+01  1.186E+01  9.725E+00  7.876E+00  6.425E+00  5.401E+00  4.700E+00
  4.205E+00  3.833E+00  3.518E+00  3.220E+00  2.918E+00  2.623E+00  2.378E+00
  2.194E+00  2.036E+00  1.890E+00  1.791E+00  1.764E+00  1.769E+00  1.757E+00
  1.691E+00  1.553E+00  1.428E+00
>ZYXR NFREQ=52 ROT=ZROT // 52
  7.630E+02  6.314E+02  5.164E+02  4.176E+02  3.341E+02  2.648E+02  2.085E+02
  1.637E+02  1.289E+02  1.024E+02  8.274E+01  6.854E+01  5.861E+01  5.200E+01
  4.799E+01  4.598E+01  4.553E+01  4.621E+01  4.763E+01  4.940E+01  5.109E+01
  5.235E+01  5.287E+01  5.252E+01  5.130E+01  4.932E+01  4.678E+01  4.391E+01
  4.088E+01  3.784E+01  3.490E+01  3.213E+01  2.958E+01  2.727E+01  2.523E+01
  2.347E+01  2.197E+01  2.072E+01  1.970E+01  1.888E+01  1.821E+01  1.764E+01
  1.714E+01  1.667E+01  1.620E+01  1.572E+01  1.521E+01  1.467E+01  1.412E+01
  1.354E+01  1.294E+01  1.235E+01
>ZYXI NFREQ=52 ROT=ZROT // 52
 -1.192E+02 -3.041E+01  3.016E+01  6.904E+01  9.154E+01  1.021E+02  1.042E+02
  1.009E+02  9.454E+01  8.675E+01  7.869E+01  7.108E+01  6.426E+01  5.831E+01
  5.316E+01  4.861E+01  4.443E+01  4.037E+01  3.619E+01  3.174E+01  2.697E+01
  2.195E+01  1.691E+01  1.210E+01  7.807E+00  4.217E+00  1.388E+00 -7.257E-01
 -2.271E+00 -3.403E+00 -4.270E+00 -4.981E+00 -5.582E+00 -6.097E+00 -6.513E+00
 -6.812E+00 -6.986E+00 -7.026E+00 -6.945E+00 -6.760E+00 -6.497E+00 -6.190E+00
 -5.870E+00 -5.576E+00 -5.337E+00 -5.175E+00 -5.102E+00 -5.114E+00 -5.200E+00
 -5.340E+00 -5.510E+00 -5.688E+00
>ZYX.VAR NFREQ=52 ROT=ZROT // 52
  7.387E+03  6.395E+03  4.414E+03  2.962E+03  1.972E+03  1.401E+03  1.092E+03
  8.805E+02  7.123E+02  5.870E+02  4.954E+02  4.206E+02  3.547E+02  2.990E+02
  2.537E+02  2.155E+02  1.820E+02  1.555E+02  1.377E+02  1.266E+02  1.192E+02
  1.135E+02  1.081E+02  1.001E+02  8.656E+01  6.819E+01  4.925E+01  3.319E+01
  2.201E+01  1.558E+01  1.222E+01  1.070E+01  1.008E+01  9.680E+00  9.181E+00
  8.419E+00  7.418E+00  6.299E+00  5.203E+00  4.260E+00  3.509E+00  2.922E+00
  2.474E+00  2.147E+00  1.920E+00  1.747E+00  1.591E+00  1.436E+00  1.269E+00
  1.090E+00  9.072E-01  7.838E-01
>ZYYR NFREQ=52 ROT=ZROT // 52
  2.989E+02  2.204E+02  1.619E+02  1.185E+02  8.670E+01  6.345E+01  4.661E+01
  3.450E+01  2.585E+01  1.972E+01  1.542E+01  1.245E+01  1.043E+01  9.125E+00
  8.364E+00  8.032E+00  8.068E+00  8.425E+00  9.081E+00  1.001E+01  1.117E+01
  1.249E+01  1.388E+01  1.524E+01  1.642E+01  1.734E+01  1.794E+01  1.820E+01
  1.815E+01  1.785E+01  1.738E+01  1.680E+01  1.615E+01  1.550E+01  1.485E+01
  1.423E+01  1.365E+01  1.310E+01  1.259E+01  1.212E+01  1.168E+01  1.128E+01
  1.090E+01  1.056E+01  1.025E+01  9.972E+00  9.715E+00  9.476E+00  9.250E+00
  9.029E+00  8.808E+00  8.583E+00
>ZYYI NFREQ=52 ROT=ZROT // 52
 -4.895E+01 -5.088E+01 -4.859E+01 -4.414E+01 -3.883E+01 -3.345E+01 -2.845E+01
 -2.402E+01 -2.026E+01 -1.716E+01 -1.466E+01 -1.270E+01 -1.120E+01 -1.009E+01
 -9.297E+00 -8.765E+00 -8.440E+00 -8.262E+00 -8.174E+00 -8.111E+00 -8.002E+00
 -7.782E+00 -7.400E+00 -6.833E+00 -6.100E+00 -5.247E+00 -4.339E+00 -3.441E+00
 -2.594E+00 -1.823E+00 -1.128E+00 -5.003E-01  6.864E-02  5.876E-01  1.059E+00
  1.485E+00  1.865E+00  2.201E+00  2.495E+00  2.753E+00  2.981E+00  3.187E+00
  3.380E+00  3.568E+00  3.758E+00  3.957E+00  4.169E+00  4.394E+00  4.633E+00
  4.882E+00  5.137E+00  5.392E+00
>ZYY.VAR NFREQ=52 ROT=ZROT // 52
  3.433E+03  2.624E+03  1.193E+03  6.252E+02  3.248E+02  1.738E+02  1.058E+02
  7.109E+01  5.127E+01  4.083E+01  3.589E+01  3.322E+01  3.092E+01  2.837E+01
  2.546E+01  2.289E+01  2.125E+01  2.052E+01  2.066E+01  2.161E+01  2.336E+01
  2.581E+01  2.875E+01  3.180E+01  3.439E+01  3.536E+01  3.303E+01  2.745E+01
  2.104E+01  1.553E+01  1.126E+01  8.231E+00  6.219E+00  4.988E+00  4.176E+00
  3.481E+00  2.810E+00  2.170E+00  1.634E+00  1.285E+00  1.109E+00  1.038E+00
  1.018E+00  1.005E+00  9.703E-01  9.373E-01  9.265E-01  9.286E-01  9.273E-01
  9.092E-01  8.663E-01  8.260E-01
>ZDETR NFREQ=52 ROT=ZROT // 52
  6.833E+02  5.056E+02  3.705E+02  2.695E+02  1.953E+02  1.420E+02  1.044E+02
  7.854E+01  6.119E+01  4.992E+01  4.296E+01  3.897E+01  3.702E+01  3.636E+01
  3.638E+01  3.658E+01  3.660E+01  3.632E+01  3.595E+01  3.581E+01  3.605E+01
  3.654E+01  3.710E+01  3.754E+01  3.773E+01  3.761E+01  3.715E+01  3.636E+01
  3.529E+01  3.403E+01  3.263E+01  3.118E+01  2.974E+01  2.834E+01  2.703E+01
  2.583E+01  2.475E+01  2.379E+01  2.295E+01  2.221E+01  2.156E+01  2.098E+01
  2.045E+01  1.995E+01  1.946E+01  1.896E+01  1.845E+01  1.793E+01  1.738E+01
  1.682E+01  1.625E+01  1.569E+01
>ZDETI NFREQ=52 ROT=ZROT // 52
  5.433E+01  9.667E+01  1.140E+02  1.165E+02  1.105E+02  1.005E+02  8.890E+01
  7.718E+01  6.621E+01  5.634E+01  4.760E+01  3.984E+01  3.279E+01  2.617E+01
  1.977E+01  1.356E+01  7.713E+00  2.848E+00 -3.987E-01 -1.900E+00 -1.699E+00
 -2.245E-01  1.863E+00  4.122E+00  6.280E+00  8.126E+00  9.544E+00  1.046E+01
  1.089E+01  1.087E+01  1.048E+01  9.813E+00  8.984E+00  8.086E+00  7.202E+00
  6.394E+00  5.702E+00  5.151E+00  4.745E+00  4.477E+00  4.333E+00  4.293E+00
  4.335E+00  4.437E+00  4.576E+00  4.738E+00  4.906E+00  5.072E+00  5.230E+00
  5.374E+00  5.503E+00  5.616E+00
>ZDET.VAR NFREQ=52 ROT=ZROT // 52
  4.985E+04  3.808E+04  1.729E+04  9.059E+03  4.641E+03  2.329E+03  1.240E+03
  7.003E+02  4.116E+02  2.478E+02  1.504E+02  9.456E+01  6.375E+01  4.650E+01
  3.645E+01  3.083E+01  2.800E+01  2.682E+01  2.665E+01  2.854E+01  3.432E+01
  4.432E+01  5.730E+01  7.052E+01  7.954E+01  8.096E+01  7.408E+01  6.115E+01
  4.733E+01  3.579E+01  2.654E+01  1.935E+01  1.444E+01  1.172E+01  1.029E+01
  9.310E+00  8.368E+00  7.292E+00  6.113E+00  4.987E+00  4.023E+00  3.281E+00
  2.767E+00  2.437E+00  2.254E+00  2.198E+00  2.245E+00  2.327E+00  2.368E+00
  2.331E+00  2.204E+00  2.082E+00

>!**** ROTATION ANGLES ****!
>RHOROT NFREQ=52 // 52
  0.000E+00  0.000E+00  0.000E+00  0.000E+00  0.000E+00  0.000E+00  0.000E+00
  0.000E+00  0.000E+00  0.000E+00  0.000E+00  0.000E+00  0.000E+00  0.000E+00
  0.000E+00  0.000E+00  0.000E+00  0.000E+00  0.000E+00  0.000E+00  0.000E+00
  0.000E+00  0.000E+00  0.000E+00  0.000E+00  0.000E+00  0.000E+00  0.000E+00
  0.000E+00  0.000E+00  0.000E+00  0.000E+00  0.000E+00  0.000E+00  0.000E+00
  0.000E+00  0.000E+00  0.000E+00  0.000E+00  0.000E+00  0.000E+00  0.000E+00
  0.000E+00  0.000E+00  0.000E+00  0.000E+00  0.000E+00  0.000E+00  0.000E+00
  0.000E+00  0.000E+00  0.000E+00

>!**** APPARENT RESISTIVITIES AND PHASES ****!
>RHOXY NFREQ=52 ROT=RHOROT // 52
  7.838E+01  5.877E+01  4.410E+01  3.316E+01  2.502E+01  1.898E+01  1.451E+01
  1.122E+01  8.795E+00  7.016E+00  5.715E+00  4.772E+00  4.098E+00  3.631E+00
  3.326E+00  3.152E+00  3.092E+00  3.131E+00  3.267E+00  3.499E+00  3.828E+00
  4.259E+00  4.794E+00  5.434E+00  6.174E+00  7.002E+00  7.903E+00  8.856E+00
  9.842E+00  1.085E+01  1.187E+01  1.290E+01  1.398E+01  1.512E+01  1.638E+01
  1.778E+01  1.939E+01  2.126E+01  2.344E+01  2.599E+01  2.895E+01  3.237E+01
  3.628E+01  4.070E+01  4.563E+01  5.107E+01  5.699E+01  6.339E+01  7.028E+01
  7.769E+01  8.569E+01  9.437E+01
>PHSXY NFREQ=52 ROT=RHOROT // 52
 -1.121E+02 -1.136E+02 -1.150E+02 -1.164E+02 -1.176E+02 -1.186E+02 -1.191E+02
 -1.192E+02 -1.186E+02 -1.173E+02 -1.150E+02 -1.119E+02 -1.079E+02 -1.033E+02
 -9.828E+01 -9.328E+01 -8.871E+01 -8.499E+01 -8.256E+01 -8.167E+01 -8.250E+01
 -8.500E+01 -8.903E+01 -9.429E+01 -1.004E+02 -1.071E+02 -1.140E+02 -1.208E+02
 -1.272E+02 -1.331E+02 -1.383E+02 -1.429E+02 -1.467E+02 -1.498E+02 -1.523E+02
 -1.542E+02 -1.555E+02 -1.564E+02 -1.568E+02 -1.569E+02 -1.567E+02 -1.562E+02
 -1.556E+02 -1.548E+02 -1.538E+02 -1.527E+02 -1.514E+02 -1.501E+02 -1.486E+02
 -1.471E+02 -1.455E+02 -1.439E+02
>RHOXY.ERR NFREQ=52 ROT=RHOROT // 52
  6.237E-02  6.920E-02  6.313E-02  6.111E-02  5.909E-02  5.696E-02  5.609E-02
  5.687E-02  5.958E-02  6.425E-02  7.054E-02  7.782E-02  8.504E-02  9.124E-02
  9.540E-02  9.702E-02  9.592E-02  9.258E-02  8.786E-02  8.316E-02  7.998E-02
  7.889E-02  7.973E-02  8.202E-02  8.505E-02  8.782E-02  8.898E-02  8.778E-02
  8.468E-02  8.029E-02  7.528E-02  7.034E-02  6.608E-02  6.300E-02  6.105E-02
  5.988E-02  5.914E-02  5.845E-02  5.754E-02  5.622E-02  5.458E-02  5.311E-02
  5.206E-02  5.116E-02  5.029E-02  4.998E-02  5.067E-02  5.192E-02  5.303E-02
  5.341E-02  5.264E-02  5.197E-02
>PHSXY.ERR NFREQ=52 ROT=RHOROT // 52
  8.539E+00  9.513E+00  8.647E+00  8.361E+00  8.073E+00  7.773E+00  7.649E+00
  7.760E+00  8.143E+00  8.806E+00  9.707E+00  1.076E+01  1.181E+01  1.272E+01
  1.333E+01  1.357E+01  1.341E+01  1.292E+01  1.222E+01  1.153E+01  1.107E+01
  1.091E+01  1.103E+01  1.137E+01  1.181E+01  1.222E+01  1.239E+01  1.221E+01
  1.176E+01  1.112E+01  1.039E+01  9.678E+00  9.067E+00  8.629E+00  8.352E+00
  8.186E+00  8.080E+00  7.983E+00  7.854E+00  7.667E+00  7.437E+00  7.230E+00
  7.083E+00  6.956E+00  6.834E+00  6.791E+00  6.887E+00  7.062E+00  7.218E+00
  7.272E+00  7.164E+00  7.070E+00
>RHOYX NFREQ=52 ROT=RHOROT // 52
  1.193E+02  9.317E+01  7.275E+01  5.678E+01  4.435E+01  3.470E+01  2.729E+01
  2.166E+01  1.744E+01  1.434E+01  1.210E+01  1.055E+01  9.546E+00  8.981E+00
  8.798E+00  8.954E+00  9.437E+00  1.024E+01  1.134E+01  1.274E+01  1.438E+01
  1.619E+01  1.805E+01  1.984E+01  2.144E+01  2.274E+01  2.371E+01  2.433E+01
  2.466E+01  2.476E+01  2.472E+01  2.465E+01  2.463E+01  2.476E+01  2.510E+01
  2.573E+01  2.669E+01  2.804E+01  2.981E+01  3.202E+01  3.469E+01  3.782E+01
  4.141E+01  4.544E+01  4.990E+01  5.476E+01  6.001E+01  6.566E+01  7.173E+01
  7.825E+01  8.529E+01  9.289E+01
>PHSYX NFREQ=52 ROT=RHOROT // 52
 -8.882E+00 -2.758E+00  3.342E+00  9.388E+00  1.532E+01  2.108E+01  2.656E+01
  3.166E+01  3.627E+01  4.027E+01  4.356E+01  4.605E+01  4.763E+01  4.827E+01
  4.792E+01  4.659E+01  4.430E+01  4.114E+01  3.722E+01  3.272E+01  2.783E+01
  2.275E+01  1.773E+01  1.297E+01  8.654E+00  4.888E+00  1.699E+00 -9.469E-01
 -3.179E+00 -5.139E+00 -6.975E+00 -8.813E+00 -1.069E+01 -1.260E+01 -1.447E+01
 -1.619E+01 -1.764E+01 -1.873E+01 -1.942E+01 -1.970E+01 -1.964E+01 -1.934E+01
 -1.891E+01 -1.850E+01 -1.824E+01 -1.822E+01 -1.855E+01 -1.921E+01 -2.022E+01
 -2.153E+01 -2.306E+01 -2.473E+01
>RHOYX.ERR NFREQ=52 ROT=RHOROT // 52
  6.580E-02  7.442E-02  7.551E-02  7.559E-02  7.537E-02  7.746E-02  8.298E-02
  8.995E-02  9.695E-02  1.044E-01  1.122E-01  1.190E-01  1.237E-01  1.263E-01
  1.269E-01  1.253E-01  1.214E-01  1.166E-01  1.128E-01  1.104E-01  1.089E-01
  1.083E-01  1.080E-01  1.071E-01  1.037E-01  9.686E-02  8.753E-02  7.706E-02
  6.767E-02  6.157E-02  5.902E-02  5.969E-02  6.248E-02  6.582E-02  6.863E-02
  7.003E-02  6.970E-02  6.774E-02  6.460E-02  6.102E-02  5.757E-02  5.442E-02
  5.175E-02  4.976E-02  4.852E-02  4.772E-02  4.700E-02  4.611E-02  4.482E-02
  4.299E-02  4.062E-02  3.910E-02
>PHSYX.ERR NFREQ=52 ROT=RHOROT // 52
  9.027E+00  1.027E+01  1.042E+01  1.043E+01  1.040E+01  1.070E+01  1.151E+01
  1.253E+01  1.356E+01  1.467E+01  1.584E+01  1.689E+01  1.761E+01  1.801E+01
  1.810E+01  1.785E+01  1.725E+01  1.653E+01  1.595E+01  1.557E+01  1.536E+01
  1.526E+01  1.522E+01  1.509E+01  1.457E+01  1.355E+01  1.217E+01  1.065E+01
  9.295E+00  8.425E+00  8.064E+00  8.159E+00  8.555E+00  9.030E+00  9.432E+00
  9.633E+00  9.585E+00  9.305E+00  8.856E+00  8.347E+00  7.858E+00  7.415E+00
  7.039E+00  6.760E+00  6.586E+00  6.475E+00  6.375E+00  6.250E+00  6.071E+00
  5.817E+00  5.488E+00  5.277E+00
>RHODET NFREQ=52 ROT=RHOROT // 52
  9.396E+01  6.180E+01  4.086E+01  2.732E+01  1.862E+01  1.304E+01  9.448E+00
  7.102E+00  5.550E+00  4.512E+00  3.816E+00  3.362E+00  3.086E+00  2.952E+00
  2.941E+00  3.044E+00  3.263E+00  3.608E+00  4.097E+00  4.754E+00  5.612E+00
  6.710E+00  8.081E+00  9.739E+00  1.165E+01  1.374E+01  1.592E+01  1.806E+01
  2.007E+01  2.189E+01  2.349E+01  2.492E+01  2.624E+01  2.753E+01  2.892E+01
  3.051E+01  3.240E+01  3.470E+01  3.749E+01  4.087E+01  4.490E+01  4.964E+01
  5.515E+01  6.145E+01  6.853E+01  7.640E+01  8.502E+01  9.437E+01  1.044E+02
  1.153E+02  1.269E+02  1.395E+02
>PHSDET NFREQ=52 ROT=RHOROT // 52
  4.547E+00  1.082E+01  1.711E+01  2.338E+01  2.951E+01  3.529E+01  4.041E+01
  4.450E+01  4.725E+01  4.845E+01  4.794E+01  4.563E+01  4.153E+01  3.575E+01
  2.851E+01  2.033E+01  1.190E+01  4.483E+00 -6.355E-01 -3.036E+00 -2.699E+00
 -3.520E-01  2.876E+00  6.266E+00  9.450E+00  1.219E+01  1.441E+01  1.606E+01
  1.715E+01  1.771E+01  1.780E+01  1.747E+01  1.681E+01  1.592E+01  1.492E+01
  1.390E+01  1.298E+01  1.222E+01  1.168E+01  1.140E+01  1.136E+01  1.156E+01
  1.197E+01  1.254E+01  1.324E+01  1.403E+01  1.489E+01  1.580E+01  1.674E+01
  1.772E+01  1.870E+01  1.970E+01
>RHODET.ERR NFREQ=52 ROT=RHOROT // 52
  1.801E-01  2.063E-01  1.867E-01  1.793E-01  1.689E-01  1.555E-01  1.449E-01
  1.363E-01  1.283E-01  1.198E-01  1.102E-01  1.010E-01  9.389E-02  8.880E-02
  8.523E-02  8.329E-02  8.281E-02  8.320E-02  8.400E-02  8.698E-02  9.438E-02
  1.052E-01  1.169E-01  1.268E-01  1.325E-01  1.329E-01  1.279E-01  1.185E-01
  1.075E-01  9.721E-02  8.773E-02  7.895E-02  7.206E-02  6.855E-02  6.772E-02
  6.772E-02  6.728E-02  6.560E-02  6.251E-02  5.853E-02  5.428E-02  5.046E-02
  4.755E-02  4.569E-02  4.495E-02  4.538E-02  4.690E-02  4.889E-02  5.057E-02
  5.153E-02  5.157E-02  5.162E-02
>PHSDET.ERR NFREQ=52 ROT=RHOROT // 52
  2.664E+01  3.110E+01  2.775E+01  2.651E+01  2.479E+01  2.262E+01  2.093E+01
  1.957E+01  1.831E+01  1.701E+01  1.554E+01  1.417E+01  1.311E+01  1.236E+01
  1.184E+01  1.155E+01  1.148E+01  1.154E+01  1.166E+01  1.209E+01  1.318E+01
  1.480E+01  1.657E+01  1.809E+01  1.898E+01  1.904E+01  1.826E+01  1.681E+01
  1.514E+01  1.360E+01  1.220E+01  1.092E+01  9.924E+00  9.421E+00  9.302E+00
  9.301E+00  9.240E+00  8.999E+00  8.558E+00  7.994E+00  7.395E+00  6.858E+00
  6.451E+00  6.192E+00  6.089E+00  6.149E+00  6.361E+00  6.638E+00  6.874E+00
  7.009E+00  7.014E+00  7.020E+00

>END
