# Supplementary material for: 3D structure of the Campi Flegrei caldera central sector reconstructed through short-period magnetotelluric imaging
Source: Sci Rep. 2022 Dec 2;12:20802. doi: 10.1038/s41598-022-24998-6 (PMC9716173; doi:10.1038/s41598-022-24998-6)
Supplement: Supplementary file 12 — Supplementary Information 12. [file 41598_2022_24998_MOESM12_ESM.zip › WFLEB05.edi]

>HEAD

    DATAID=WFLEB05
    FILEBY=anton
    ACQDATE=2004/01/01
    FILEDATE=2021/07/15
    STDVERS="SEG 1.0"
    PROGVERS="MT-Corrector 5.4"
    PROGDATE=2015/11/23
    EMPTY=1.000E+32

>INFO

= 0
    fieldnotes.electrode_ex.acqchan = 0.0
    fieldnotes.electrode_ex.chtype = EX
    fieldnotes.electrode_ex.id = 14.001
    fieldnotes.electrode_ex.x = 0.0
    fieldnotes.electrode_ex.x2 = 0.0
    fieldnotes.electrode_ex.y = 0.0
    fieldnotes.electrode_ex.y2 = 0.0
    fieldnotes.electrode_ey.acqchan = 0.0
    fieldnotes.electrode_ey.chtype = EY
    fieldnotes.electrode_ey.id = 15.001
    fieldnotes.electrode_ey.x = 0.0
    fieldnotes.electrode_ey.x2 = 0.0
    fieldnotes.electrode_ey.y = 0.0
    fieldnotes.electrode_ey.y2 = 0.0
    fieldnotes.magnetometer_hx.acqchan = 0.0
    fieldnotes.magnetometer_hx.azm = 0.0
    fieldnotes.magnetometer_hx.chtype = HX
    fieldnotes.magnetometer_hx.id = 11.001
    fieldnotes.magnetometer_hx.x = 0.0
    fieldnotes.magnetometer_hx.y = 0.0
    fieldnotes.magnetometer_hy.acqchan = 0.0
    fieldnotes.magnetometer_hy.azm = 90.0
    fieldnotes.magnetometer_hy.chtype = HY
    fieldnotes.magnetometer_hy.id = 12.001
    fieldnotes.magnetometer_hy.x = 0.0
    fieldnotes.magnetometer_hy.y = 0.0
    fieldnotes.magnetometer_hz.acqchan = 0.0
    fieldnotes.magnetometer_hz.azm = 0.0
    fieldnotes.magnetometer_hz.chtype = HZ
    fieldnotes.magnetometer_hz.id = 13.001
    fieldnotes.magnetometer_hz.x = 0.0
    fieldnotes.magnetometer_hz.y = 0.0
    processing.sign_convention = exp(+i \omega t)
    copyright.conditions_of_use = All data and metadata for this survey are available free of charge and may be copied freely, duplicated and further distributed provided this data set is cited as the reference. While the author(s) strive to provide data and metadata of best possible quality, neither the author(s) of this data set, not IRIS make any claims, promises, or guarantees about the accuracy, completeness, or adequacy of this information, and expressly disclaim liability for errors and omissions in the contents of this file. Guidelines about the quality or limitations of the data and metadata, as obtained from the author(s), are included for informational purposes only.
    provenance.creating_application = MTpy
    provenance.creation_time = 2021-08-30 09:43:11

>=DEFINEMEAS

>HMEAS ID=101.001 CHTYPE=HX
>HMEAS ID=102.001 CHTYPE=HY
>HMEAS ID=103.001 CHTYPE=HZ
>EMEAS ID=104.001 CHTYPE=EX
>EMEAS ID=105.001 CHTYPE=EY
>HMEAS ID=201.001 CHTYPE=HX
>HMEAS ID=202.001 CHTYPE=HY
>HMEAS ID=203.001 CHTYPE=HZ
>EMEAS ID=204.001 CHTYPE=EX
>EMEAS ID=205.001 CHTYPE=EY

>=MTSECT

    SECTID=SPLINE
    NFREQ=52
    HX=101.001
    HY=102.001
    HZ=103.001
    EX=104.001
    EY=105.001

>!**** FREQUENCIES ****!
>FREQ // 52
  1.000E+03  8.577E+02  7.356E+02  6.310E+02  5.412E+02  4.642E+02  3.981E+02
  3.415E+02  2.929E+02  2.512E+02  2.154E+02  1.848E+02  1.585E+02  1.359E+02
  1.166E+02  1.000E+02  8.577E+01  7.356E+01  6.310E+01  5.412E+01  4.642E+01
  3.981E+01  3.415E+01  2.929E+01  2.512E+01  2.154E+01  1.848E+01  1.585E+01
  1.359E+01  1.166E+01  1.000E+01  8.577E+00  7.356E+00  6.310E+00  5.412E+00
  4.642E+00  3.981E+00  3.415E+00  2.929E+00  2.512E+00  2.154E+00  1.848E+00
  1.585E+00  1.359E+00  1.166E+00  1.000E+00  8.577E-01  7.356E-01  6.310E-01
  5.412E-01  4.642E-01  3.981E-01

>!**** ROTATION ANGLES ****!
>ZROT NFREQ=52 // 52
  0.000E+00  0.000E+00  0.000E+00  0.000E+00  0.000E+00  0.000E+00  0.000E+00
  0.000E+00  0.000E+00  0.000E+00  0.000E+00  0.000E+00  0.000E+00  0.000E+00
  0.000E+00  0.000E+00  0.000E+00  0.000E+00  0.000E+00  0.000E+00  0.000E+00
  0.000E+00  0.000E+00  0.000E+00  0.000E+00  0.000E+00  0.000E+00  0.000E+00
  0.000E+00  0.000E+00  0.000E+00  0.000E+00  0.000E+00  0.000E+00  0.000E+00
  0.000E+00  0.000E+00  0.000E+00  0.000E+00  0.000E+00  0.000E+00  0.000E+00
  0.000E+00  0.000E+00  0.000E+00  0.000E+00  0.000E+00  0.000E+00  0.000E+00
  0.000E+00  0.000E+00  0.000E+00

>!**** IMPEDANCES ****!
>ZXXR NFREQ=52 ROT=ZROT // 52
 -6.063E+02 -4.335E+02 -3.077E+02 -2.168E+02 -1.516E+02 -1.051E+02 -7.214E+01
 -4.867E+01 -3.195E+01 -1.998E+01 -1.131E+01 -4.966E+00 -2.278E-01  3.386E+00
  6.207E+00  8.451E+00  1.025E+01  1.170E+01  1.282E+01  1.363E+01  1.413E+01
  1.430E+01  1.413E+01  1.362E+01  1.281E+01  1.174E+01  1.047E+01  9.101E+00
  7.717E+00  6.398E+00  5.206E+00  4.180E+00  3.332E+00  2.659E+00  2.143E+00
  1.759E+00  1.483E+00  1.289E+00  1.157E+00  1.071E+00  1.016E+00  9.829E-01
  9.635E-01  9.520E-01  9.445E-01  9.381E-01  9.310E-01  9.220E-01  9.104E-01
  8.958E-01  8.780E-01  8.571E-01
>ZXXI NFREQ=52 ROT=ZROT // 52
  1.946E+02  1.817E+02  1.617E+02  1.397E+02  1.186E+02  9.967E+01  8.346E+01
  6.994E+01  5.885E+01  4.984E+01  4.255E+01  3.665E+01  3.186E+01  2.793E+01
  2.469E+01  2.198E+01  1.969E+01  1.774E+01  1.609E+01  1.470E+01  1.355E+01
  1.263E+01  1.190E+01  1.133E+01  1.086E+01  1.044E+01  9.997E+00  9.503E+00
  8.931E+00  8.281E+00  7.571E+00  6.832E+00  6.095E+00  5.389E+00  4.736E+00
  4.146E+00  3.625E+00  3.170E+00  2.777E+00  2.438E+00  2.145E+00  1.891E+00
  1.670E+00  1.476E+00  1.305E+00  1.153E+00  1.017E+00  8.950E-01  7.849E-01
  6.849E-01  5.935E-01  5.095E-01
>ZXX.VAR NFREQ=52 ROT=ZROT // 52
  1.081E+04  7.684E+03  2.573E+03  1.191E+03  5.868E+02  3.077E+02  1.970E+02
  1.451E+02  1.140E+02  9.378E+01  7.877E+01  6.523E+01  5.181E+01  3.957E+01
  2.935E+01  2.157E+01  1.619E+01  1.277E+01  1.089E+01  1.012E+01  1.012E+01
  1.056E+01  1.110E+01  1.127E+01  1.057E+01  8.948E+00  6.858E+00  4.788E+00
  3.124E+00  1.989E+00  1.267E+00  8.351E-01  5.824E-01  4.345E-01  3.445E-01
  2.828E-01  2.343E-01  1.911E-01  1.517E-01  1.180E-01  9.064E-02  6.955E-02
  5.385E-02  4.222E-02  3.378E-02  2.828E-02  2.533E-02  2.366E-02  2.212E-02
  2.054E-02  1.907E-02  1.814E-02
>ZXYR NFREQ=52 ROT=ZROT // 52
 -3.106E+02 -2.303E+02 -1.699E+02 -1.244E+02 -9.009E+01 -6.419E+01 -4.468E+01
 -3.001E+01 -1.905E+01 -1.092E+01 -4.941E+00 -6.127E-01  2.474E+00  4.627E+00
  6.089E+00  7.043E+00  7.631E+00  7.961E+00  8.112E+00  8.143E+00  8.096E+00
  7.998E+00  7.869E+00  7.720E+00  7.557E+00  7.382E+00  7.199E+00  7.007E+00
  6.808E+00  6.605E+00  6.400E+00  6.196E+00  5.996E+00  5.803E+00  5.618E+00
  5.445E+00  5.284E+00  5.135E+00  4.998E+00  4.872E+00  4.758E+00  4.652E+00
  4.554E+00  4.462E+00  4.376E+00  4.292E+00  4.212E+00  4.133E+00  4.054E+00
  3.976E+00  3.898E+00  3.819E+00
>ZXYI NFREQ=52 ROT=ZROT // 52
  4.277E+02  3.397E+02  2.697E+02  2.141E+02  1.702E+02  1.356E+02  1.084E+02
  8.689E+01  6.997E+01  5.658E+01  4.595E+01  3.747E+01  3.068E+01  2.522E+01
  2.082E+01  1.726E+01  1.439E+01  1.207E+01  1.021E+01  8.712E+00  7.517E+00
  6.570E+00  5.823E+00  5.239E+00  4.786E+00  4.434E+00  4.161E+00  3.946E+00
  3.772E+00  3.625E+00  3.495E+00  3.373E+00  3.253E+00  3.133E+00  3.009E+00
  2.882E+00  2.750E+00  2.615E+00  2.477E+00  2.337E+00  2.197E+00  2.055E+00
  1.915E+00  1.775E+00  1.638E+00  1.502E+00  1.370E+00  1.241E+00  1.116E+00
  9.958E-01  8.796E-01  7.678E-01
>ZXY.VAR NFREQ=52 ROT=ZROT // 52
  2.202E+03  1.772E+03  9.716E+02  5.824E+02  3.473E+02  2.113E+02  1.370E+02
  9.115E+01  6.088E+01  4.216E+01  3.101E+01  2.381E+01  1.860E+01  1.471E+01
  1.167E+01  9.098E+00  6.807E+00  4.939E+00  3.587E+00  2.647E+00  1.995E+00
  1.550E+00  1.254E+00  1.060E+00  9.307E-01  8.389E-01  7.640E-01  6.877E-01
  5.931E-01  4.781E-01  3.659E-01  2.733E-01  2.020E-01  1.496E-01  1.125E-01
  8.707E-02  7.009E-02  5.891E-02  5.142E-02  4.592E-02  4.122E-02  3.651E-02
  3.166E-02  2.743E-02  2.424E-02  2.179E-02  1.983E-02  1.829E-02  1.717E-02
  1.625E-02  1.534E-02  1.469E-02
>ZYXR NFREQ=52 ROT=ZROT // 52
  2.431E+02  1.935E+02  1.533E+02  1.206E+02  9.431E+01  7.314E+01  5.619E+01
  4.269E+01  3.200E+01  2.357E+01  1.699E+01  1.189E+01  7.978E+00  5.025E+00
  2.837E+00  1.255E+00  1.514E-01 -5.830E-01 -1.037E+00 -1.287E+00 -1.396E+00
 -1.417E+00 -1.391E+00 -1.348E+00 -1.309E+00 -1.283E+00 -1.274E+00 -1.279E+00
 -1.293E+00 -1.310E+00 -1.325E+00 -1.335E+00 -1.339E+00 -1.336E+00 -1.327E+00
 -1.313E+00 -1.296E+00 -1.278E+00 -1.259E+00 -1.241E+00 -1.224E+00 -1.208E+00
 -1.193E+00 -1.178E+00 -1.164E+00 -1.149E+00 -1.134E+00 -1.117E+00 -1.099E+00
 -1.080E+00 -1.058E+00 -1.036E+00
>ZYXI NFREQ=52 ROT=ZROT // 52
 -3.491E+02 -3.029E+02 -2.624E+02 -2.271E+02 -1.964E+02 -1.699E+02 -1.472E+02
 -1.277E+02 -1.111E+02 -9.693E+01 -8.488E+01 -7.462E+01 -6.589E+01 -5.841E+01
 -5.199E+01 -4.644E+01 -4.159E+01 -3.732E+01 -3.349E+01 -3.004E+01 -2.688E+01
 -2.397E+01 -2.128E+01 -1.878E+01 -1.648E+01 -1.436E+01 -1.245E+01 -1.073E+01
 -9.205E+00 -7.871E+00 -6.717E+00 -5.729E+00 -4.890E+00 -4.183E+00 -3.590E+00
 -3.096E+00 -2.683E+00 -2.339E+00 -2.052E+00 -1.812E+00 -1.609E+00 -1.436E+00
 -1.288E+00 -1.160E+00 -1.047E+00 -9.468E-01 -8.565E-01 -7.742E-01 -6.984E-01
 -6.279E-01 -5.619E-01 -4.997E-01
>ZYX.VAR NFREQ=52 ROT=ZROT // 52
  1.217E+03  9.840E+02  5.484E+02  3.593E+02  2.429E+02  1.676E+02  1.220E+02
  9.366E+01  7.510E+01  6.179E+01  5.094E+01  4.096E+01  3.148E+01  2.334E+01
  1.699E+01  1.242E+01  9.382E+00  7.461E+00  6.311E+00  5.646E+00  5.244E+00
  4.935E+00  4.574E+00  4.056E+00  3.326E+00  2.491E+00  1.758E+00  1.216E+00
  8.425E-01  5.996E-01  4.455E-01  3.492E-01  2.880E-01  2.466E-01  2.160E-01
  1.900E-01  1.644E-01  1.361E-01  1.077E-01  8.393E-02  6.594E-02  5.256E-02
  4.280E-02  3.605E-02  3.165E-02  2.861E-02  2.622E-02  2.448E-02  2.339E-02
  2.221E-02  2.015E-02  1.831E-02
>ZYYR NFREQ=52 ROT=ZROT // 52
 -2.050E+02 -1.636E+02 -1.304E+02 -1.040E+02 -8.290E+01 -6.620E+01 -5.298E+01
 -4.253E+01 -3.427E+01 -2.772E+01 -2.250E+01 -1.834E+01 -1.499E+01 -1.228E+01
 -1.007E+01 -8.255E+00 -6.764E+00 -5.531E+00 -4.509E+00 -3.660E+00 -2.955E+00
 -2.371E+00 -1.886E+00 -1.486E+00 -1.157E+00 -8.860E-01 -6.643E-01 -4.836E-01
 -3.372E-01 -2.195E-01 -1.258E-01 -5.233E-02  4.335E-03  4.707E-02  7.837E-02
  1.004E-01  1.151E-01  1.240E-01  1.285E-01  1.298E-01  1.286E-01  1.258E-01
  1.218E-01  1.171E-01  1.120E-01  1.067E-01  1.013E-01  9.599E-02  9.078E-02
  8.567E-02  8.067E-02  7.576E-02
>ZYYI NFREQ=52 ROT=ZROT // 52
  2.022E+01  2.293E+01  2.381E+01  2.352E+01  2.254E+01  2.119E+01  1.970E+01
  1.820E+01  1.675E+01  1.541E+01  1.419E+01  1.308E+01  1.209E+01  1.119E+01
  1.037E+01  9.611E+00  8.911E+00  8.255E+00  7.635E+00  7.046E+00  6.482E+00
  5.941E+00  5.423E+00  4.928E+00  4.455E+00  4.007E+00  3.585E+00  3.190E+00
  2.825E+00  2.490E+00  2.185E+00  1.910E+00  1.664E+00  1.446E+00  1.253E+00
  1.085E+00  9.390E-01  8.123E-01  7.029E-01  6.087E-01  5.278E-01  4.583E-01
  3.986E-01  3.473E-01  3.031E-01  2.650E-01  2.320E-01  2.033E-01  1.784E-01
  1.565E-01  1.373E-01  1.204E-01
>ZYY.VAR NFREQ=52 ROT=ZROT // 52
  6.673E+02  5.262E+02  2.687E+02  1.667E+02  1.073E+02  7.063E+01  4.909E+01
  3.526E+01  2.575E+01  1.916E+01  1.443E+01  1.076E+01  7.782E+00  5.511E+00
  3.890E+00  2.769E+00  2.015E+00  1.514E+00  1.183E+00  9.580E-01  7.916E-01
  6.613E-01  5.558E-01  4.655E-01  3.829E-01  3.057E-01  2.353E-01  1.741E-01
  1.246E-01  8.737E-02  6.053E-02  4.196E-02  2.942E-02  2.110E-02  1.557E-02
  1.182E-02  9.197E-03  7.289E-03  5.847E-03  4.728E-03  3.846E-03  3.154E-03
  2.607E-03  2.148E-03  1.754E-03  1.446E-03  1.230E-03  1.069E-03  9.249E-04
  7.773E-04  6.214E-04  5.145E-04
>ZDETR NFREQ=52 ROT=ZROT // 52
  3.414E+02  2.592E+02  1.961E+02  1.484E+02  1.133E+02  8.811E+01  7.078E+01
  5.946E+01  5.256E+01  4.875E+01  4.682E+01  4.568E+01  4.430E+01  4.182E+01
  3.781E+01  3.246E+01  2.661E+01  2.108E+01  1.640E+01  1.272E+01  1.001E+01
  8.082E+00  6.765E+00  5.884E+00  5.296E+00  4.893E+00  4.598E+00  4.361E+00
  4.153E+00  3.958E+00  3.770E+00  3.589E+00  3.416E+00  3.254E+00  3.105E+00
  2.970E+00  2.850E+00  2.745E+00  2.654E+00  2.574E+00  2.506E+00  2.446E+00
  2.394E+00  2.347E+00  2.304E+00  2.264E+00  2.224E+00  2.185E+00  2.145E+00
  2.103E+00  2.061E+00  2.016E+00
>ZDETI NFREQ=52 ROT=ZROT // 52
 -3.936E+02 -3.313E+02 -2.774E+02 -2.310E+02 -1.913E+02 -1.575E+02 -1.289E+02
 -1.047E+02 -8.414E+01 -6.640E+01 -5.069E+01 -3.636E+01 -2.306E+01 -1.085E+01
 -1.732E-01  8.137E+00  1.370E+01  1.689E+01  1.830E+01  1.854E+01  1.808E+01
  1.722E+01  1.615E+01  1.499E+01  1.379E+01  1.258E+01  1.139E+01  1.025E+01
  9.167E+00  8.159E+00  7.235E+00  6.399E+00  5.653E+00  4.994E+00  4.416E+00
  3.913E+00  3.476E+00  3.098E+00  2.770E+00  2.485E+00  2.236E+00  2.018E+00
  1.824E+00  1.652E+00  1.496E+00  1.355E+00  1.226E+00  1.106E+00  9.942E-01
  8.896E-01  7.909E-01  6.976E-01
>ZDET.VAR NFREQ=52 ROT=ZROT // 52
  2.134E+03  1.674E+03  8.394E+02  4.938E+02  2.963E+02  1.831E+02  1.234E+02
  8.932E+01  6.818E+01  5.457E+01  4.516E+01  3.779E+01  3.118E+01  2.480E+01
  1.868E+01  1.357E+01  9.827E+00  7.250E+00  5.560E+00  4.496E+00  3.859E+00
  3.489E+00  3.254E+00  3.051E+00  2.786E+00  2.420E+00  1.965E+00  1.481E+00
  1.067E+00  7.655E-01  5.578E-01  4.197E-01  3.297E-01  2.718E-01  2.333E-01
  2.045E-01  1.787E-01  1.511E-01  1.225E-01  9.665E-02  7.542E-02  5.893E-02
  4.683E-02  3.850E-02  3.314E-02  2.961E-02  2.709E-02  2.546E-02  2.461E-02
  2.372E-02  2.196E-02  2.030E-02

>!**** ROTATION ANGLES ****!
>RHOROT NFREQ=52 // 52
  0.000E+00  0.000E+00  0.000E+00  0.000E+00  0.000E+00  0.000E+00  0.000E+00
  0.000E+00  0.000E+00  0.000E+00  0.000E+00  0.000E+00  0.000E+00  0.000E+00
  0.000E+00  0.000E+00  0.000E+00  0.000E+00  0.000E+00  0.000E+00  0.000E+00
  0.000E+00  0.000E+00  0.000E+00  0.000E+00  0.000E+00  0.000E+00  0.000E+00
  0.000E+00  0.000E+00  0.000E+00  0.000E+00  0.000E+00  0.000E+00  0.000E+00
  0.000E+00  0.000E+00  0.000E+00  0.000E+00  0.000E+00  0.000E+00  0.000E+00
  0.000E+00  0.000E+00  0.000E+00  0.000E+00  0.000E+00  0.000E+00  0.000E+00
  0.000E+00  0.000E+00  0.000E+00

>!**** APPARENT RESISTIVITIES AND PHASES ****!
>RHOXY NFREQ=52 ROT=RHOROT // 52
  5.588E+01  3.928E+01  2.762E+01  1.944E+01  1.371E+01  9.699E+00  6.901E+00
  4.950E+00  3.591E+00  2.644E+00  1.983E+00  1.520E+00  1.196E+00  9.675E-01
  8.072E-01  6.954E-01  6.189E-01  5.687E-01  5.389E-01  5.256E-01  5.259E-01
  5.382E-01  5.613E-01  5.945E-01  6.370E-01  6.884E-01  7.483E-01  8.160E-01
  8.914E-01  9.739E-01  1.064E+00  1.161E+00  1.265E+00  1.378E+00  1.501E+00
  1.635E+00  1.782E+00  1.945E+00  2.125E+00  2.325E+00  2.549E+00  2.799E+00
  3.080E+00  3.393E+00  3.744E+00  4.136E+00  4.574E+00  5.062E+00  5.606E+00
  6.210E+00  6.880E+00  7.624E+00
>PHSXY NFREQ=52 ROT=RHOROT // 52
  1.260E+02  1.241E+02  1.222E+02  1.202E+02  1.179E+02  1.153E+02  1.124E+02
  1.091E+02  1.052E+02  1.009E+02  9.614E+01  9.094E+01  8.539E+01  7.960E+01
  7.370E+01  6.781E+01  6.207E+01  5.660E+01  5.153E+01  4.693E+01  4.288E+01
  3.940E+01  3.650E+01  3.416E+01  3.235E+01  3.099E+01  3.003E+01  2.939E+01
  2.899E+01  2.876E+01  2.864E+01  2.856E+01  2.848E+01  2.836E+01  2.817E+01
  2.789E+01  2.750E+01  2.699E+01  2.637E+01  2.563E+01  2.478E+01  2.384E+01
  2.280E+01  2.169E+01  2.052E+01  1.929E+01  1.802E+01  1.672E+01  1.540E+01
  1.406E+01  1.272E+01  1.137E+01
>RHOXY.ERR NFREQ=52 ROT=RHOROT // 52
  5.288E-02  6.082E-02  5.808E-02  5.788E-02  5.748E-02  5.756E-02  5.928E-02
  6.155E-02  6.369E-02  6.659E-02  7.102E-02  7.649E-02  8.205E-02  8.731E-02
  9.170E-02  9.407E-02  9.318E-02  8.959E-02  8.491E-02  7.999E-02  7.518E-02
  7.089E-02  6.755E-02  6.526E-02  6.384E-02  6.298E-02  6.228E-02  6.113E-02
  5.874E-02  5.461E-02  4.951E-02  4.436E-02  3.955E-02  3.530E-02  3.173E-02
  2.893E-02  2.688E-02  2.549E-02  2.462E-02  2.402E-02  2.348E-02  2.277E-02
  2.184E-02  2.093E-02  2.023E-02  1.971E-02  1.931E-02  1.904E-02  1.893E-02
  1.890E-02  1.883E-02  1.890E-02
>PHSXY.ERR NFREQ=52 ROT=RHOROT // 52
  7.198E+00  8.319E+00  7.930E+00  7.903E+00  7.846E+00  7.857E+00  8.100E+00
  8.423E+00  8.727E+00  9.140E+00  9.775E+00  1.056E+01  1.137E+01  1.214E+01
  1.279E+01  1.314E+01  1.300E+01  1.248E+01  1.179E+01  1.107E+01  1.037E+01
  9.757E+00  9.277E+00  8.950E+00  8.748E+00  8.626E+00  8.526E+00  8.363E+00
  8.024E+00  7.441E+00  6.725E+00  6.007E+00  5.340E+00  4.754E+00  4.265E+00
  3.882E+00  3.602E+00  3.414E+00  3.294E+00  3.214E+00  3.140E+00  3.045E+00
  2.919E+00  2.795E+00  2.700E+00  2.631E+00  2.576E+00  2.540E+00  2.525E+00
  2.520E+00  2.512E+00  2.521E+00
>RHOYX NFREQ=52 ROT=RHOROT // 52
  3.618E+01  3.013E+01  2.511E+01  2.096E+01  1.754E+01  1.475E+01  1.247E+01
  1.062E+01  9.126E+00  7.923E+00  6.956E+00  6.180E+00  5.558E+00  5.057E+00
  4.651E+00  4.317E+00  4.034E+00  3.787E+00  3.560E+00  3.341E+00  3.122E+00
  2.897E+00  2.663E+00  2.421E+00  2.175E+00  1.930E+00  1.694E+00  1.473E+00
  1.271E+00  1.092E+00  9.375E-01  8.069E-01  6.988E-01  6.112E-01  5.414E-01
  4.872E-01  4.461E-01  4.162E-01  3.959E-01  3.839E-01  3.792E-01  3.811E-01
  3.889E-01  4.021E-01  4.204E-01  4.434E-01  4.708E-01  5.023E-01  5.376E-01
  5.765E-01  6.188E-01  6.645E-01
>PHSYX NFREQ=52 ROT=RHOROT // 52
 -5.515E+01 -5.743E+01 -5.971E+01 -6.202E+01 -6.435E+01 -6.671E+01 -6.910E+01
 -7.152E+01 -7.393E+01 -7.633E+01 -7.868E+01 -8.095E+01 -8.310E+01 -8.508E+01
 -8.688E+01 -8.845E+01 -8.979E+01 -9.090E+01 -9.177E+01 -9.245E+01 -9.297E+01
 -9.338E+01 -9.374E+01 -9.411E+01 -9.454E+01 -9.510E+01 -9.584E+01 -9.680E+01
 -9.799E+01 -9.945E+01 -1.012E+02 -1.031E+02 -1.053E+02 -1.077E+02 -1.103E+02
 -1.130E+02 -1.158E+02 -1.186E+02 -1.215E+02 -1.244E+02 -1.273E+02 -1.301E+02
 -1.328E+02 -1.355E+02 -1.380E+02 -1.405E+02 -1.429E+02 -1.453E+02 -1.476E+02
 -1.498E+02 -1.520E+02 -1.542E+02
>RHOYX.ERR NFREQ=52 ROT=RHOROT // 52
  4.896E-02  5.201E-02  4.608E-02  4.414E-02  4.286E-02  4.195E-02  4.203E-02
  4.306E-02  4.486E-02  4.710E-02  4.922E-02  5.052E-02  5.043E-02  4.919E-02
  4.731E-02  4.539E-02  4.409E-02  4.383E-02  4.486E-02  4.723E-02  5.074E-02
  5.504E-02  5.952E-02  6.333E-02  6.526E-02  6.475E-02  6.276E-02  6.053E-02
  5.863E-02  5.765E-02  5.790E-02  5.960E-02  6.269E-02  6.682E-02  7.154E-02
  7.619E-02  7.978E-02  8.111E-02  7.994E-02  7.747E-02  7.472E-02  7.197E-02
  6.952E-02  6.782E-02  6.714E-02  6.711E-02  6.732E-02  6.797E-02  6.930E-02
  7.036E-02  6.986E-02  6.942E-02
>PHSYX.ERR NFREQ=52 ROT=RHOROT // 52
  6.649E+00  7.076E+00  6.247E+00  5.976E+00  5.798E+00  5.673E+00  5.684E+00
  5.826E+00  6.077E+00  6.388E+00  6.685E+00  6.867E+00  6.855E+00  6.680E+00
  6.418E+00  6.150E+00  5.970E+00  5.933E+00  6.077E+00  6.406E+00  6.897E+00
  7.501E+00  8.134E+00  8.675E+00  8.951E+00  8.877E+00  8.595E+00  8.278E+00
  8.008E+00  7.869E+00  7.906E+00  8.146E+00  8.584E+00  9.173E+00  9.850E+00
  1.052E+01  1.104E+01  1.123E+01  1.106E+01  1.071E+01  1.031E+01  9.912E+00
  9.560E+00  9.316E+00  9.218E+00  9.215E+00  9.244E+00  9.337E+00  9.528E+00
  9.680E+00  9.609E+00  9.545E+00
>RHODET NFREQ=52 ROT=RHOROT // 52
  5.430E+01  4.125E+01  3.136E+01  2.389E+01  1.826E+01  1.403E+01  1.086E+01
  8.491E+00  6.721E+00  5.402E+00  4.420E+00  3.689E+00  3.147E+00  2.746E+00
  2.453E+00  2.240E+00  2.089E+00  1.984E+00  1.914E+00  1.869E+00  1.839E+00
  1.817E+00  1.797E+00  1.771E+00  1.737E+00  1.691E+00  1.634E+00  1.566E+00
  1.490E+00  1.411E+00  1.331E+00  1.255E+00  1.186E+00  1.126E+00  1.077E+00
  1.040E+00  1.015E+00  1.004E+00  1.005E+00  1.019E+00  1.047E+00  1.088E+00
  1.143E+00  1.212E+00  1.295E+00  1.392E+00  1.504E+00  1.630E+00  1.771E+00
  1.927E+00  2.099E+00  2.287E+00
>PHSDET NFREQ=52 ROT=RHOROT // 52
 -4.906E+01 -5.196E+01 -5.474E+01 -5.728E+01 -5.936E+01 -6.077E+01 -6.122E+01
 -6.041E+01 -5.801E+01 -5.371E+01 -4.727E+01 -3.852E+01 -2.751E+01 -1.455E+01
 -2.624E-01  1.407E+01  2.724E+01  3.871E+01  4.814E+01  5.554E+01  6.103E+01
  6.485E+01  6.728E+01  6.857E+01  6.899E+01  6.875E+01  6.802E+01  6.695E+01
  6.563E+01  6.412E+01  6.247E+01  6.071E+01  5.886E+01  5.691E+01  5.489E+01
  5.280E+01  5.065E+01  4.845E+01  4.623E+01  4.399E+01  4.174E+01  3.951E+01
  3.730E+01  3.513E+01  3.300E+01  3.090E+01  2.885E+01  2.685E+01  2.487E+01
  2.293E+01  2.100E+01  1.908E+01
>RHODET.ERR NFREQ=52 ROT=RHOROT // 52
  5.281E-02  5.779E-02  5.087E-02  4.834E-02  4.630E-02  4.488E-02  4.521E-02
  4.692E-02  4.967E-02  5.341E-02  5.784E-02  6.237E-02  6.609E-02  6.805E-02
  6.751E-02  6.510E-02  6.206E-02  5.915E-02  5.702E-02  5.606E-02  5.652E-02
  5.831E-02  6.107E-02  6.418E-02  6.678E-02  6.805E-02  6.739E-02  6.463E-02
  6.084E-02  5.732E-02  5.448E-02  5.260E-02  5.181E-02  5.212E-02  5.328E-02
  5.478E-02  5.592E-02  5.585E-02  5.430E-02  5.179E-02  4.882E-02  4.579E-02
  4.307E-02  4.100E-02  3.977E-02  3.916E-02  3.892E-02  3.913E-02  3.983E-02
  4.047E-02  4.028E-02  4.007E-02
>PHSDET.ERR NFREQ=52 ROT=RHOROT // 52
  7.188E+00  7.889E+00  6.916E+00  6.562E+00  6.278E+00  6.080E+00  6.125E+00
  6.364E+00  6.748E+00  7.272E+00  7.897E+00  8.539E+00  9.069E+00  9.350E+00
  9.272E+00  8.928E+00  8.494E+00  8.083E+00  7.781E+00  7.645E+00  7.710E+00
  7.963E+00  8.354E+00  8.796E+00  9.167E+00  9.349E+00  9.255E+00  8.861E+00
  8.322E+00  7.823E+00  7.423E+00  7.159E+00  7.048E+00  7.092E+00  7.255E+00
  7.465E+00  7.626E+00  7.616E+00  7.398E+00  7.045E+00  6.629E+00  6.206E+00
  5.828E+00  5.541E+00  5.371E+00  5.287E+00  5.254E+00  5.282E+00  5.379E+00
  5.467E+00  5.442E+00  5.413E+00

>END
