# Supplementary material for: 3D structure of the Campi Flegrei caldera central sector reconstructed through short-period magnetotelluric imaging
Source: Sci Rep. 2022 Dec 2;12:20802. doi: 10.1038/s41598-022-24998-6 (PMC9716173; doi:10.1038/s41598-022-24998-6)
Supplement: Supplementary file 12 — Supplementary Information 12. [file 41598_2022_24998_MOESM12_ESM.zip › WFLEB06.edi]

>HEAD

    DATAID=WFLEB06
    FILEBY=anton
    ACQDATE=2004/01/01
    FILEDATE=2021/07/15
    STDVERS="SEG 1.0"
    PROGVERS="MT-Corrector 5.4"
    PROGDATE=2015/11/23
    EMPTY=1.000E+32

>INFO

= 0
    fieldnotes.electrode_ex.acqchan = 0.0
    fieldnotes.electrode_ex.chtype = EX
    fieldnotes.electrode_ex.id = 14.001
    fieldnotes.electrode_ex.x = 0.0
    fieldnotes.electrode_ex.x2 = 0.0
    fieldnotes.electrode_ex.y = 0.0
    fieldnotes.electrode_ex.y2 = 0.0
    fieldnotes.electrode_ey.acqchan = 0.0
    fieldnotes.electrode_ey.chtype = EY
    fieldnotes.electrode_ey.id = 15.001
    fieldnotes.electrode_ey.x = 0.0
    fieldnotes.electrode_ey.x2 = 0.0
    fieldnotes.electrode_ey.y = 0.0
    fieldnotes.electrode_ey.y2 = 0.0
    fieldnotes.magnetometer_hx.acqchan = 0.0
    fieldnotes.magnetometer_hx.azm = 0.0
    fieldnotes.magnetometer_hx.chtype = HX
    fieldnotes.magnetometer_hx.id = 11.001
    fieldnotes.magnetometer_hx.x = 0.0
    fieldnotes.magnetometer_hx.y = 0.0
    fieldnotes.magnetometer_hy.acqchan = 0.0
    fieldnotes.magnetometer_hy.azm = 90.0
    fieldnotes.magnetometer_hy.chtype = HY
    fieldnotes.magnetometer_hy.id = 12.001
    fieldnotes.magnetometer_hy.x = 0.0
    fieldnotes.magnetometer_hy.y = 0.0
    fieldnotes.magnetometer_hz.acqchan = 0.0
    fieldnotes.magnetometer_hz.azm = 0.0
    fieldnotes.magnetometer_hz.chtype = HZ
    fieldnotes.magnetometer_hz.id = 13.001
    fieldnotes.magnetometer_hz.x = 0.0
    fieldnotes.magnetometer_hz.y = 0.0
    processing.sign_convention = exp(+i \omega t)
    copyright.conditions_of_use = All data and metadata for this survey are available free of charge and may be copied freely, duplicated and further distributed provided this data set is cited as the reference. While the author(s) strive to provide data and metadata of best possible quality, neither the author(s) of this data set, not IRIS make any claims, promises, or guarantees about the accuracy, completeness, or adequacy of this information, and expressly disclaim liability for errors and omissions in the contents of this file. Guidelines about the quality or limitations of the data and metadata, as obtained from the author(s), are included for informational purposes only.
    provenance.creating_application = MTpy
    provenance.creation_time = 2021-08-30 09:43:20

>=DEFINEMEAS

>HMEAS ID=101.001 CHTYPE=HX
>HMEAS ID=102.001 CHTYPE=HY
>HMEAS ID=103.001 CHTYPE=HZ
>EMEAS ID=104.001 CHTYPE=EX
>EMEAS ID=105.001 CHTYPE=EY
>HMEAS ID=201.001 CHTYPE=HX
>HMEAS ID=202.001 CHTYPE=HY
>HMEAS ID=203.001 CHTYPE=HZ
>EMEAS ID=204.001 CHTYPE=EX
>EMEAS ID=205.001 CHTYPE=EY

>=MTSECT

    SECTID=SPLINE
    NFREQ=52
    HX=101.001
    HY=102.001
    HZ=103.001
    EX=104.001
    EY=105.001

>!**** FREQUENCIES ****!
>FREQ // 52
  1.000E+03  8.577E+02  7.356E+02  6.310E+02  5.412E+02  4.642E+02  3.981E+02
  3.415E+02  2.929E+02  2.512E+02  2.154E+02  1.848E+02  1.585E+02  1.359E+02
  1.166E+02  1.000E+02  8.577E+01  7.356E+01  6.310E+01  5.412E+01  4.642E+01
  3.981E+01  3.415E+01  2.929E+01  2.512E+01  2.154E+01  1.848E+01  1.585E+01
  1.359E+01  1.166E+01  1.000E+01  8.577E+00  7.356E+00  6.310E+00  5.412E+00
  4.642E+00  3.981E+00  3.415E+00  2.929E+00  2.512E+00  2.154E+00  1.848E+00
  1.585E+00  1.359E+00  1.166E+00  1.000E+00  8.577E-01  7.356E-01  6.310E-01
  5.412E-01  4.642E-01  3.981E-01

>!**** ROTATION ANGLES ****!
>ZROT NFREQ=52 // 52
  0.000E+00  0.000E+00  0.000E+00  0.000E+00  0.000E+00  0.000E+00  0.000E+00
  0.000E+00  0.000E+00  0.000E+00  0.000E+00  0.000E+00  0.000E+00  0.000E+00
  0.000E+00  0.000E+00  0.000E+00  0.000E+00  0.000E+00  0.000E+00  0.000E+00
  0.000E+00  0.000E+00  0.000E+00  0.000E+00  0.000E+00  0.000E+00  0.000E+00
  0.000E+00  0.000E+00  0.000E+00  0.000E+00  0.000E+00  0.000E+00  0.000E+00
  0.000E+00  0.000E+00  0.000E+00  0.000E+00  0.000E+00  0.000E+00  0.000E+00
  0.000E+00  0.000E+00  0.000E+00  0.000E+00  0.000E+00  0.000E+00  0.000E+00
  0.000E+00  0.000E+00  0.000E+00

>!**** IMPEDANCES ****!
>ZXXR NFREQ=52 ROT=ZROT // 52
  6.672E+01  7.847E+00 -3.359E+01 -6.053E+01 -7.559E+01 -8.119E+01 -7.980E+01
 -7.362E+01 -6.468E+01 -5.463E+01 -4.467E+01 -3.561E+01 -2.786E+01 -2.155E+01
 -1.661E+01 -1.287E+01 -1.009E+01 -8.070E+00 -6.608E+00 -5.550E+00 -4.782E+00
 -4.215E+00 -3.788E+00 -3.456E+00 -3.188E+00 -2.963E+00 -2.767E+00 -2.591E+00
 -2.431E+00 -2.283E+00 -2.150E+00 -2.030E+00 -1.926E+00 -1.837E+00 -1.762E+00
 -1.699E+00 -1.643E+00 -1.591E+00 -1.538E+00 -1.482E+00 -1.420E+00 -1.350E+00
 -1.272E+00 -1.186E+00 -1.094E+00 -9.977E-01 -8.988E-01 -8.004E-01 -7.048E-01
 -6.144E-01 -5.308E-01 -4.553E-01
>ZXXI NFREQ=52 ROT=ZROT // 52
  9.514E+02  8.081E+02  6.831E+02  5.743E+02  4.797E+02  3.981E+02  3.282E+02
  2.688E+02  2.189E+02  1.773E+02  1.431E+02  1.151E+02  9.244E+01  7.426E+01
  5.979E+01  4.837E+01  3.940E+01  3.239E+01  2.693E+01  2.268E+01  1.936E+01
  1.677E+01  1.473E+01  1.311E+01  1.181E+01  1.076E+01  9.879E+00  9.131E+00
  8.475E+00  7.880E+00  7.327E+00  6.799E+00  6.289E+00  5.794E+00  5.313E+00
  4.848E+00  4.404E+00  3.985E+00  3.593E+00  3.232E+00  2.903E+00  2.608E+00
  2.345E+00  2.113E+00  1.909E+00  1.731E+00  1.575E+00  1.438E+00  1.316E+00
  1.206E+00  1.106E+00  1.014E+00
>ZXX.VAR NFREQ=52 ROT=ZROT // 52
  6.564E+03  5.604E+03  3.710E+03  2.808E+03  2.166E+03  1.637E+03  1.214E+03
  8.798E+02  6.165E+02  4.081E+02  2.521E+02  1.494E+02  8.948E+01  5.608E+01
  3.800E+01  2.804E+01  2.210E+01  1.824E+01  1.533E+01  1.276E+01  1.020E+01
  7.867E+00  6.077E+00  4.848E+00  4.049E+00  3.567E+00  3.309E+00  3.200E+00
  3.170E+00  3.156E+00  3.096E+00  2.942E+00  2.690E+00  2.353E+00  1.982E+00
  1.626E+00  1.313E+00  1.052E+00  8.413E-01  6.735E-01  5.409E-01  4.375E-01
  3.565E-01  2.908E-01  2.358E-01  1.910E-01  1.559E-01  1.287E-01  1.078E-01
  8.944E-02  7.128E-02  5.903E-02
>ZXYR NFREQ=52 ROT=ZROT // 52
  2.754E+01  2.428E+01  2.137E+01  1.880E+01  1.656E+01  1.463E+01  1.299E+01
  1.164E+01  1.054E+01  9.683E+00  9.052E+00  8.636E+00  8.427E+00  8.429E+00
  8.650E+00  9.109E+00  9.839E+00  1.088E+01  1.228E+01  1.411E+01  1.642E+01
  1.929E+01  2.276E+01  2.685E+01  3.153E+01  3.670E+01  4.221E+01  4.781E+01
  5.319E+01  5.801E+01  6.194E+01  6.468E+01  6.605E+01  6.599E+01  6.455E+01
  6.191E+01  5.832E+01  5.409E+01  4.949E+01  4.479E+01  4.018E+01  3.580E+01
  3.175E+01  2.805E+01  2.474E+01  2.178E+01  1.916E+01  1.683E+01  1.478E+01
  1.296E+01  1.135E+01  9.918E+00
>ZXYI NFREQ=52 ROT=ZROT // 52
  2.755E+01  2.264E+01  1.858E+01  1.524E+01  1.252E+01  1.032E+01  8.548E+00
  7.131E+00  5.999E+00  5.094E+00  4.366E+00  3.774E+00  3.280E+00  2.851E+00
  2.453E+00  2.050E+00  1.602E+00  1.055E+00  3.463E-01 -6.084E-01 -1.912E+00
 -3.685E+00 -6.056E+00 -9.148E+00 -1.305E+01 -1.778E+01 -2.327E+01 -2.931E+01
 -3.557E+01 -4.163E+01 -4.705E+01 -5.139E+01 -5.440E+01 -5.591E+01 -5.599E+01
 -5.481E+01 -5.264E+01 -4.979E+01 -4.654E+01 -4.314E+01 -3.977E+01 -3.656E+01
 -3.357E+01 -3.083E+01 -2.836E+01 -2.613E+01 -2.413E+01 -2.232E+01 -2.067E+01
 -1.916E+01 -1.777E+01 -1.647E+01
>ZXY.VAR NFREQ=52 ROT=ZROT // 52
  2.111E+02  1.742E+02  1.036E+02  6.837E+01  4.530E+01  2.991E+01  2.028E+01
  1.432E+01  1.069E+01  8.571E+00  7.404E+00  6.839E+00  6.681E+00  6.882E+00
  7.391E+00  8.053E+00  8.714E+00  9.362E+00  1.004E+01  1.082E+01  1.183E+01
  1.348E+01  1.646E+01  2.183E+01  3.131E+01  4.754E+01  7.437E+01  1.146E+02
  1.647E+02  2.144E+02  2.458E+02  2.435E+02  2.135E+02  1.700E+02  1.258E+02
  8.982E+01  6.432E+01  4.838E+01  3.926E+01  3.389E+01  3.044E+01  2.782E+01
  2.508E+01  2.129E+01  1.641E+01  1.188E+01  8.544E+00  6.228E+00  4.613E+00
  3.401E+00  2.410E+00  1.823E+00
>ZYXR NFREQ=52 ROT=ZROT // 52
 -3.606E+02 -3.108E+02 -2.663E+02 -2.274E+02 -1.939E+02 -1.653E+02 -1.413E+02
 -1.211E+02 -1.041E+02 -8.999E+01 -7.816E+01 -6.827E+01 -6.002E+01 -5.314E+01
 -4.742E+01 -4.268E+01 -3.877E+01 -3.557E+01 -3.296E+01 -3.085E+01 -2.916E+01
 -2.783E+01 -2.680E+01 -2.603E+01 -2.547E+01 -2.510E+01 -2.488E+01 -2.478E+01
 -2.477E+01 -2.483E+01 -2.492E+01 -2.502E+01 -2.510E+01 -2.515E+01 -2.514E+01
 -2.505E+01 -2.489E+01 -2.463E+01 -2.428E+01 -2.384E+01 -2.331E+01 -2.269E+01
 -2.201E+01 -2.125E+01 -2.044E+01 -1.959E+01 -1.870E+01 -1.780E+01 -1.688E+01
 -1.598E+01 -1.509E+01 -1.423E+01
>ZYXI NFREQ=52 ROT=ZROT // 52
 -1.346E+03 -1.056E+03 -8.281E+02 -6.484E+02 -5.070E+02 -3.959E+02 -3.087E+02
 -2.403E+02 -1.869E+02 -1.453E+02 -1.130E+02 -8.795E+01 -6.855E+01 -5.355E+01
 -4.193E+01 -3.292E+01 -2.591E+01 -2.042E+01 -1.610E+01 -1.267E+01 -9.942E+00
 -7.751E+00 -5.993E+00 -4.588E+00 -3.479E+00 -2.625E+00 -1.997E+00 -1.573E+00
 -1.332E+00 -1.255E+00 -1.321E+00 -1.508E+00 -1.791E+00 -2.143E+00 -2.539E+00
 -2.954E+00 -3.368E+00 -3.767E+00 -4.142E+00 -4.488E+00 -4.805E+00 -5.098E+00
 -5.370E+00 -5.626E+00 -5.870E+00 -6.102E+00 -6.323E+00 -6.528E+00 -6.714E+00
 -6.878E+00 -7.016E+00 -7.126E+00
>ZYX.VAR NFREQ=52 ROT=ZROT // 52
  2.515E+03  2.208E+03  1.587E+03  1.141E+03  7.971E+02  5.331E+02  3.424E+02
  2.130E+02  1.313E+02  8.415E+01  5.866E+01  4.429E+01  3.545E+01  2.980E+01
  2.591E+01  2.289E+01  2.008E+01  1.712E+01  1.389E+01  1.085E+01  8.466E+00
  6.797E+00  5.731E+00  5.149E+00  4.943E+00  5.048E+00  5.423E+00  6.029E+00
  6.805E+00  7.653E+00  8.411E+00  8.912E+00  9.130E+00  9.090E+00  8.826E+00
  8.382E+00  7.798E+00  7.111E+00  6.372E+00  5.635E+00  4.931E+00  4.269E+00
  3.657E+00  3.107E+00  2.635E+00  2.273E+00  2.032E+00  1.867E+00  1.729E+00
  1.598E+00  1.467E+00  1.377E+00
>ZYYR NFREQ=52 ROT=ZROT // 52
  3.506E+01  3.053E+01  2.660E+01  2.322E+01  2.033E+01  1.788E+01  1.585E+01
  1.419E+01  1.286E+01  1.184E+01  1.111E+01  1.065E+01  1.046E+01  1.055E+01
  1.095E+01  1.169E+01  1.285E+01  1.449E+01  1.672E+01  1.964E+01  2.336E+01
  2.796E+01  3.343E+01  3.968E+01  4.645E+01  5.333E+01  5.977E+01  6.515E+01
  6.892E+01  7.063E+01  7.013E+01  6.748E+01  6.301E+01  5.719E+01  5.055E+01
  4.357E+01  3.666E+01  3.012E+01  2.412E+01  1.876E+01  1.406E+01  1.000E+01
  6.554E+00  3.653E+00  1.248E+00 -7.124E-01 -2.276E+00 -3.485E+00 -4.379E+00
 -4.995E+00 -5.370E+00 -5.539E+00
>ZYYI NFREQ=52 ROT=ZROT // 52
  3.099E+01  2.794E+01  2.521E+01  2.280E+01  2.071E+01  1.892E+01  1.743E+01
  1.624E+01  1.532E+01  1.468E+01  1.432E+01  1.423E+01  1.444E+01  1.498E+01
  1.588E+01  1.722E+01  1.908E+01  2.154E+01  2.472E+01  2.873E+01  3.367E+01
  3.959E+01  4.648E+01  5.421E+01  6.249E+01  7.092E+01  7.896E+01  8.600E+01
  9.150E+01  9.498E+01  9.625E+01  9.529E+01  9.232E+01  8.772E+01  8.197E+01
  7.551E+01  6.876E+01  6.205E+01  5.560E+01  4.955E+01  4.397E+01  3.889E+01
  3.429E+01  3.013E+01  2.638E+01  2.298E+01  1.992E+01  1.714E+01  1.464E+01
  1.238E+01  1.037E+01  8.582E+00
>ZYY.VAR NFREQ=52 ROT=ZROT // 52
  2.637E+02  2.207E+02  1.376E+02  9.547E+01  6.693E+01  4.672E+01  3.354E+01
  2.564E+01  2.141E+01  1.958E+01  1.941E+01  2.043E+01  2.237E+01  2.513E+01
  2.850E+01  3.187E+01  3.468E+01  3.751E+01  4.131E+01  4.702E+01  5.593E+01
  7.116E+01  9.828E+01  1.439E+02  2.154E+02  3.156E+02  4.353E+02  5.464E+02
  5.956E+02  5.495E+02  4.449E+02  3.273E+02  2.244E+02  1.488E+02  9.871E+01
  6.806E+01  5.020E+01  3.981E+01  3.321E+01  2.770E+01  2.218E+01  1.677E+01
  1.186E+01  8.002E+00  5.312E+00  3.539E+00  2.421E+00  1.720E+00  1.267E+00
  9.407E-01  6.733E-01  5.128E-01
>ZDETR NFREQ=52 ROT=ZROT // 52
  1.570E+02  1.270E+02  1.026E+02  8.276E+01  6.670E+01  5.378E+01  4.344E+01
  3.523E+01  2.876E+01  2.371E+01  1.979E+01  1.679E+01  1.453E+01  1.285E+01
  1.167E+01  1.089E+01  1.046E+01  1.034E+01  1.052E+01  1.097E+01  1.168E+01
  1.265E+01  1.386E+01  1.528E+01  1.687E+01  1.855E+01  2.026E+01  2.201E+01
  2.382E+01  2.571E+01  2.767E+01  2.963E+01  3.151E+01  3.319E+01  3.454E+01
  3.547E+01  3.590E+01  3.582E+01  3.528E+01  3.434E+01  3.308E+01  3.161E+01
  3.000E+01  2.833E+01  2.666E+01  2.502E+01  2.345E+01  2.195E+01  2.054E+01
  1.921E+01  1.797E+01  1.680E+01
>ZDETI NFREQ=52 ROT=ZROT // 52
  2.750E+02  2.333E+02  1.977E+02  1.676E+02  1.421E+02  1.205E+02  1.022E+02
  8.688E+01  7.399E+01  6.319E+01  5.416E+01  4.664E+01  4.036E+01  3.514E+01
  3.077E+01  2.712E+01  2.403E+01  2.139E+01  1.909E+01  1.702E+01  1.509E+01
  1.320E+01  1.124E+01  9.125E+00  6.758E+00  4.114E+00  1.304E+00 -1.545E+00
 -4.362E+00 -7.038E+00 -9.477E+00 -1.156E+01 -1.321E+01 -1.436E+01 -1.500E+01
 -1.517E+01 -1.495E+01 -1.444E+01 -1.374E+01 -1.293E+01 -1.208E+01 -1.123E+01
 -1.042E+01 -9.658E+00 -8.942E+00 -8.276E+00 -7.656E+00 -7.079E+00 -6.542E+00
 -6.043E+00 -5.579E+00 -5.148E+00
>ZDET.VAR NFREQ=52 ROT=ZROT // 52
  3.193E+02  2.672E+02  1.663E+02  1.119E+02  7.525E+01  5.032E+01  3.397E+01
  2.283E+01  1.513E+01  9.918E+00  6.587E+00  4.711E+00  3.909E+00  3.902E+00
  4.421E+00  4.698E+00  4.290E+00  4.695E+00  8.053E+00  1.571E+01  2.746E+01
  4.149E+01  5.470E+01  6.619E+01  7.845E+01  9.367E+01  1.128E+02  1.330E+02
  1.439E+02  1.384E+02  1.246E+02  1.111E+02  1.003E+02  9.210E+01  8.182E+01
  6.495E+01  4.589E+01  3.095E+01  2.110E+01  1.484E+01  1.103E+01  8.810E+00
  7.568E+00  6.768E+00  6.036E+00  5.169E+00  4.119E+00  3.148E+00  2.445E+00
  1.899E+00  1.394E+00  1.067E+00

>!**** ROTATION ANGLES ****!
>RHOROT NFREQ=52 // 52
  0.000E+00  0.000E+00  0.000E+00  0.000E+00  0.000E+00  0.000E+00  0.000E+00
  0.000E+00  0.000E+00  0.000E+00  0.000E+00  0.000E+00  0.000E+00  0.000E+00
  0.000E+00  0.000E+00  0.000E+00  0.000E+00  0.000E+00  0.000E+00  0.000E+00
  0.000E+00  0.000E+00  0.000E+00  0.000E+00  0.000E+00  0.000E+00  0.000E+00
  0.000E+00  0.000E+00  0.000E+00  0.000E+00  0.000E+00  0.000E+00  0.000E+00
  0.000E+00  0.000E+00  0.000E+00  0.000E+00  0.000E+00  0.000E+00  0.000E+00
  0.000E+00  0.000E+00  0.000E+00  0.000E+00  0.000E+00  0.000E+00  0.000E+00
  0.000E+00  0.000E+00  0.000E+00

>!**** APPARENT RESISTIVITIES AND PHASES ****!
>RHOXY NFREQ=52 ROT=RHOROT // 52
  3.035E-01  2.570E-01  2.180E-01  1.857E-01  1.593E-01  1.381E-01  1.215E-01
  1.091E-01  1.004E-01  9.532E-02  9.377E-02  9.613E-02  1.032E-01  1.165E-01
  1.387E-01  1.744E-01  2.317E-01  3.247E-01  4.784E-01  7.367E-01  1.178E+00
  1.938E+00  3.249E+00  5.494E+00  9.270E+00  1.544E+01  2.514E+01  3.968E+01
  6.024E+01  8.745E+01  1.210E+02  1.591E+02  1.991E+02  2.371E+02  2.698E+02
  2.946E+02  3.101E+02  3.166E+02  3.152E+02  3.079E+02  2.967E+02  2.834E+02
  2.693E+02  2.556E+02  2.429E+02  2.314E+02  2.213E+02  2.124E+02  2.047E+02
  1.978E+02  1.915E+02  1.857E+02
>PHSXY NFREQ=52 ROT=RHOROT // 52
  4.502E+01  4.301E+01  4.101E+01  3.903E+01  3.710E+01  3.520E+01  3.334E+01
  3.150E+01  2.965E+01  2.775E+01  2.575E+01  2.361E+01  2.127E+01  1.869E+01
  1.583E+01  1.268E+01  9.245E+00  5.542E+00  1.615E+00 -2.470E+00 -6.641E+00
 -1.081E+01 -1.490E+01 -1.882E+01 -2.249E+01 -2.585E+01 -2.887E+01 -3.151E+01
 -3.377E+01 -3.567E+01 -3.722E+01 -3.847E+01 -3.947E+01 -4.028E+01 -4.094E+01
 -4.152E+01 -4.207E+01 -4.263E+01 -4.324E+01 -4.393E+01 -4.471E+01 -4.560E+01
 -4.660E+01 -4.770E+01 -4.890E+01 -5.019E+01 -5.155E+01 -5.297E+01 -5.443E+01
 -5.592E+01 -5.743E+01 -5.894E+01
>RHOXY.ERR NFREQ=52 ROT=RHOROT // 52
  2.033E-01  2.152E-01  1.968E-01  1.879E-01  1.793E-01  1.699E-01  1.618E-01
  1.555E-01  1.516E-01  1.505E-01  1.521E-01  1.556E-01  1.599E-01  1.645E-01
  1.683E-01  1.691E-01  1.651E-01  1.569E-01  1.455E-01  1.324E-01  1.192E-01
  1.078E-01  9.983E-02  9.569E-02  9.529E-02  9.808E-02  1.035E-01  1.100E-01
  1.152E-01  1.176E-01  1.157E-01  1.089E-01  9.902E-02  8.797E-02  7.709E-02
  6.769E-02  6.053E-02  5.625E-02  5.487E-02  5.567E-02  5.796E-02  6.111E-02
  6.414E-02  6.545E-02  6.373E-02  6.010E-02  5.640E-02  5.317E-02  5.042E-02
  4.763E-02  4.408E-02  4.209E-02
>PHSXY.ERR NFREQ=52 ROT=RHOROT // 52
  3.058E+01  3.265E+01  2.946E+01  2.796E+01  2.651E+01  2.495E+01  2.362E+01
  2.261E+01  2.198E+01  2.181E+01  2.207E+01  2.263E+01  2.332E+01  2.407E+01
  2.469E+01  2.482E+01  2.417E+01  2.284E+01  2.101E+01  1.896E+01  1.692E+01
  1.519E+01  1.399E+01  1.338E+01  1.332E+01  1.373E+01  1.454E+01  1.552E+01
  1.631E+01  1.668E+01  1.639E+01  1.535E+01  1.387E+01  1.224E+01  1.065E+01
  9.298E+00  8.278E+00  7.672E+00  7.478E+00  7.591E+00  7.914E+00  8.360E+00
  8.791E+00  8.978E+00  8.732E+00  8.216E+00  7.694E+00  7.239E+00  6.853E+00
  6.462E+00  5.969E+00  5.692E+00
>RHOYX NFREQ=52 ROT=RHOROT // 52
  3.885E+02  2.827E+02  2.057E+02  1.497E+02  1.089E+02  7.931E+01  5.789E+01
  4.241E+01  3.127E+01  2.327E+01  1.753E+01  1.342E+01  1.048E+01  8.373E+00
  6.873E+00  5.811E+00  5.071E+00  4.573E+00  4.265E+00  4.110E+00  4.089E+00
  4.192E+00  4.417E+00  4.770E+00  5.262E+00  5.912E+00  6.741E+00  7.778E+00
  9.052E+00  1.060E+01  1.245E+01  1.465E+01  1.722E+01  2.020E+01  2.359E+01
  2.742E+01  3.168E+01  3.636E+01  4.142E+01  4.684E+01  5.257E+01  5.856E+01
  6.475E+01  7.111E+01  7.759E+01  8.418E+01  9.087E+01  9.768E+01  1.047E+02
  1.118E+02  1.193E+02  1.272E+02
>PHSYX NFREQ=52 ROT=RHOROT // 52
 -1.050E+02 -1.064E+02 -1.078E+02 -1.093E+02 -1.109E+02 -1.127E+02 -1.146E+02
 -1.167E+02 -1.191E+02 -1.218E+02 -1.247E+02 -1.278E+02 -1.312E+02 -1.348E+02
 -1.385E+02 -1.424E+02 -1.463E+02 -1.501E+02 -1.540E+02 -1.577E+02 -1.612E+02
 -1.644E+02 -1.674E+02 -1.700E+02 -1.722E+02 -1.740E+02 -1.754E+02 -1.764E+02
 -1.769E+02 -1.771E+02 -1.770E+02 -1.765E+02 -1.759E+02 -1.751E+02 -1.742E+02
 -1.733E+02 -1.723E+02 -1.713E+02 -1.703E+02 -1.693E+02 -1.684E+02 -1.673E+02
 -1.663E+02 -1.652E+02 -1.640E+02 -1.627E+02 -1.613E+02 -1.599E+02 -1.583E+02
 -1.567E+02 -1.551E+02 -1.534E+02
>RHOYX.ERR NFREQ=52 ROT=RHOROT // 52
  2.182E-02  2.582E-02  2.769E-02  2.968E-02  3.137E-02  3.244E-02  3.285E-02
  3.269E-02  3.228E-02  3.235E-02  3.358E-02  3.596E-02  3.923E-02  4.334E-02
  4.804E-02  5.287E-02  5.710E-02  5.986E-02  6.026E-02  5.863E-02  5.616E-02
  5.373E-02  5.196E-02  5.119E-02  5.156E-02  5.303E-02  5.550E-02  5.871E-02
  6.230E-02  6.580E-02  6.860E-02  7.023E-02  7.078E-02  7.043E-02  6.937E-02
  6.777E-02  6.574E-02  6.337E-02  6.077E-02  5.812E-02  5.550E-02  5.291E-02
  5.036E-02  4.790E-02  4.565E-02  4.400E-02  4.326E-02  4.318E-02  4.334E-02
  4.352E-02  4.359E-02  4.415E-02
>PHSYX.ERR NFREQ=52 ROT=RHOROT // 52
  2.916E+00  3.459E+00  3.712E+00  3.985E+00  4.215E+00  4.362E+00  4.418E+00
  4.396E+00  4.340E+00  4.349E+00  4.518E+00  4.845E+00  5.297E+00  5.866E+00
  6.520E+00  7.197E+00  7.792E+00  8.182E+00  8.239E+00  8.008E+00  7.659E+00
  7.318E+00  7.068E+00  6.961E+00  7.012E+00  7.219E+00  7.566E+00  8.021E+00
  8.529E+00  9.028E+00  9.428E+00  9.662E+00  9.740E+00  9.690E+00  9.538E+00
  9.309E+00  9.020E+00  8.681E+00  8.312E+00  7.936E+00  7.567E+00  7.202E+00
  6.845E+00  6.500E+00  6.187E+00  5.957E+00  5.854E+00  5.843E+00  5.866E+00
  5.890E+00  5.900E+00  5.978E+00
>RHODET NFREQ=52 ROT=RHOROT // 52
  2.006E+01  1.645E+01  1.349E+01  1.108E+01  9.103E+00  7.499E+00  6.199E+00
  5.148E+00  4.304E+00  3.627E+00  3.087E+00  2.659E+00  2.322E+00  2.059E+00
  1.858E+00  1.708E+00  1.602E+00  1.535E+00  1.506E+00  1.516E+00  1.570E+00
  1.679E+00  1.866E+00  2.162E+00  2.629E+00  3.353E+00  4.463E+00  6.145E+00
  8.631E+00  1.219E+01  1.710E+01  2.359E+01  3.174E+01  4.145E+01  5.242E+01
  6.412E+01  7.597E+01  8.738E+01  9.789E+01  1.072E+02  1.151E+02  1.218E+02
  1.273E+02  1.318E+02  1.356E+02  1.389E+02  1.419E+02  1.446E+02  1.473E+02
  1.499E+02  1.525E+02  1.552E+02
>PHSDET NFREQ=52 ROT=RHOROT // 52
  6.028E+01  6.143E+01  6.258E+01  6.372E+01  6.485E+01  6.594E+01  6.698E+01
  6.793E+01  6.876E+01  6.943E+01  6.993E+01  7.020E+01  7.021E+01  6.991E+01
  6.924E+01  6.812E+01  6.648E+01  6.420E+01  6.115E+01  5.721E+01  5.226E+01
  4.622E+01  3.905E+01  3.085E+01  2.183E+01  1.250E+01  3.683E+00 -4.014E+00
 -1.038E+01 -1.531E+01 -1.891E+01 -2.132E+01 -2.274E+01 -2.339E+01 -2.347E+01
 -2.316E+01 -2.262E+01 -2.196E+01 -2.128E+01 -2.063E+01 -2.006E+01 -1.957E+01
 -1.916E+01 -1.882E+01 -1.854E+01 -1.830E+01 -1.808E+01 -1.788E+01 -1.767E+01
 -1.746E+01 -1.725E+01 -1.703E+01
>RHODET.ERR NFREQ=52 ROT=RHOROT // 52
  3.398E-02  3.700E-02  3.484E-02  3.408E-02  3.330E-02  3.241E-02  3.164E-02
  3.075E-02  2.958E-02  2.820E-02  2.691E-02  2.649E-02  2.786E-02  3.184E-02
  3.838E-02  4.440E-02  4.723E-02  5.427E-02  7.650E-02  1.126E-01  1.541E-01
  1.932E-01  2.232E-01  2.433E-01  2.572E-01  2.672E-01  2.733E-01  2.731E-01
  2.608E-01  2.359E-01  2.075E-01  1.828E-01  1.636E-01  1.494E-01  1.363E-01
  1.197E-01  1.009E-01  8.425E-02  7.149E-02  6.221E-02  5.607E-02  5.271E-02
  5.164E-02  5.180E-02  5.207E-02  5.143E-02  4.912E-02  4.601E-02  4.345E-02
  4.105E-02  3.771E-02  3.537E-02
>PHSDET.ERR NFREQ=52 ROT=RHOROT // 52
  4.574E+00  4.988E+00  4.691E+00  4.587E+00  4.480E+00  4.358E+00  4.253E+00
  4.130E+00  3.970E+00  3.782E+00  3.607E+00  3.549E+00  3.735E+00  4.279E+00
  5.178E+00  6.013E+00  6.407E+00  7.394E+00  1.056E+01  1.591E+01  2.239E+01
  2.885E+01  3.408E+01  3.773E+01  4.033E+01  4.222E+01  4.340E+01  4.337E+01
  4.099E+01  3.636E+01  3.131E+01  2.710E+01  2.392E+01  2.163E+01  1.956E+01
  1.699E+01  1.415E+01  1.169E+01  9.842E+00  8.516E+00  7.646E+00  7.174E+00
  7.023E+00  7.047E+00  7.084E+00  6.994E+00  6.671E+00  6.237E+00  5.880E+00
  5.547E+00  5.086E+00  4.764E+00

>END
