# Supplementary material for: 3D structure of the Campi Flegrei caldera central sector reconstructed through short-period magnetotelluric imaging
Source: Sci Rep. 2022 Dec 2;12:20802. doi: 10.1038/s41598-022-24998-6 (PMC9716173; doi:10.1038/s41598-022-24998-6)
Supplement: Supplementary file 12 — Supplementary Information 12. [file 41598_2022_24998_MOESM12_ESM.zip › WFLEB07.edi]

>HEAD

    DATAID=WFLEB07
    FILEBY=anton
    FILEDATE=2021/07/15
    ELEV=87.14
    STDVERS="SEG 1.0"
    PROGVERS="MT-Corrector 5.4"
    PROGDATE=2015/11/23
    EMPTY=1.000E+32

>INFO

    this file came from wfleb07.edi = 
    fieldnotes.dataquality.warnings_flag = 0.0
    fieldnotes.electrode_ex.acqchan = 0.0
    fieldnotes.electrode_ex.chtype = EX
    fieldnotes.electrode_ex.id = 104.0
    fieldnotes.electrode_ex.x = 0.0
    fieldnotes.electrode_ex.x2 = 0.0
    fieldnotes.electrode_ex.y = 0.0
    fieldnotes.electrode_ex.y2 = 0.0
    fieldnotes.electrode_ex.z = 0.0
    fieldnotes.electrode_ey.acqchan = 0.0
    fieldnotes.electrode_ey.chtype = EY
    fieldnotes.electrode_ey.id = 105.0
    fieldnotes.electrode_ey.x = 0.0
    fieldnotes.electrode_ey.x2 = 0.0
    fieldnotes.electrode_ey.y = 0.0
    fieldnotes.electrode_ey.y2 = 0.0
    fieldnotes.electrode_ey.z = 0.0
    fieldnotes.magnetometer_hx.acqchan = 0.0
    fieldnotes.magnetometer_hx.azm = 0.0
    fieldnotes.magnetometer_hx.chtype = HX
    fieldnotes.magnetometer_hx.id = 101.001
    fieldnotes.magnetometer_hx.x = 0.0
    fieldnotes.magnetometer_hx.y = 0.0
    fieldnotes.magnetometer_hx.z = 0.0
    fieldnotes.magnetometer_hy.acqchan = 0.0
    fieldnotes.magnetometer_hy.azm = 0.0
    fieldnotes.magnetometer_hy.chtype = HY
    fieldnotes.magnetometer_hy.id = 102.001
    fieldnotes.magnetometer_hy.x = 0.0
    fieldnotes.magnetometer_hy.y = 0.0
    fieldnotes.magnetometer_hy.z = 0.0
    fieldnotes.magnetometer_hz.acqchan = 0.0
    fieldnotes.magnetometer_hz.azm = 0.0
    fieldnotes.magnetometer_hz.chtype = HZ
    fieldnotes.magnetometer_hz.id = 103.001
    fieldnotes.magnetometer_hz.x = 0.0
    fieldnotes.magnetometer_hz.y = 0.0
    fieldnotes.magnetometer_hz.z = 0.0
    processing.sign_convention = exp(+i \omega t)
    copyright.conditions_of_use = All data and metadata for this survey are available free of charge and may be copied freely, duplicated and further distributed provided this data set is cited as the reference. While the author(s) strive to provide data and metadata of best possible quality, neither the author(s) of this data set, not IRIS make any claims, promises, or guarantees about the accuracy, completeness, or adequacy of this information, and expressly disclaim liability for errors and omissions in the contents of this file. Guidelines about the quality or limitations of the data and metadata, as obtained from the author(s), are included for informational purposes only.
    provenance.creating_application = MTpy
    provenance.creation_time = 2021-08-25 16:20:49

>=DEFINEMEAS

    REFELEV=87.14

>HMEAS ID=101.001 CHTYPE=HX
>HMEAS ID=102.001 CHTYPE=HY
>HMEAS ID=103.001 CHTYPE=HZ
>EMEAS ID=104.001 CHTYPE=EX
>EMEAS ID=105.001 CHTYPE=EY
>HMEAS ID=201.001 CHTYPE=HX
>HMEAS ID=202.001 CHTYPE=HY
>HMEAS ID=203.001 CHTYPE=HZ
>EMEAS ID=204.001 CHTYPE=EX
>EMEAS ID=205.001 CHTYPE=EY

>=MTSECT

    SECTID=SPLINE
    NFREQ=52
    HX=101.001
    HY=102.001
    HZ=103.001
    EX=104.001
    EY=105.001

>!**** FREQUENCIES ****!
>FREQ // 52
  1.000E+03  8.577E+02  7.356E+02  6.310E+02  5.412E+02  4.642E+02  3.981E+02
  3.415E+02  2.929E+02  2.512E+02  2.154E+02  1.848E+02  1.585E+02  1.359E+02
  1.166E+02  1.000E+02  8.577E+01  7.356E+01  6.310E+01  5.412E+01  4.642E+01
  3.981E+01  3.415E+01  2.929E+01  2.512E+01  2.154E+01  1.848E+01  1.585E+01
  1.359E+01  1.166E+01  1.000E+01  8.577E+00  7.356E+00  6.310E+00  5.412E+00
  4.642E+00  3.981E+00  3.415E+00  2.929E+00  2.512E+00  2.154E+00  1.848E+00
  1.585E+00  1.359E+00  1.166E+00  1.000E+00  8.577E-01  7.356E-01  6.310E-01
  5.412E-01  4.642E-01  3.981E-01

>!**** ROTATION ANGLES ****!
>ZROT NFREQ=52 // 52
  0.000E+00  0.000E+00  0.000E+00  0.000E+00  0.000E+00  0.000E+00  0.000E+00
  0.000E+00  0.000E+00  0.000E+00  0.000E+00  0.000E+00  0.000E+00  0.000E+00
  0.000E+00  0.000E+00  0.000E+00  0.000E+00  0.000E+00  0.000E+00  0.000E+00
  0.000E+00  0.000E+00  0.000E+00  0.000E+00  0.000E+00  0.000E+00  0.000E+00
  0.000E+00  0.000E+00  0.000E+00  0.000E+00  0.000E+00  0.000E+00  0.000E+00
  0.000E+00  0.000E+00  0.000E+00  0.000E+00  0.000E+00  0.000E+00  0.000E+00
  0.000E+00  0.000E+00  0.000E+00  0.000E+00  0.000E+00  0.000E+00  0.000E+00
  0.000E+00  0.000E+00  0.000E+00

>!**** IMPEDANCES ****!
>ZXXR NFREQ=52 ROT=ZROT // 52
  6.141E+01  4.594E+01  3.450E+01  2.611E+01  2.004E+01  1.568E+01  1.255E+01
  1.026E+01  8.553E+00  7.249E+00  6.230E+00  5.426E+00  4.795E+00  4.311E+00
  3.959E+00  3.725E+00  3.600E+00  3.577E+00  3.653E+00  3.818E+00  4.062E+00
  4.374E+00  4.742E+00  5.150E+00  5.581E+00  6.019E+00  6.446E+00  6.843E+00
  7.199E+00  7.499E+00  7.735E+00  7.904E+00  8.003E+00  8.036E+00  8.007E+00
  7.922E+00  7.790E+00  7.619E+00  7.419E+00  7.201E+00  6.979E+00  6.765E+00
  6.574E+00  6.415E+00  6.296E+00  6.217E+00  6.173E+00  6.153E+00  6.144E+00
  6.131E+00  6.105E+00  6.056E+00
>ZXXI NFREQ=52 ROT=ZROT // 52
  2.420E+02  1.831E+02  1.384E+02  1.046E+02  7.898E+01  5.964E+01  4.505E+01
  3.405E+01  2.579E+01  1.962E+01  1.505E+01  1.169E+01  9.270E+00  7.563E+00
  6.400E+00  5.642E+00  5.195E+00  4.978E+00  4.934E+00  5.021E+00  5.206E+00
  5.460E+00  5.757E+00  6.069E+00  6.372E+00  6.638E+00  6.844E+00  6.974E+00
  7.021E+00  6.986E+00  6.884E+00  6.736E+00  6.566E+00  6.400E+00  6.257E+00
  6.151E+00  6.085E+00  6.056E+00  6.054E+00  6.062E+00  6.060E+00  6.030E+00
  5.953E+00  5.818E+00  5.613E+00  5.338E+00  4.994E+00  4.591E+00  4.142E+00
  3.664E+00  3.175E+00  2.690E+00
>ZXX.VAR NFREQ=52 ROT=ZROT // 52
  1.012E+04  8.118E+03  4.403E+03  2.875E+03  1.936E+03  1.302E+03  9.032E+02
  6.606E+02  5.148E+02  4.230E+02  3.565E+02  2.948E+02  2.321E+02  1.782E+02
  1.382E+02  1.101E+02  9.089E+01  7.610E+01  6.248E+01  4.992E+01  3.914E+01
  3.100E+01  2.607E+01  2.354E+01  2.197E+01  2.046E+01  1.855E+01  1.630E+01
  1.432E+01  1.297E+01  1.204E+01  1.131E+01  1.073E+01  1.026E+01  9.779E+00
  9.156E+00  8.342E+00  7.347E+00  6.317E+00  5.461E+00  4.857E+00  4.484E+00
  4.310E+00  4.290E+00  4.366E+00  4.433E+00  4.401E+00  4.286E+00  4.115E+00
  3.827E+00  3.373E+00  2.998E+00
>ZXYR NFREQ=52 ROT=ZROT // 52
 -7.004E+01 -5.411E+01 -4.128E+01 -3.091E+01 -2.249E+01 -1.559E+01 -9.910E+00
 -5.188E+00 -1.239E+00  2.081E+00  4.882E+00  7.246E+00  9.237E+00  1.090E+01
  1.226E+01  1.336E+01  1.420E+01  1.483E+01  1.526E+01  1.554E+01  1.571E+01
  1.580E+01  1.588E+01  1.596E+01  1.609E+01  1.630E+01  1.659E+01  1.699E+01
  1.749E+01  1.809E+01  1.878E+01  1.954E+01  2.033E+01  2.112E+01  2.185E+01
  2.248E+01  2.298E+01  2.331E+01  2.344E+01  2.338E+01  2.314E+01  2.273E+01
  2.218E+01  2.154E+01  2.082E+01  2.007E+01  1.931E+01  1.854E+01  1.779E+01
  1.705E+01  1.634E+01  1.564E+01
>ZXYI NFREQ=52 ROT=ZROT // 52
  2.328E+02  1.993E+02  1.707E+02  1.464E+02  1.259E+02  1.088E+02  9.444E+01
  8.243E+01  7.235E+01  6.383E+01  5.657E+01  5.034E+01  4.493E+01  4.017E+01
  3.595E+01  3.217E+01  2.874E+01  2.563E+01  2.279E+01  2.021E+01  1.788E+01
  1.580E+01  1.396E+01  1.236E+01  1.098E+01  9.800E+00  8.816E+00  8.010E+00
  7.367E+00  6.878E+00  6.529E+00  6.315E+00  6.224E+00  6.246E+00  6.366E+00
  6.564E+00  6.816E+00  7.089E+00  7.349E+00  7.562E+00  7.698E+00  7.731E+00
  7.648E+00  7.444E+00  7.125E+00  6.706E+00  6.204E+00  5.647E+00  5.058E+00
  4.461E+00  3.877E+00  3.320E+00
>ZXY.VAR NFREQ=52 ROT=ZROT // 52
  1.593E+03  1.315E+03  7.837E+02  5.295E+02  3.631E+02  2.488E+02  1.751E+02
  1.284E+02  9.787E+01  7.520E+01  5.801E+01  4.767E+01  4.337E+01  4.180E+01
  4.053E+01  3.875E+01  3.624E+01  3.390E+01  3.261E+01  3.227E+01  3.241E+01
  3.236E+01  3.136E+01  2.949E+01  2.741E+01  2.544E+01  2.348E+01  2.142E+01
  1.914E+01  1.670E+01  1.453E+01  1.297E+01  1.218E+01  1.225E+01  1.301E+01
  1.416E+01  1.517E+01  1.535E+01  1.448E+01  1.279E+01  1.071E+01  8.746E+00
  7.168E+00  5.997E+00  5.186E+00  4.620E+00  4.208E+00  3.934E+00  3.778E+00
  3.615E+00  3.316E+00  3.043E+00
>ZYXR NFREQ=52 ROT=ZROT // 52
 -1.196E+02 -1.087E+02 -9.864E+01 -8.946E+01 -8.102E+01 -7.326E+01 -6.617E+01
 -5.973E+01 -5.393E+01 -4.875E+01 -4.418E+01 -4.016E+01 -3.666E+01 -3.362E+01
 -3.100E+01 -2.874E+01 -2.681E+01 -2.515E+01 -2.372E+01 -2.247E+01 -2.136E+01
 -2.034E+01 -1.938E+01 -1.843E+01 -1.747E+01 -1.647E+01 -1.543E+01 -1.436E+01
 -1.326E+01 -1.218E+01 -1.113E+01 -1.013E+01 -9.223E+00 -8.409E+00 -7.695E+00
 -7.075E+00 -6.535E+00 -6.057E+00 -5.623E+00 -5.217E+00 -4.829E+00 -4.452E+00
 -4.086E+00 -3.733E+00 -3.395E+00 -3.074E+00 -2.771E+00 -2.485E+00 -2.213E+00
 -1.955E+00 -1.710E+00 -1.478E+00
>ZYXI NFREQ=52 ROT=ZROT // 52
 -1.427E+02 -1.322E+02 -1.224E+02 -1.131E+02 -1.041E+02 -9.550E+01 -8.723E+01
 -7.937E+01 -7.197E+01 -6.509E+01 -5.874E+01 -5.295E+01 -4.771E+01 -4.300E+01
 -3.881E+01 -3.513E+01 -3.193E+01 -2.919E+01 -2.689E+01 -2.498E+01 -2.342E+01
 -2.214E+01 -2.109E+01 -2.023E+01 -1.948E+01 -1.879E+01 -1.813E+01 -1.744E+01
 -1.668E+01 -1.583E+01 -1.488E+01 -1.384E+01 -1.271E+01 -1.152E+01 -1.030E+01
 -9.075E+00 -7.886E+00 -6.756E+00 -5.712E+00 -4.774E+00 -3.955E+00 -3.265E+00
 -2.704E+00 -2.270E+00 -1.953E+00 -1.737E+00 -1.607E+00 -1.541E+00 -1.520E+00
 -1.525E+00 -1.537E+00 -1.545E+00
>ZYX.VAR NFREQ=52 ROT=ZROT // 52
  8.518E+02  7.584E+02  5.671E+02  4.363E+02  3.298E+02  2.383E+02  1.684E+02
  1.240E+02  9.646E+01  7.334E+01  5.359E+01  4.312E+01  4.218E+01  4.546E+01
  4.877E+01  5.083E+01  5.092E+01  4.875E+01  4.443E+01  3.913E+01  3.410E+01
  2.931E+01  2.428E+01  1.950E+01  1.586E+01  1.350E+01  1.201E+01  1.110E+01
  1.058E+01  1.026E+01  9.879E+00  9.198E+00  8.269E+00  7.213E+00  6.204E+00
  5.386E+00  4.748E+00  4.221E+00  3.782E+00  3.433E+00  3.192E+00  3.087E+00
  3.111E+00  3.189E+00  3.254E+00  3.282E+00  3.262E+00  3.189E+00  3.063E+00
  2.867E+00  2.597E+00  2.384E+00
>ZYYR NFREQ=52 ROT=ZROT // 52
 -1.114E+01 -5.033E+00 -6.783E-01  2.252E+00  4.040E+00  4.944E+00  5.231E+00
  5.123E+00  4.795E+00  4.372E+00  3.940E+00  3.550E+00  3.233E+00  3.000E+00
  2.853E+00  2.783E+00  2.779E+00  2.826E+00  2.913E+00  3.033E+00  3.186E+00
  3.373E+00  3.596E+00  3.858E+00  4.163E+00  4.508E+00  4.888E+00  5.293E+00
  5.706E+00  6.111E+00  6.489E+00  6.824E+00  7.105E+00  7.325E+00  7.481E+00
  7.577E+00  7.617E+00  7.608E+00  7.559E+00  7.478E+00  7.372E+00  7.251E+00
  7.123E+00  6.993E+00  6.868E+00  6.751E+00  6.643E+00  6.544E+00  6.452E+00
  6.363E+00  6.274E+00  6.183E+00
>ZYYI NFREQ=52 ROT=ZROT // 52
  8.149E+01  6.898E+01  5.821E+01  4.904E+01  4.133E+01  3.491E+01  2.963E+01
  2.529E+01  2.176E+01  1.887E+01  1.651E+01  1.459E+01  1.302E+01  1.175E+01
  1.072E+01  9.903E+00  9.262E+00  8.772E+00  8.413E+00  8.162E+00  7.998E+00
  7.898E+00  7.837E+00  7.791E+00  7.736E+00  7.653E+00  7.525E+00  7.340E+00
  7.096E+00  6.798E+00  6.458E+00  6.094E+00  5.726E+00  5.375E+00  5.056E+00
  4.781E+00  4.557E+00  4.384E+00  4.255E+00  4.161E+00  4.090E+00  4.028E+00
  3.961E+00  3.880E+00  3.773E+00  3.637E+00  3.467E+00  3.268E+00  3.044E+00
  2.803E+00  2.553E+00  2.303E+00
>ZYY.VAR NFREQ=52 ROT=ZROT // 52
  1.011E+04  8.340E+03  4.957E+03  3.327E+03  2.259E+03  1.525E+03  1.044E+03
  7.256E+02  5.114E+02  3.653E+02  2.645E+02  1.947E+02  1.458E+02  1.112E+02
  8.610E+01  6.795E+01  5.485E+01  4.554E+01  3.909E+01  3.467E+01  3.162E+01
  2.941E+01  2.759E+01  2.574E+01  2.341E+01  2.054E+01  1.738E+01  1.415E+01
  1.100E+01  8.138E+00  5.867E+00  4.312E+00  3.353E+00  2.854E+00  2.673E+00
  2.698E+00  2.812E+00  2.883E+00  2.871E+00  2.814E+00  2.732E+00  2.620E+00
  2.482E+00  2.333E+00  2.192E+00  2.069E+00  1.973E+00  1.898E+00  1.835E+00
  1.757E+00  1.644E+00  1.550E+00
>ZDETR NFREQ=52 ROT=ZROT // 52
  3.902E+01  3.746E+01  3.568E+01  3.382E+01  3.197E+01  3.022E+01  2.862E+01
  2.718E+01  2.592E+01  2.482E+01  2.387E+01  2.306E+01  2.235E+01  2.172E+01
  2.116E+01  2.064E+01  2.016E+01  1.971E+01  1.930E+01  1.891E+01  1.856E+01
  1.825E+01  1.799E+01  1.778E+01  1.760E+01  1.747E+01  1.736E+01  1.727E+01
  1.718E+01  1.708E+01  1.695E+01  1.678E+01  1.655E+01  1.626E+01  1.591E+01
  1.549E+01  1.502E+01  1.451E+01  1.396E+01  1.339E+01  1.281E+01  1.224E+01
  1.167E+01  1.113E+01  1.061E+01  1.012E+01  9.660E+00  9.228E+00  8.823E+00
  8.442E+00  8.082E+00  7.739E+00
>ZDETI NFREQ=52 ROT=ZROT // 52
  2.480E+02  2.149E+02  1.863E+02  1.615E+02  1.402E+02  1.218E+02  1.061E+02
  9.258E+01  8.101E+01  7.109E+01  6.259E+01  5.529E+01  4.901E+01  4.360E+01
  3.893E+01  3.490E+01  3.142E+01  2.841E+01  2.582E+01  2.360E+01  2.169E+01
  2.007E+01  1.869E+01  1.752E+01  1.653E+01  1.569E+01  1.498E+01  1.438E+01
  1.385E+01  1.338E+01  1.294E+01  1.252E+01  1.210E+01  1.167E+01  1.122E+01
  1.074E+01  1.024E+01  9.709E+00  9.162E+00  8.607E+00  8.054E+00  7.512E+00
  6.992E+00  6.498E+00  6.036E+00  5.608E+00  5.212E+00  4.849E+00  4.514E+00
  4.204E+00  3.917E+00  3.649E+00
>ZDET.VAR NFREQ=52 ROT=ZROT // 52
  2.307E+03  1.900E+03  1.125E+03  7.550E+02  5.112E+02  3.403E+02  2.284E+02
  1.583E+02  1.150E+02  8.681E+01  6.713E+01  5.266E+01  4.162E+01  3.347E+01
  2.769E+01  2.371E+01  2.107E+01  1.946E+01  1.867E+01  1.840E+01  1.832E+01
  1.810E+01  1.741E+01  1.621E+01  1.468E+01  1.303E+01  1.147E+01  1.014E+01
  9.113E+00  8.410E+00  7.998E+00  7.839E+00  7.869E+00  8.009E+00  8.071E+00
  7.843E+00  7.320E+00  6.619E+00  5.873E+00  5.212E+00  4.702E+00  4.350E+00
  4.128E+00  3.954E+00  3.772E+00  3.593E+00  3.426E+00  3.260E+00  3.071E+00
  2.813E+00  2.461E+00  2.186E+00

>!**** ROTATION ANGLES ****!
>RHOROT NFREQ=52 // 52
  0.000E+00  0.000E+00  0.000E+00  0.000E+00  0.000E+00  0.000E+00  0.000E+00
  0.000E+00  0.000E+00  0.000E+00  0.000E+00  0.000E+00  0.000E+00  0.000E+00
  0.000E+00  0.000E+00  0.000E+00  0.000E+00  0.000E+00  0.000E+00  0.000E+00
  0.000E+00  0.000E+00  0.000E+00  0.000E+00  0.000E+00  0.000E+00  0.000E+00
  0.000E+00  0.000E+00  0.000E+00  0.000E+00  0.000E+00  0.000E+00  0.000E+00
  0.000E+00  0.000E+00  0.000E+00  0.000E+00  0.000E+00  0.000E+00  0.000E+00
  0.000E+00  0.000E+00  0.000E+00  0.000E+00  0.000E+00  0.000E+00  0.000E+00
  0.000E+00  0.000E+00  0.000E+00

>!**** APPARENT RESISTIVITIES AND PHASES ****!
>RHOXY NFREQ=52 ROT=RHOROT // 52
  1.182E+01  9.944E+00  8.383E+00  7.096E+00  6.048E+00  5.204E+00  4.530E+00
  3.996E+00  3.576E+00  3.247E+00  2.993E+00  2.800E+00  2.655E+00  2.549E+00
  2.475E+00  2.426E+00  2.397E+00  2.383E+00  2.384E+00  2.401E+00  2.440E+00
  2.509E+00  2.618E+00  2.783E+00  3.022E+00  3.357E+00  3.820E+00  4.451E+00
  5.298E+00  6.426E+00  7.908E+00  9.833E+00  1.229E+01  1.537E+01  1.914E+01
  2.364E+01  2.887E+01  3.477E+01  4.123E+01  4.809E+01  5.520E+01  6.238E+01
  6.947E+01  7.640E+01  8.310E+01  8.958E+01  9.590E+01  1.021E+02  1.084E+02
  1.148E+02  1.215E+02  1.284E+02
>PHSXY NFREQ=52 ROT=RHOROT // 52
  1.067E+02  1.052E+02  1.036E+02  1.019E+02  1.001E+02  9.816E+01  9.599E+01
  9.360E+01  9.098E+01  8.813E+01  8.507E+01  8.181E+01  7.838E+01  7.482E+01
  7.117E+01  6.745E+01  6.371E+01  5.995E+01  5.619E+01  5.244E+01  4.870E+01
  4.499E+01  4.132E+01  3.775E+01  3.429E+01  3.102E+01  2.799E+01  2.525E+01
  2.284E+01  2.081E+01  1.917E+01  1.791E+01  1.702E+01  1.648E+01  1.624E+01
  1.627E+01  1.652E+01  1.691E+01  1.740E+01  1.792E+01  1.840E+01  1.879E+01
  1.902E+01  1.907E+01  1.889E+01  1.847E+01  1.782E+01  1.694E+01  1.587E+01
  1.466E+01  1.335E+01  1.198E+01
>RHOXY.ERR NFREQ=52 ROT=RHOROT // 52
  9.540E-02  1.017E-01  9.278E-02  8.966E-02  8.698E-02  8.397E-02  8.163E-02
  8.043E-02  8.016E-02  7.963E-02  7.870E-02  7.961E-02  8.399E-02  9.051E-02
  9.728E-02  1.034E-01  1.083E-01  1.131E-01  1.193E-01  1.271E-01  1.358E-01
  1.438E-01  1.491E-01  1.512E-01  1.511E-01  1.493E-01  1.455E-01  1.395E-01
  1.312E-01  1.209E-01  1.104E-01  1.015E-01  9.538E-02  9.253E-02  9.226E-02
  9.345E-02  9.447E-02  9.356E-02  9.026E-02  8.507E-02  7.875E-02  7.255E-02
  6.740E-02  6.362E-02  6.133E-02  6.024E-02  6.001E-02  6.068E-02  6.227E-02
  6.385E-02  6.418E-02  6.455E-02
>PHSXY.ERR NFREQ=52 ROT=RHOROT // 52
  1.333E+01  1.426E+01  1.295E+01  1.249E+01  1.209E+01  1.165E+01  1.131E+01
  1.114E+01  1.110E+01  1.102E+01  1.088E+01  1.102E+01  1.165E+01  1.261E+01
  1.361E+01  1.452E+01  1.526E+01  1.599E+01  1.694E+01  1.813E+01  1.948E+01
  2.074E+01  2.159E+01  2.193E+01  2.191E+01  2.162E+01  2.102E+01  2.007E+01
  1.876E+01  1.717E+01  1.558E+01  1.425E+01  1.333E+01  1.291E+01  1.287E+01
  1.305E+01  1.320E+01  1.306E+01  1.257E+01  1.181E+01  1.089E+01  9.995E+00
  9.256E+00  8.716E+00  8.392E+00  8.236E+00  8.204E+00  8.299E+00  8.525E+00
  8.749E+00  8.797E+00  8.850E+00
>RHOYX NFREQ=52 ROT=RHOROT // 52
  6.935E+00  6.831E+00  6.718E+00  6.588E+00  6.431E+00  6.242E+00  6.022E+00
  5.780E+00  5.523E+00  5.265E+00  5.015E+00  4.780E+00  4.568E+00  4.384E+00
  4.232E+00  4.120E+00  4.053E+00  4.036E+00  4.075E+00  4.172E+00  4.328E+00
  4.541E+00  4.806E+00  5.113E+00  5.449E+00  5.797E+00  6.135E+00  6.437E+00
  6.681E+00  6.842E+00  6.905E+00  6.859E+00  6.703E+00  6.447E+00  6.107E+00
  5.706E+00  5.270E+00  4.823E+00  4.388E+00  3.982E+00  3.617E+00  3.299E+00
  3.030E+00  2.808E+00  2.631E+00  2.494E+00  2.392E+00  2.324E+00  2.285E+00
  2.271E+00  2.278E+00  2.297E+00
>PHSYX NFREQ=52 ROT=RHOROT // 52
 -1.300E+02 -1.294E+02 -1.289E+02 -1.284E+02 -1.279E+02 -1.275E+02 -1.272E+02
 -1.270E+02 -1.268E+02 -1.268E+02 -1.269E+02 -1.272E+02 -1.275E+02 -1.280E+02
 -1.286E+02 -1.293E+02 -1.300E+02 -1.307E+02 -1.314E+02 -1.320E+02 -1.324E+02
 -1.326E+02 -1.326E+02 -1.323E+02 -1.319E+02 -1.312E+02 -1.304E+02 -1.295E+02
 -1.285E+02 -1.276E+02 -1.268E+02 -1.262E+02 -1.260E+02 -1.261E+02 -1.268E+02
 -1.279E+02 -1.296E+02 -1.319E+02 -1.345E+02 -1.375E+02 -1.407E+02 -1.437E+02
 -1.465E+02 -1.487E+02 -1.501E+02 -1.505E+02 -1.499E+02 -1.482E+02 -1.455E+02
 -1.420E+02 -1.380E+02 -1.337E+02
>RHOYX.ERR NFREQ=52 ROT=RHOROT // 52
  9.129E-02  9.360E-02  8.839E-02  8.472E-02  8.068E-02  7.541E-02  6.991E-02
  6.627E-02  6.461E-02  6.238E-02  5.912E-02  5.866E-02  6.389E-02  7.273E-02
  8.232E-02  9.148E-02  9.924E-02  1.047E-01  1.073E-01  1.074E-01  1.064E-01
  1.041E-01  9.971E-02  9.386E-02  8.880E-02  8.592E-02  8.511E-02  8.617E-02
  8.901E-02  9.333E-02  9.814E-02  1.023E-01  1.058E-01  1.086E-01  1.115E-01
  1.158E-01  1.217E-01  1.290E-01  1.375E-01  1.476E-01  1.601E-01  1.763E-01
  1.970E-01  2.205E-01  2.449E-01  2.689E-01  2.915E-01  3.118E-01  3.293E-01
  3.422E-01  3.496E-01  3.583E-01
>PHSYX.ERR NFREQ=52 ROT=RHOROT // 52
  1.273E+01  1.307E+01  1.230E+01  1.176E+01  1.117E+01  1.041E+01  9.615E+00
  9.095E+00  8.858E+00  8.541E+00  8.077E+00  8.013E+00  8.755E+00  1.002E+01
  1.141E+01  1.275E+01  1.390E+01  1.473E+01  1.511E+01  1.513E+01  1.497E+01
  1.463E+01  1.397E+01  1.310E+01  1.236E+01  1.194E+01  1.182E+01  1.197E+01
  1.239E+01  1.303E+01  1.374E+01  1.437E+01  1.488E+01  1.531E+01  1.575E+01
  1.640E+01  1.730E+01  1.843E+01  1.976E+01  2.135E+01  2.335E+01  2.601E+01
  2.949E+01  3.360E+01  3.801E+01  4.255E+01  4.699E+01  5.118E+01  5.489E+01
  5.776E+01  5.942E+01  6.141E+01
>RHODET NFREQ=52 ROT=RHOROT // 52
  1.260E+01  1.110E+01  9.781E+00  8.634E+00  7.642E+00  6.791E+00  6.066E+00
  5.454E+00  4.940E+00  4.515E+00  4.166E+00  3.884E+00  3.661E+00  3.491E+00
  3.368E+00  3.288E+00  3.250E+00  3.251E+00  3.294E+00  3.379E+00  3.512E+00
  3.697E+00  3.941E+00  4.253E+00  4.642E+00  5.117E+00  5.691E+00  6.371E+00
  7.164E+00  8.074E+00  9.096E+00  1.022E+01  1.143E+01  1.270E+01  1.401E+01
  1.532E+01  1.660E+01  1.785E+01  1.904E+01  2.017E+01  2.126E+01  2.231E+01
  2.336E+01  2.444E+01  2.557E+01  2.678E+01  2.809E+01  2.954E+01  3.113E+01
  3.287E+01  3.475E+01  3.678E+01
>PHSDET NFREQ=52 ROT=RHOROT // 52
  8.106E+01  8.011E+01  7.916E+01  7.818E+01  7.715E+01  7.607E+01  7.490E+01
  7.364E+01  7.226E+01  7.075E+01  6.912E+01  6.736E+01  6.549E+01  6.352E+01
  6.148E+01  5.940E+01  5.731E+01  5.524E+01  5.323E+01  5.129E+01  4.945E+01
  4.771E+01  4.608E+01  4.458E+01  4.319E+01  4.193E+01  4.080E+01  3.978E+01
  3.887E+01  3.807E+01  3.736E+01  3.673E+01  3.618E+01  3.567E+01  3.520E+01
  3.474E+01  3.427E+01  3.379E+01  3.328E+01  3.274E+01  3.216E+01  3.155E+01
  3.092E+01  3.028E+01  2.963E+01  2.899E+01  2.835E+01  2.772E+01  2.709E+01
  2.648E+01  2.586E+01  2.525E+01
>RHODET.ERR NFREQ=52 ROT=RHOROT // 52
  1.102E-01  1.148E-01  1.023E-01  9.667E-02  9.157E-02  8.587E-02  8.061E-02
  7.661E-02  7.418E-02  7.285E-02  7.205E-02  7.139E-02  7.062E-02  7.004E-02
  7.004E-02  7.079E-02  7.241E-02  7.502E-02  7.866E-02  8.302E-02  8.752E-02
  9.135E-02  9.357E-02  9.382E-02  9.236E-02  8.964E-02  8.629E-02  8.296E-02
  8.020E-02  7.845E-02  7.785E-02  7.848E-02  8.020E-02  8.276E-02  8.530E-02
  8.675E-02  8.691E-02  8.611E-02  8.486E-02  8.391E-02  8.383E-02  8.493E-02
  8.718E-02  8.994E-02  9.260E-02  9.520E-02  9.785E-02  1.004E-01  1.023E-01
  1.029E-01  1.012E-01  1.001E-01
>PHSDET.ERR NFREQ=52 ROT=RHOROT // 52
  1.555E+01  1.624E+01  1.436E+01  1.352E+01  1.277E+01  1.193E+01  1.116E+01
  1.058E+01  1.023E+01  1.004E+01  9.923E+00  9.828E+00  9.717E+00  9.634E+00
  9.634E+00  9.743E+00  9.975E+00  1.035E+01  1.088E+01  1.151E+01  1.217E+01
  1.273E+01  1.306E+01  1.310E+01  1.288E+01  1.248E+01  1.199E+01  1.150E+01
  1.110E+01  1.085E+01  1.076E+01  1.085E+01  1.110E+01  1.147E+01  1.185E+01
  1.206E+01  1.208E+01  1.196E+01  1.178E+01  1.164E+01  1.163E+01  1.179E+01
  1.212E+01  1.253E+01  1.292E+01  1.330E+01  1.370E+01  1.407E+01  1.437E+01
  1.445E+01  1.419E+01  1.404E+01

>END
