# Supplementary material for: 3D structure of the Campi Flegrei caldera central sector reconstructed through short-period magnetotelluric imaging
Source: Sci Rep. 2022 Dec 2;12:20802. doi: 10.1038/s41598-022-24998-6 (PMC9716173; doi:10.1038/s41598-022-24998-6)
Supplement: Supplementary file 12 — Supplementary Information 12. [file 41598_2022_24998_MOESM12_ESM.zip › WFLEB08.edi]

>HEAD

    DATAID=WFLEB08
    FILEBY=anton
    ACQDATE=2004/01/01
    FILEDATE=2021/07/15
    STDVERS="SEG 1.0"
    PROGVERS="MT-Corrector 5.4"
    PROGDATE=2015/11/23
    EMPTY=1.000E+32

>INFO

= 0
    fieldnotes.electrode_ex.acqchan = 0.0
    fieldnotes.electrode_ex.chtype = EX
    fieldnotes.electrode_ex.id = 14.001
    fieldnotes.electrode_ex.x = 0.0
    fieldnotes.electrode_ex.x2 = 0.0
    fieldnotes.electrode_ex.y = 0.0
    fieldnotes.electrode_ex.y2 = 0.0
    fieldnotes.electrode_ey.acqchan = 0.0
    fieldnotes.electrode_ey.chtype = EY
    fieldnotes.electrode_ey.id = 15.001
    fieldnotes.electrode_ey.x = 0.0
    fieldnotes.electrode_ey.x2 = 0.0
    fieldnotes.electrode_ey.y = 0.0
    fieldnotes.electrode_ey.y2 = 0.0
    fieldnotes.magnetometer_hx.acqchan = 0.0
    fieldnotes.magnetometer_hx.azm = 0.0
    fieldnotes.magnetometer_hx.chtype = HX
    fieldnotes.magnetometer_hx.id = 11.001
    fieldnotes.magnetometer_hx.x = 0.0
    fieldnotes.magnetometer_hx.y = 0.0
    fieldnotes.magnetometer_hy.acqchan = 0.0
    fieldnotes.magnetometer_hy.azm = 90.0
    fieldnotes.magnetometer_hy.chtype = HY
    fieldnotes.magnetometer_hy.id = 12.001
    fieldnotes.magnetometer_hy.x = 0.0
    fieldnotes.magnetometer_hy.y = 0.0
    fieldnotes.magnetometer_hz.acqchan = 0.0
    fieldnotes.magnetometer_hz.azm = 0.0
    fieldnotes.magnetometer_hz.chtype = HZ
    fieldnotes.magnetometer_hz.id = 13.001
    fieldnotes.magnetometer_hz.x = 0.0
    fieldnotes.magnetometer_hz.y = 0.0
    processing.sign_convention = exp(+i \omega t)
    copyright.conditions_of_use = All data and metadata for this survey are available free of charge and may be copied freely, duplicated and further distributed provided this data set is cited as the reference. While the author(s) strive to provide data and metadata of best possible quality, neither the author(s) of this data set, not IRIS make any claims, promises, or guarantees about the accuracy, completeness, or adequacy of this information, and expressly disclaim liability for errors and omissions in the contents of this file. Guidelines about the quality or limitations of the data and metadata, as obtained from the author(s), are included for informational purposes only.
    provenance.creating_application = MTpy
    provenance.creation_time = 2021-08-30 09:43:42

>=DEFINEMEAS

>HMEAS ID=101.001 CHTYPE=HX
>HMEAS ID=102.001 CHTYPE=HY
>HMEAS ID=103.001 CHTYPE=HZ
>EMEAS ID=104.001 CHTYPE=EX
>EMEAS ID=105.001 CHTYPE=EY
>HMEAS ID=201.001 CHTYPE=HX
>HMEAS ID=202.001 CHTYPE=HY
>HMEAS ID=203.001 CHTYPE=HZ
>EMEAS ID=204.001 CHTYPE=EX
>EMEAS ID=205.001 CHTYPE=EY

>=MTSECT

    SECTID=SPLINE
    NFREQ=52
    HX=101.001
    HY=102.001
    HZ=103.001
    EX=104.001
    EY=105.001

>!**** FREQUENCIES ****!
>FREQ // 52
  1.000E+03  8.577E+02  7.356E+02  6.310E+02  5.412E+02  4.642E+02  3.981E+02
  3.415E+02  2.929E+02  2.512E+02  2.154E+02  1.848E+02  1.585E+02  1.359E+02
  1.166E+02  1.000E+02  8.577E+01  7.356E+01  6.310E+01  5.412E+01  4.642E+01
  3.981E+01  3.415E+01  2.929E+01  2.512E+01  2.154E+01  1.848E+01  1.585E+01
  1.359E+01  1.166E+01  1.000E+01  8.577E+00  7.356E+00  6.310E+00  5.412E+00
  4.642E+00  3.981E+00  3.415E+00  2.929E+00  2.512E+00  2.154E+00  1.848E+00
  1.585E+00  1.359E+00  1.166E+00  1.000E+00  8.577E-01  7.356E-01  6.310E-01
  5.412E-01  4.642E-01  3.981E-01

>!**** ROTATION ANGLES ****!
>ZROT NFREQ=52 // 52
  0.000E+00  0.000E+00  0.000E+00  0.000E+00  0.000E+00  0.000E+00  0.000E+00
  0.000E+00  0.000E+00  0.000E+00  0.000E+00  0.000E+00  0.000E+00  0.000E+00
  0.000E+00  0.000E+00  0.000E+00  0.000E+00  0.000E+00  0.000E+00  0.000E+00
  0.000E+00  0.000E+00  0.000E+00  0.000E+00  0.000E+00  0.000E+00  0.000E+00
  0.000E+00  0.000E+00  0.000E+00  0.000E+00  0.000E+00  0.000E+00  0.000E+00
  0.000E+00  0.000E+00  0.000E+00  0.000E+00  0.000E+00  0.000E+00  0.000E+00
  0.000E+00  0.000E+00  0.000E+00  0.000E+00  0.000E+00  0.000E+00  0.000E+00
  0.000E+00  0.000E+00  0.000E+00

>!**** IMPEDANCES ****!
>ZXXR NFREQ=52 ROT=ZROT // 52
 -5.699E+02 -4.674E+02 -3.831E+02 -3.137E+02 -2.567E+02 -2.096E+02 -1.710E+02
 -1.392E+02 -1.131E+02 -9.169E+01 -7.419E+01 -5.989E+01 -4.819E+01 -3.862E+01
 -3.079E+01 -2.437E+01 -1.910E+01 -1.478E+01 -1.125E+01 -8.358E+00 -6.015E+00
 -4.133E+00 -2.640E+00 -1.477E+00 -5.909E-01  6.471E-02  5.319E-01  8.487E-01
  1.049E+00  1.161E+00  1.211E+00  1.217E+00  1.196E+00  1.160E+00  1.116E+00
  1.069E+00  1.024E+00  9.807E-01  9.396E-01  8.999E-01  8.602E-01  8.192E-01
  7.755E-01  7.281E-01  6.764E-01  6.207E-01  5.615E-01  4.999E-01  4.372E-01
  3.746E-01  3.132E-01  2.537E-01
>ZXXI NFREQ=52 ROT=ZROT // 52
  2.850E+02  2.416E+02  2.045E+02  1.730E+02  1.462E+02  1.235E+02  1.042E+02
  8.802E+01  7.439E+01  6.297E+01  5.343E+01  4.547E+01  3.882E+01  3.325E+01
  2.858E+01  2.463E+01  2.128E+01  1.840E+01  1.591E+01  1.374E+01  1.183E+01
  1.015E+01  8.660E+00  7.344E+00  6.186E+00  5.173E+00  4.296E+00  3.545E+00
  2.910E+00  2.383E+00  1.950E+00  1.601E+00  1.324E+00  1.108E+00  9.436E-01
  8.220E-01  7.355E-01  6.779E-01  6.438E-01  6.287E-01  6.286E-01  6.396E-01
  6.584E-01  6.815E-01  7.059E-01  7.289E-01  7.483E-01  7.628E-01  7.716E-01
  7.746E-01  7.723E-01  7.653E-01
>ZXX.VAR NFREQ=52 ROT=ZROT // 52
  1.263E+03  1.053E+03  6.469E+02  4.273E+02  2.831E+02  1.908E+02  1.346E+02
  9.777E+01  7.152E+01  5.130E+01  3.564E+01  2.480E+01  1.797E+01  1.360E+01
  1.064E+01  8.440E+00  6.643E+00  5.185E+00  4.045E+00  3.133E+00  2.371E+00
  1.741E+00  1.244E+00  8.734E-01  6.117E-01  4.353E-01  3.181E-01  2.406E-01
  1.889E-01  1.535E-01  1.281E-01  1.086E-01  9.229E-02  7.739E-02  6.374E-02
  5.162E-02  4.152E-02  3.379E-02  2.832E-02  2.474E-02  2.264E-02  2.155E-02
  2.104E-02  2.062E-02  1.999E-02  1.931E-02  1.872E-02  1.801E-02  1.694E-02
  1.537E-02  1.337E-02  1.187E-02
>ZXYR NFREQ=52 ROT=ZROT // 52
  2.661E+02  2.345E+02  2.066E+02  1.820E+02  1.604E+02  1.415E+02  1.248E+02
  1.103E+02  9.768E+01  8.666E+01  7.707E+01  6.872E+01  6.143E+01  5.503E+01
  4.939E+01  4.437E+01  3.986E+01  3.577E+01  3.204E+01  2.861E+01  2.545E+01
  2.253E+01  1.986E+01  1.743E+01  1.524E+01  1.330E+01  1.158E+01  1.010E+01
  8.820E+00  7.735E+00  6.820E+00  6.052E+00  5.410E+00  4.875E+00  4.426E+00
  4.050E+00  3.731E+00  3.458E+00  3.221E+00  3.011E+00  2.823E+00  2.649E+00
  2.487E+00  2.333E+00  2.184E+00  2.040E+00  1.900E+00  1.764E+00  1.633E+00
  1.508E+00  1.389E+00  1.277E+00
>ZXYI NFREQ=52 ROT=ZROT // 52
  3.827E+01  3.786E+01  3.704E+01  3.592E+01  3.463E+01  3.323E+01  3.180E+01
  3.040E+01  2.905E+01  2.778E+01  2.662E+01  2.555E+01  2.459E+01  2.370E+01
  2.288E+01  2.210E+01  2.133E+01  2.054E+01  1.970E+01  1.880E+01  1.781E+01
  1.674E+01  1.559E+01  1.439E+01  1.315E+01  1.191E+01  1.070E+01  9.550E+00
  8.475E+00  7.494E+00  6.613E+00  5.836E+00  5.159E+00  4.574E+00  4.073E+00
  3.648E+00  3.286E+00  2.981E+00  2.722E+00  2.504E+00  2.319E+00  2.162E+00
  2.028E+00  1.913E+00  1.813E+00  1.725E+00  1.647E+00  1.576E+00  1.511E+00
  1.449E+00  1.390E+00  1.332E+00
>ZXY.VAR NFREQ=52 ROT=ZROT // 52
  3.508E+02  2.980E+02  1.946E+02  1.422E+02  1.068E+02  8.221E+01  6.600E+01
  5.499E+01  4.711E+01  4.095E+01  3.546E+01  2.984E+01  2.402E+01  1.874E+01
  1.449E+01  1.131E+01  9.110E+00  7.649E+00  6.717E+00  6.109E+00  5.649E+00
  5.163E+00  4.502E+00  3.678E+00  2.815E+00  2.036E+00  1.436E+00  1.028E+00
  7.620E-01  5.928E-01  4.842E-01  4.109E-01  3.559E-01  3.075E-01  2.582E-01
  2.046E-01  1.531E-01  1.116E-01  8.138E-02  6.056E-02  4.677E-02  3.764E-02
  3.151E-02  2.721E-02  2.391E-02  2.107E-02  1.837E-02  1.582E-02  1.346E-02
  1.108E-02  8.591E-03  6.905E-03
>ZYXR NFREQ=52 ROT=ZROT // 52
  9.411E+01  7.389E+01  5.783E+01  4.506E+01  3.489E+01  2.679E+01  2.033E+01
  1.519E+01  1.112E+01  7.899E+00  5.378E+00  3.420E+00  1.915E+00  7.720E-01
 -8.331E-02 -7.136E-01 -1.170E+00 -1.495E+00 -1.721E+00 -1.876E+00 -1.979E+00
 -2.045E+00 -2.085E+00 -2.107E+00 -2.115E+00 -2.112E+00 -2.101E+00 -2.081E+00
 -2.053E+00 -2.017E+00 -1.972E+00 -1.919E+00 -1.858E+00 -1.790E+00 -1.714E+00
 -1.633E+00 -1.546E+00 -1.455E+00 -1.360E+00 -1.263E+00 -1.164E+00 -1.066E+00
 -9.682E-01 -8.727E-01 -7.803E-01 -6.919E-01 -6.081E-01 -5.294E-01 -4.562E-01
 -3.884E-01 -3.259E-01 -2.687E-01
>ZYXI NFREQ=52 ROT=ZROT // 52
 -3.332E+02 -2.746E+02 -2.262E+02 -1.862E+02 -1.533E+02 -1.260E+02 -1.035E+02
 -8.498E+01 -6.972E+01 -5.717E+01 -4.687E+01 -3.844E+01 -3.155E+01 -2.592E+01
 -2.134E+01 -1.761E+01 -1.458E+01 -1.212E+01 -1.011E+01 -8.467E+00 -7.127E+00
 -6.026E+00 -5.117E+00 -4.362E+00 -3.731E+00 -3.200E+00 -2.750E+00 -2.366E+00
 -2.038E+00 -1.758E+00 -1.518E+00 -1.316E+00 -1.146E+00 -1.007E+00 -8.951E-01
 -8.080E-01 -7.425E-01 -6.957E-01 -6.643E-01 -6.450E-01 -6.346E-01 -6.300E-01
 -6.287E-01 -6.285E-01 -6.277E-01 -6.252E-01 -6.203E-01 -6.125E-01 -6.018E-01
 -5.882E-01 -5.719E-01 -5.531E-01
>ZYX.VAR NFREQ=52 ROT=ZROT // 52
  4.387E+02  3.697E+02  2.354E+02  1.673E+02  1.210E+02  8.788E+01  6.478E+01
  4.779E+01  3.478E+01  2.463E+01  1.688E+01  1.140E+01  7.773E+00  5.409E+00
  3.872E+00  2.868E+00  2.201E+00  1.745E+00  1.417E+00  1.170E+00  9.752E-01
  8.140E-01  6.736E-01  5.484E-01  4.374E-01  3.417E-01  2.633E-01  2.020E-01
  1.559E-01  1.222E-01  9.807E-02  8.103E-02  6.902E-02  6.049E-02  5.415E-02
  4.899E-02  4.406E-02  3.859E-02  3.272E-02  2.718E-02  2.241E-02  1.858E-02
  1.564E-02  1.327E-02  1.128E-02  9.676E-03  8.452E-03  7.529E-03  6.799E-03
  6.038E-03  5.084E-03  4.357E-03
>ZYYR NFREQ=52 ROT=ZROT // 52
 -6.343E+00 -4.951E+00 -3.832E+00 -2.917E+00 -2.161E+00 -1.534E+00 -1.017E+00
 -5.923E-01 -2.446E-01  4.091E-02  2.783E-01  4.800E-01  6.573E-01  8.187E-01
  9.712E-01  1.119E+00  1.264E+00  1.405E+00  1.539E+00  1.661E+00  1.765E+00
  1.843E+00  1.889E+00  1.899E+00  1.873E+00  1.812E+00  1.722E+00  1.609E+00
  1.484E+00  1.352E+00  1.222E+00  1.098E+00  9.848E-01  8.833E-01  7.942E-01
  7.171E-01  6.508E-01  5.938E-01  5.440E-01  4.998E-01  4.592E-01  4.208E-01
  3.831E-01  3.455E-01  3.075E-01  2.694E-01  2.315E-01  1.949E-01  1.603E-01
  1.285E-01  1.001E-01  7.525E-02
>ZYYI NFREQ=52 ROT=ZROT // 52
  9.817E+01  7.526E+01  5.776E+01  4.445E+01  3.435E+01  2.673E+01  2.099E+01
  1.667E+01  1.343E+01  1.100E+01  9.169E+00  7.789E+00  6.743E+00  5.946E+00
  5.331E+00  4.847E+00  4.456E+00  4.126E+00  3.832E+00  3.553E+00  3.276E+00
  2.992E+00  2.698E+00  2.394E+00  2.088E+00  1.788E+00  1.502E+00  1.239E+00
  1.004E+00  8.026E-01  6.339E-01  4.969E-01  3.888E-01  3.057E-01  2.439E-01
  1.996E-01  1.696E-01  1.510E-01  1.416E-01  1.393E-01  1.422E-01  1.488E-01
  1.575E-01  1.666E-01  1.748E-01  1.809E-01  1.840E-01  1.838E-01  1.803E-01
  1.738E-01  1.650E-01  1.546E-01
>ZYY.VAR NFREQ=52 ROT=ZROT // 52
  3.808E+02  2.878E+02  1.254E+02  6.966E+01  4.071E+01  2.502E+01  1.719E+01
  1.259E+01  9.445E+00  7.288E+00  5.740E+00  4.484E+00  3.390E+00  2.502E+00
  1.834E+00  1.356E+00  1.029E+00  8.173E-01  6.882E-01  6.141E-01  5.726E-01
  5.438E-01  5.093E-01  4.554E-01  3.754E-01  2.813E-01  1.985E-01  1.377E-01
  9.635E-02  7.001E-02  5.354E-02  4.318E-02  3.632E-02  3.116E-02  2.655E-02
  2.182E-02  1.720E-02  1.320E-02  1.009E-02  7.888E-03  6.454E-03  5.515E-03
  4.851E-03  4.262E-03  3.667E-03  3.186E-03  2.886E-03  2.629E-03  2.278E-03
  1.835E-03  1.370E-03  1.066E-03
>ZDETR NFREQ=52 ROT=ZROT // 52
  5.872E+01  5.749E+01  5.530E+01  5.236E+01  4.888E+01  4.506E+01  4.106E+01
  3.706E+01  3.317E+01  2.949E+01  2.608E+01  2.300E+01  2.024E+01  1.780E+01
  1.569E+01  1.386E+01  1.229E+01  1.096E+01  9.826E+00  8.871E+00  8.062E+00
  7.376E+00  6.790E+00  6.282E+00  5.836E+00  5.438E+00  5.077E+00  4.745E+00
  4.436E+00  4.147E+00  3.877E+00  3.623E+00  3.385E+00  3.163E+00  2.954E+00
  2.759E+00  2.576E+00  2.403E+00  2.240E+00  2.084E+00  1.934E+00  1.790E+00
  1.650E+00  1.515E+00  1.384E+00  1.257E+00  1.136E+00  1.020E+00  9.100E-01
  8.070E-01  7.109E-01  6.221E-01
>ZDETI NFREQ=52 ROT=ZROT // 52
  2.580E+02  2.203E+02  1.878E+02  1.601E+02  1.365E+02  1.163E+02  9.923E+01
  8.475E+01  7.249E+01  6.214E+01  5.340E+01  4.603E+01  3.979E+01  3.452E+01
  3.004E+01  2.623E+01  2.297E+01  2.015E+01  1.771E+01  1.558E+01  1.370E+01
  1.204E+01  1.056E+01  9.241E+00  8.066E+00  7.022E+00  6.098E+00  5.285E+00
  4.576E+00  3.961E+00  3.435E+00  2.987E+00  2.610E+00  2.297E+00  2.038E+00
  1.828E+00  1.658E+00  1.523E+00  1.417E+00  1.334E+00  1.271E+00  1.222E+00
  1.184E+00  1.153E+00  1.127E+00  1.103E+00  1.080E+00  1.055E+00  1.029E+00
  1.001E+00  9.699E-01  9.373E-01
>ZDET.VAR NFREQ=52 ROT=ZROT // 52
  3.487E+02  3.014E+02  2.071E+02  1.528E+02  1.133E+02  8.350E+01  6.184E+01
  4.622E+01  3.494E+01  2.668E+01  2.048E+01  1.572E+01  1.199E+01  9.085E+00
  6.842E+00  5.160E+00  3.931E+00  3.020E+00  2.322E+00  1.784E+00  1.373E+00
  1.058E+00  8.124E-01  6.226E-01  4.812E-01  3.770E-01  2.968E-01  2.333E-01
  1.853E-01  1.505E-01  1.247E-01  1.047E-01  8.799E-02  7.314E-02  5.979E-02
  4.798E-02  3.809E-02  3.042E-02  2.484E-02  2.097E-02  1.833E-02  1.632E-02
  1.457E-02  1.295E-02  1.139E-02  9.867E-03  8.391E-03  7.087E-03  6.030E-03
  5.074E-03  4.091E-03  3.414E-03

>!**** ROTATION ANGLES ****!
>RHOROT NFREQ=52 // 52
  0.000E+00  0.000E+00  0.000E+00  0.000E+00  0.000E+00  0.000E+00  0.000E+00
  0.000E+00  0.000E+00  0.000E+00  0.000E+00  0.000E+00  0.000E+00  0.000E+00
  0.000E+00  0.000E+00  0.000E+00  0.000E+00  0.000E+00  0.000E+00  0.000E+00
  0.000E+00  0.000E+00  0.000E+00  0.000E+00  0.000E+00  0.000E+00  0.000E+00
  0.000E+00  0.000E+00  0.000E+00  0.000E+00  0.000E+00  0.000E+00  0.000E+00
  0.000E+00  0.000E+00  0.000E+00  0.000E+00  0.000E+00  0.000E+00  0.000E+00
  0.000E+00  0.000E+00  0.000E+00  0.000E+00  0.000E+00  0.000E+00  0.000E+00
  0.000E+00  0.000E+00  0.000E+00

>!**** APPARENT RESISTIVITIES AND PHASES ****!
>RHOXY NFREQ=52 ROT=RHOROT // 52
  1.445E+01  1.316E+01  1.198E+01  1.091E+01  9.954E+00  9.097E+00  8.338E+00
  7.671E+00  7.092E+00  6.594E+00  6.172E+00  5.818E+00  5.524E+00  5.282E+00
  5.082E+00  4.913E+00  4.765E+00  4.626E+00  4.484E+00  4.331E+00  4.157E+00
  3.959E+00  3.735E+00  3.489E+00  3.227E+00  2.959E+00  2.692E+00  2.437E+00
  2.201E+00  1.990E+00  1.805E+00  1.648E+00  1.519E+00  1.416E+00  1.337E+00
  1.280E+00  1.242E+00  1.221E+00  1.214E+00  1.221E+00  1.239E+00  1.265E+00
  1.299E+00  1.339E+00  1.382E+00  1.427E+00  1.474E+00  1.522E+00  1.569E+00
  1.616E+00  1.664E+00  1.712E+00
>PHSXY NFREQ=52 ROT=RHOROT // 52
  8.185E+00  9.172E+00  1.016E+01  1.116E+01  1.218E+01  1.322E+01  1.429E+01
  1.540E+01  1.656E+01  1.778E+01  1.905E+01  2.040E+01  2.181E+01  2.330E+01
  2.486E+01  2.648E+01  2.815E+01  2.986E+01  3.159E+01  3.330E+01  3.499E+01
  3.661E+01  3.813E+01  3.954E+01  4.079E+01  4.186E+01  4.274E+01  4.341E+01
  4.386E+01  4.409E+01  4.412E+01  4.396E+01  4.364E+01  4.318E+01  4.262E+01
  4.201E+01  4.138E+01  4.076E+01  4.021E+01  3.974E+01  3.940E+01  3.921E+01
  3.919E+01  3.935E+01  3.970E+01  4.023E+01  4.093E+01  4.179E+01  4.277E+01
  4.386E+01  4.501E+01  4.621E+01
>RHOXY.ERR NFREQ=52 ROT=RHOROT // 52
  4.177E-02  4.353E-02  3.989E-02  3.860E-02  3.784E-02  3.750E-02  3.789E-02
  3.891E-02  4.041E-02  4.215E-02  4.374E-02  4.460E-02  4.434E-02  4.328E-02
  4.193E-02  4.071E-02  4.007E-02  4.023E-02  4.132E-02  4.325E-02  4.577E-02
  4.835E-02  5.013E-02  5.061E-02  4.974E-02  4.775E-02  4.546E-02  4.370E-02
  4.276E-02  4.283E-02  4.386E-02  4.561E-02  4.768E-02  4.951E-02  5.039E-02
  4.954E-02  4.705E-02  4.382E-02  4.059E-02  3.776E-02  3.562E-02  3.417E-02
  3.333E-02  3.295E-02  3.283E-02  3.275E-02  3.249E-02  3.206E-02  3.145E-02
  3.038E-02  2.850E-02  2.722E-02
>PHSXY.ERR NFREQ=52 ROT=RHOROT // 52
  5.647E+00  5.892E+00  5.387E+00  5.209E+00  5.104E+00  5.058E+00  5.111E+00
  5.252E+00  5.459E+00  5.700E+00  5.920E+00  6.040E+00  6.004E+00  5.857E+00
  5.669E+00  5.500E+00  5.412E+00  5.435E+00  5.585E+00  5.853E+00  6.204E+00
  6.563E+00  6.812E+00  6.880E+00  6.757E+00  6.480E+00  6.160E+00  5.915E+00
  5.785E+00  5.795E+00  5.938E+00  6.180E+00  6.470E+00  6.725E+00  6.848E+00
  6.729E+00  6.381E+00  5.932E+00  5.483E+00  5.093E+00  4.798E+00  4.599E+00
  4.484E+00  4.432E+00  4.416E+00  4.404E+00  4.369E+00  4.309E+00  4.226E+00
  4.079E+00  3.823E+00  3.648E+00
>RHOYX NFREQ=52 ROT=RHOROT // 52
  2.398E+01  1.886E+01  1.482E+01  1.164E+01  9.129E+00  7.151E+00  5.592E+00
  4.365E+00  3.404E+00  2.652E+00  2.066E+00  1.612E+00  1.261E+00  9.897E-01
  7.814E-01  6.216E-01  4.991E-01  4.051E-01  3.332E-01  2.780E-01  2.357E-01
  2.034E-01  1.788E-01  1.603E-01  1.465E-01  1.365E-01  1.296E-01  1.253E-01
  1.231E-01  1.228E-01  1.239E-01  1.262E-01  1.296E-01  1.337E-01  1.382E-01
  1.430E-01  1.477E-01  1.523E-01  1.564E-01  1.601E-01  1.633E-01  1.659E-01
  1.682E-01  1.702E-01  1.720E-01  1.739E-01  1.759E-01  1.782E-01  1.807E-01
  1.836E-01  1.867E-01  1.900E-01
>PHSYX NFREQ=52 ROT=RHOROT // 52
 -7.423E+01 -7.494E+01 -7.566E+01 -7.640E+01 -7.717E+01 -7.800E+01 -7.889E+01
 -7.987E+01 -8.094E+01 -8.213E+01 -8.345E+01 -8.492E+01 -8.653E+01 -8.829E+01
 -9.022E+01 -9.232E+01 -9.459E+01 -9.703E+01 -9.967E+01 -1.025E+02 -1.055E+02
 -1.087E+02 -1.122E+02 -1.158E+02 -1.195E+02 -1.234E+02 -1.274E+02 -1.313E+02
 -1.352E+02 -1.389E+02 -1.424E+02 -1.456E+02 -1.483E+02 -1.506E+02 -1.524E+02
 -1.537E+02 -1.543E+02 -1.544E+02 -1.540E+02 -1.529E+02 -1.514E+02 -1.494E+02
 -1.470E+02 -1.442E+02 -1.412E+02 -1.379E+02 -1.344E+02 -1.308E+02 -1.272E+02
 -1.234E+02 -1.197E+02 -1.159E+02
>RHOYX.ERR NFREQ=52 ROT=RHOROT // 52
  3.638E-02  4.057E-02  3.945E-02  4.050E-02  4.195E-02  4.358E-02  4.564E-02
  4.784E-02  4.985E-02  5.128E-02  5.190E-02  5.214E-02  5.256E-02  5.340E-02
  5.485E-02  5.708E-02  6.015E-02  6.404E-02  6.853E-02  7.340E-02  7.836E-02
  8.299E-02  8.675E-02  8.916E-02  8.990E-02  8.892E-02  8.660E-02  8.346E-02
  8.002E-02  7.677E-02  7.404E-02  7.206E-02  7.093E-02  7.061E-02  7.093E-02
  7.159E-02  7.210E-02  7.177E-02  7.047E-02  6.863E-02  6.670E-02  6.511E-02
  6.411E-02  6.342E-02  6.281E-02  6.248E-02  6.269E-02  6.345E-02  6.460E-02
  6.520E-02  6.411E-02  6.354E-02
>PHSYX.ERR NFREQ=52 ROT=RHOROT // 52
  4.902E+00  5.481E+00  5.327E+00  5.472E+00  5.673E+00  5.899E+00  6.185E+00
  6.492E+00  6.773E+00  6.973E+00  7.061E+00  7.093E+00  7.152E+00  7.271E+00
  7.475E+00  7.789E+00  8.224E+00  8.777E+00  9.418E+00  1.012E+01  1.083E+01
  1.151E+01  1.206E+01  1.241E+01  1.252E+01  1.238E+01  1.204E+01  1.158E+01
  1.108E+01  1.060E+01  1.021E+01  9.925E+00  9.762E+00  9.716E+00  9.762E+00
  9.857E+00  9.930E+00  9.884E+00  9.696E+00  9.432E+00  9.156E+00  8.930E+00
  8.786E+00  8.688E+00  8.602E+00  8.555E+00  8.584E+00  8.693E+00  8.857E+00
  8.942E+00  8.786E+00  8.706E+00
>RHODET NFREQ=52 ROT=RHOROT // 52
  1.401E+01  1.208E+01  1.042E+01  8.996E+00  7.765E+00  6.706E+00  5.794E+00
  5.011E+00  4.340E+00  3.767E+00  3.279E+00  2.865E+00  2.515E+00  2.220E+00
  1.970E+00  1.760E+00  1.582E+00  1.431E+00  1.300E+00  1.188E+00  1.089E+00
  1.001E+00  9.230E-01  8.526E-01  7.892E-01  7.323E-01  6.815E-01  6.366E-01
  5.975E-01  5.642E-01  5.365E-01  5.141E-01  4.968E-01  4.843E-01  4.761E-01
  4.720E-01  4.715E-01  4.742E-01  4.797E-01  4.875E-01  4.972E-01  5.083E-01
  5.205E-01  5.333E-01  5.464E-01  5.595E-01  5.725E-01  5.854E-01  5.980E-01
  6.106E-01  6.232E-01  6.358E-01
>PHSDET NFREQ=52 ROT=RHOROT // 52
  7.718E+01  7.537E+01  7.360E+01  7.189E+01  7.029E+01  6.883E+01  6.752E+01
  6.638E+01  6.542E+01  6.462E+01  6.397E+01  6.345E+01  6.305E+01  6.272E+01
  6.243E+01  6.216E+01  6.185E+01  6.147E+01  6.098E+01  6.034E+01  5.952E+01
  5.850E+01  5.726E+01  5.579E+01  5.412E+01  5.225E+01  5.022E+01  4.809E+01
  4.589E+01  4.369E+01  4.154E+01  3.950E+01  3.764E+01  3.599E+01  3.461E+01
  3.352E+01  3.277E+01  3.236E+01  3.232E+01  3.264E+01  3.331E+01  3.432E+01
  3.566E+01  3.728E+01  3.916E+01  4.127E+01  4.355E+01  4.598E+01  4.851E+01
  5.111E+01  5.376E+01  5.643E+01
>RHODET.ERR NFREQ=52 ROT=RHOROT // 52
  4.229E-02  4.562E-02  4.400E-02  4.394E-02  4.397E-02  4.386E-02  4.385E-02
  4.401E-02  4.439E-02  4.494E-02  4.556E-02  4.609E-02  4.639E-02  4.640E-02
  4.615E-02  4.580E-02  4.554E-02  4.533E-02  4.502E-02  4.460E-02  4.414E-02
  4.364E-02  4.302E-02  4.232E-02  4.177E-02  4.146E-02  4.117E-02  4.080E-02
  4.053E-02  4.058E-02  4.090E-02  4.132E-02  4.161E-02  4.149E-02  4.086E-02
  3.973E-02  3.827E-02  3.686E-02  3.578E-02  3.522E-02  3.521E-02  3.547E-02
  3.576E-02  3.596E-02  3.598E-02  3.573E-02  3.518E-02  3.454E-02  3.405E-02
  3.339E-02  3.207E-02  3.133E-02
>PHSDET.ERR NFREQ=52 ROT=RHOROT // 52
  5.720E+00  6.183E+00  5.958E+00  5.948E+00  5.953E+00  5.938E+00  5.936E+00
  5.958E+00  6.011E+00  6.087E+00  6.173E+00  6.248E+00  6.289E+00  6.291E+00
  6.257E+00  6.208E+00  6.171E+00  6.141E+00  6.098E+00  6.040E+00  5.976E+00
  5.906E+00  5.820E+00  5.724E+00  5.648E+00  5.604E+00  5.565E+00  5.513E+00
  5.475E+00  5.483E+00  5.528E+00  5.585E+00  5.625E+00  5.609E+00  5.522E+00
  5.365E+00  5.164E+00  4.969E+00  4.820E+00  4.744E+00  4.742E+00  4.778E+00
  4.818E+00  4.845E+00  4.848E+00  4.814E+00  4.738E+00  4.650E+00  4.582E+00
  4.491E+00  4.311E+00  4.210E+00

>END
