# Supplementary material for: 3D structure of the Campi Flegrei caldera central sector reconstructed through short-period magnetotelluric imaging
Source: Sci Rep. 2022 Dec 2;12:20802. doi: 10.1038/s41598-022-24998-6 (PMC9716173; doi:10.1038/s41598-022-24998-6)
Supplement: Supplementary file 12 — Supplementary Information 12. [file 41598_2022_24998_MOESM12_ESM.zip › WFLEB09.edi]

>HEAD

    DATAID=WFLEB09
    FILEBY=anton
    ACQDATE=2004/01/01
    FILEDATE=2021/07/15
    STDVERS="SEG 1.0"
    PROGVERS="MT-Corrector 5.4"
    PROGDATE=2015/11/23
    EMPTY=1.000E+32

>INFO

= 0
    fieldnotes.electrode_ex.acqchan = 0.0
    fieldnotes.electrode_ex.chtype = EX
    fieldnotes.electrode_ex.id = 14.001
    fieldnotes.electrode_ex.x = 0.0
    fieldnotes.electrode_ex.x2 = 0.0
    fieldnotes.electrode_ex.y = 0.0
    fieldnotes.electrode_ex.y2 = 0.0
    fieldnotes.electrode_ey.acqchan = 0.0
    fieldnotes.electrode_ey.chtype = EY
    fieldnotes.electrode_ey.id = 15.001
    fieldnotes.electrode_ey.x = 0.0
    fieldnotes.electrode_ey.x2 = 0.0
    fieldnotes.electrode_ey.y = 0.0
    fieldnotes.electrode_ey.y2 = 0.0
    fieldnotes.magnetometer_hx.acqchan = 0.0
    fieldnotes.magnetometer_hx.azm = 0.0
    fieldnotes.magnetometer_hx.chtype = HX
    fieldnotes.magnetometer_hx.id = 11.001
    fieldnotes.magnetometer_hx.x = 0.0
    fieldnotes.magnetometer_hx.y = 0.0
    fieldnotes.magnetometer_hy.acqchan = 0.0
    fieldnotes.magnetometer_hy.azm = 90.0
    fieldnotes.magnetometer_hy.chtype = HY
    fieldnotes.magnetometer_hy.id = 12.001
    fieldnotes.magnetometer_hy.x = 0.0
    fieldnotes.magnetometer_hy.y = 0.0
    fieldnotes.magnetometer_hz.acqchan = 0.0
    fieldnotes.magnetometer_hz.azm = 0.0
    fieldnotes.magnetometer_hz.chtype = HZ
    fieldnotes.magnetometer_hz.id = 13.001
    fieldnotes.magnetometer_hz.x = 0.0
    fieldnotes.magnetometer_hz.y = 0.0
    processing.sign_convention = exp(+i \omega t)
    copyright.conditions_of_use = All data and metadata for this survey are available free of charge and may be copied freely, duplicated and further distributed provided this data set is cited as the reference. While the author(s) strive to provide data and metadata of best possible quality, neither the author(s) of this data set, not IRIS make any claims, promises, or guarantees about the accuracy, completeness, or adequacy of this information, and expressly disclaim liability for errors and omissions in the contents of this file. Guidelines about the quality or limitations of the data and metadata, as obtained from the author(s), are included for informational purposes only.
    provenance.creating_application = MTpy
    provenance.creation_time = 2021-08-30 09:43:49

>=DEFINEMEAS

>HMEAS ID=101.001 CHTYPE=HX
>HMEAS ID=102.001 CHTYPE=HY
>HMEAS ID=103.001 CHTYPE=HZ
>EMEAS ID=104.001 CHTYPE=EX
>EMEAS ID=105.001 CHTYPE=EY
>HMEAS ID=201.001 CHTYPE=HX
>HMEAS ID=202.001 CHTYPE=HY
>HMEAS ID=203.001 CHTYPE=HZ
>EMEAS ID=204.001 CHTYPE=EX
>EMEAS ID=205.001 CHTYPE=EY

>=MTSECT

    SECTID=SPLINE
    NFREQ=52
    HX=101.001
    HY=102.001
    HZ=103.001
    EX=104.001
    EY=105.001

>!**** FREQUENCIES ****!
>FREQ // 52
  1.000E+03  8.577E+02  7.356E+02  6.310E+02  5.412E+02  4.642E+02  3.981E+02
  3.415E+02  2.929E+02  2.512E+02  2.154E+02  1.848E+02  1.585E+02  1.359E+02
  1.166E+02  1.000E+02  8.577E+01  7.356E+01  6.310E+01  5.412E+01  4.642E+01
  3.981E+01  3.415E+01  2.929E+01  2.512E+01  2.154E+01  1.848E+01  1.585E+01
  1.359E+01  1.166E+01  1.000E+01  8.577E+00  7.356E+00  6.310E+00  5.412E+00
  4.642E+00  3.981E+00  3.415E+00  2.929E+00  2.512E+00  2.154E+00  1.848E+00
  1.585E+00  1.359E+00  1.166E+00  1.000E+00  8.577E-01  7.356E-01  6.310E-01
  5.412E-01  4.642E-01  3.981E-01

>!**** ROTATION ANGLES ****!
>ZROT NFREQ=52 // 52
  0.000E+00  0.000E+00  0.000E+00  0.000E+00  0.000E+00  0.000E+00  0.000E+00
  0.000E+00  0.000E+00  0.000E+00  0.000E+00  0.000E+00  0.000E+00  0.000E+00
  0.000E+00  0.000E+00  0.000E+00  0.000E+00  0.000E+00  0.000E+00  0.000E+00
  0.000E+00  0.000E+00  0.000E+00  0.000E+00  0.000E+00  0.000E+00  0.000E+00
  0.000E+00  0.000E+00  0.000E+00  0.000E+00  0.000E+00  0.000E+00  0.000E+00
  0.000E+00  0.000E+00  0.000E+00  0.000E+00  0.000E+00  0.000E+00  0.000E+00
  0.000E+00  0.000E+00  0.000E+00  0.000E+00  0.000E+00  0.000E+00  0.000E+00
  0.000E+00  0.000E+00  0.000E+00

>!**** IMPEDANCES ****!
>ZXXR NFREQ=52 ROT=ZROT // 52
 -2.301E+02 -1.691E+02 -1.133E+02 -6.325E+01 -1.945E+01  1.789E+01  4.880E+01
  7.354E+01  9.260E+01  1.066E+02  1.163E+02  1.224E+02  1.256E+02  1.266E+02
  1.258E+02  1.237E+02  1.204E+02  1.160E+02  1.107E+02  1.044E+02  9.717E+01
  8.921E+01  8.071E+01  7.195E+01  6.326E+01  5.492E+01  4.717E+01  4.016E+01
  3.393E+01  2.847E+01  2.372E+01  1.961E+01  1.605E+01  1.299E+01  1.038E+01
  8.166E+00  6.322E+00  4.806E+00  3.581E+00  2.610E+00  1.855E+00  1.282E+00
  8.601E-01  5.600E-01  3.587E-01  2.359E-01  1.762E-01  1.648E-01  1.897E-01
  2.387E-01  3.005E-01  3.650E-01
>ZXXI NFREQ=52 ROT=ZROT // 52
  3.326E+02  3.335E+02  3.268E+02  3.138E+02  2.959E+02  2.745E+02  2.509E+02
  2.264E+02  2.022E+02  1.792E+02  1.581E+02  1.393E+02  1.232E+02  1.097E+02
  9.886E+01  9.035E+01  8.388E+01  7.902E+01  7.530E+01  7.222E+01  6.928E+01
  6.602E+01  6.210E+01  5.731E+01  5.164E+01  4.525E+01  3.841E+01  3.148E+01
  2.482E+01  1.873E+01  1.342E+01  8.980E+00  5.429E+00  2.709E+00  7.219E-01
 -6.555E-01 -1.547E+00 -2.070E+00 -2.325E+00 -2.397E+00 -2.352E+00 -2.240E+00
 -2.097E+00 -1.947E+00 -1.805E+00 -1.680E+00 -1.572E+00 -1.478E+00 -1.395E+00
 -1.315E+00 -1.234E+00 -1.152E+00
>ZXX.VAR NFREQ=52 ROT=ZROT // 52
  7.255E+02  6.547E+02  5.077E+02  4.280E+02  3.723E+02  3.353E+02  3.168E+02
  3.141E+02  3.230E+02  3.375E+02  3.527E+02  3.655E+02  3.693E+02  3.520E+02
  3.106E+02  2.619E+02  2.204E+02  1.894E+02  1.692E+02  1.595E+02  1.594E+02
  1.654E+02  1.719E+02  1.735E+02  1.653E+02  1.448E+02  1.132E+02  7.722E+01
  4.709E+01  2.690E+01  1.477E+01  8.143E+00  4.693E+00  2.922E+00  1.995E+00
  1.461E+00  1.121E+00  8.809E-01  6.912E-01  5.277E-01  3.852E-01  2.706E-01
  1.873E-01  1.356E-01  1.087E-01  9.159E-02  7.499E-02  6.104E-02  5.239E-02
  4.732E-02  4.348E-02  4.103E-02
>ZXYR NFREQ=52 ROT=ZROT // 52
  8.384E+01  8.297E+01  8.195E+01  8.073E+01  7.928E+01  7.754E+01  7.550E+01
  7.315E+01  7.051E+01  6.762E+01  6.451E+01  6.122E+01  5.778E+01  5.424E+01
  5.061E+01  4.694E+01  4.324E+01  3.956E+01  3.593E+01  3.239E+01  2.897E+01
  2.571E+01  2.266E+01  1.984E+01  1.728E+01  1.498E+01  1.295E+01  1.118E+01
  9.656E+00  8.353E+00  7.248E+00  6.318E+00  5.536E+00  4.883E+00  4.336E+00
  3.880E+00  3.498E+00  3.178E+00  2.910E+00  2.684E+00  2.493E+00  2.331E+00
  2.193E+00  2.074E+00  1.970E+00  1.879E+00  1.797E+00  1.723E+00  1.655E+00
  1.591E+00  1.531E+00  1.474E+00
>ZXYI NFREQ=52 ROT=ZROT // 52
  3.367E+02  3.192E+02  3.021E+02  2.849E+02  2.673E+02  2.491E+02  2.304E+02
  2.115E+02  1.930E+02  1.751E+02  1.582E+02  1.425E+02  1.280E+02  1.148E+02
  1.029E+02  9.209E+01  8.237E+01  7.360E+01  6.566E+01  5.844E+01  5.186E+01
  4.585E+01  4.036E+01  3.535E+01  3.080E+01  2.669E+01  2.300E+01  1.973E+01
  1.686E+01  1.436E+01  1.220E+01  1.037E+01  8.813E+00  7.509E+00  6.422E+00
  5.520E+00  4.774E+00  4.160E+00  3.654E+00  3.239E+00  2.898E+00  2.619E+00
  2.389E+00  2.200E+00  2.045E+00  1.917E+00  1.809E+00  1.719E+00  1.641E+00
  1.573E+00  1.511E+00  1.453E+00
>ZXY.VAR NFREQ=52 ROT=ZROT // 52
  4.233E+03  3.931E+03  3.289E+03  2.687E+03  2.139E+03  1.633E+03  1.227E+03
  9.694E+02  8.030E+02  6.279E+02  4.431E+02  3.134E+02  2.471E+02  2.083E+02
  1.749E+02  1.447E+02  1.181E+02  9.639E+01  8.036E+01  6.864E+01  5.959E+01
  5.199E+01  4.490E+01  3.782E+01  3.058E+01  2.353E+01  1.738E+01  1.247E+01
  8.795E+00  6.186E+00  4.376E+00  3.137E+00  2.290E+00  1.705E+00  1.295E+00
  9.971E-01  7.722E-01  5.943E-01  4.511E-01  3.373E-01  2.491E-01  1.827E-01
  1.345E-01  1.005E-01  7.746E-02  6.285E-02  5.443E-02  4.958E-02  4.625E-02
  4.404E-02  4.300E-02  4.277E-02
>ZYXR NFREQ=52 ROT=ZROT // 52
  2.358E+02  1.916E+02  1.537E+02  1.218E+02  9.575E+01  7.499E+01  5.898E+01
  4.713E+01  3.877E+01  3.325E+01  2.996E+01  2.836E+01  2.799E+01  2.842E+01
  2.932E+01  3.041E+01  3.144E+01  3.224E+01  3.263E+01  3.253E+01  3.185E+01
  3.059E+01  2.878E+01  2.651E+01  2.389E+01  2.106E+01  1.816E+01  1.530E+01
  1.258E+01  1.007E+01  7.787E+00  5.761E+00  3.983E+00  2.445E+00  1.130E+00
  1.878E-02 -9.059E-01 -1.665E+00 -2.277E+00 -2.760E+00 -3.133E+00 -3.408E+00
 -3.601E+00 -3.720E+00 -3.776E+00 -3.775E+00 -3.723E+00 -3.626E+00 -3.488E+00
 -3.314E+00 -3.109E+00 -2.878E+00
>ZYXI NFREQ=52 ROT=ZROT // 52
 -6.725E+02 -6.201E+02 -5.711E+02 -5.256E+02 -4.837E+02 -4.456E+02 -4.113E+02
 -3.808E+02 -3.541E+02 -3.309E+02 -3.110E+02 -2.941E+02 -2.798E+02 -2.678E+02
 -2.576E+02 -2.488E+02 -2.410E+02 -2.338E+02 -2.266E+02 -2.191E+02 -2.109E+02
 -2.016E+02 -1.910E+02 -1.790E+02 -1.657E+02 -1.513E+02 -1.361E+02 -1.207E+02
 -1.054E+02 -9.084E+01 -7.726E+01 -6.495E+01 -5.409E+01 -4.471E+01 -3.676E+01
 -3.012E+01 -2.464E+01 -2.016E+01 -1.651E+01 -1.354E+01 -1.111E+01 -9.118E+00
 -7.467E+00 -6.086E+00 -4.921E+00 -3.927E+00 -3.074E+00 -2.337E+00 -1.698E+00
 -1.146E+00 -6.707E-01 -2.654E-01
>ZYX.VAR NFREQ=52 ROT=ZROT // 52
  2.427E+03  2.122E+03  1.507E+03  1.211E+03  1.012E+03  8.737E+02  7.949E+02
  7.669E+02  7.740E+02  7.934E+02  8.055E+02  7.941E+02  7.487E+02  6.693E+02
  5.654E+02  4.616E+02  3.759E+02  3.125E+02  2.714E+02  2.502E+02  2.469E+02
  2.564E+02  2.718E+02  2.852E+02  2.878E+02  2.724E+02  2.359E+02  1.832E+02
  1.281E+02  8.136E+01  4.771E+01  2.701E+01  1.527E+01  8.982E+00  5.710E+00
  3.982E+00  3.043E+00  2.487E+00  2.105E+00  1.787E+00  1.479E+00  1.173E+00
  8.807E-01  6.318E-01  4.433E-01  3.191E-01  2.502E-01  2.096E-01  1.770E-01
  1.487E-01  1.259E-01  1.126E-01
>ZYYR NFREQ=52 ROT=ZROT // 52
  5.516E+01  4.659E+01  3.871E+01  3.179E+01  2.609E+01  2.186E+01  1.926E+01
  1.837E+01  1.917E+01  2.159E+01  2.550E+01  3.067E+01  3.686E+01  4.373E+01
  5.092E+01  5.801E+01  6.458E+01  7.025E+01  7.466E+01  7.756E+01  7.877E+01
  7.824E+01  7.599E+01  7.217E+01  6.701E+01  6.080E+01  5.391E+01  4.670E+01
  3.954E+01  3.275E+01  2.656E+01  2.114E+01  1.653E+01  1.274E+01  9.707E+00
  7.325E+00  5.490E+00  4.097E+00  3.049E+00  2.267E+00  1.684E+00  1.250E+00
  9.253E-01  6.817E-01  4.977E-01  3.576E-01  2.503E-01  1.677E-01  1.038E-01
  5.430E-02  1.614E-02 -1.305E-02
>ZYYI NFREQ=52 ROT=ZROT // 52
  1.147E+02  1.133E+02  1.114E+02  1.091E+02  1.064E+02  1.034E+02  1.004E+02
  9.736E+01  9.442E+01  9.153E+01  8.860E+01  8.546E+01  8.193E+01  7.783E+01
  7.302E+01  6.746E+01  6.120E+01  5.442E+01  4.737E+01  4.037E+01  3.375E+01
  2.780E+01  2.273E+01  1.864E+01  1.552E+01  1.325E+01  1.166E+01  1.052E+01
  9.666E+00  8.925E+00  8.207E+00  7.466E+00  6.699E+00  5.926E+00  5.175E+00
  4.470E+00  3.832E+00  3.269E+00  2.783E+00  2.371E+00  2.026E+00  1.737E+00
  1.497E+00  1.297E+00  1.129E+00  9.866E-01  8.648E-01  7.595E-01  6.674E-01
  5.861E-01  5.138E-01  4.492E-01
>ZYY.VAR NFREQ=52 ROT=ZROT // 52
  3.019E+02  2.814E+02  2.375E+02  2.116E+02  1.925E+02  1.791E+02  1.721E+02
  1.717E+02  1.768E+02  1.852E+02  1.953E+02  2.061E+02  2.149E+02  2.155E+02
  2.049E+02  1.887E+02  1.726E+02  1.592E+02  1.502E+02  1.465E+02  1.488E+02
  1.553E+02  1.624E+02  1.663E+02  1.631E+02  1.502E+02  1.270E+02  9.691E+01
  6.721E+01  4.291E+01  2.568E+01  1.502E+01  8.810E+00  5.317E+00  3.361E+00
  2.223E+00  1.529E+00  1.075E+00  7.574E-01  5.272E-01  3.572E-01  2.346E-01
  1.496E-01  9.443E-02  6.087E-02  4.051E-02  2.787E-02  1.998E-02  1.497E-02
  1.148E-02  8.676E-03  6.977E-03
>ZDETR NFREQ=52 ROT=ZROT // 52
  5.404E+02  5.086E+02  4.318E+02  3.356E+02  2.424E+02  1.652E+02  1.083E+02
  7.055E+01  4.823E+01  3.724E+01  3.395E+01  3.547E+01  3.961E+01  4.488E+01
  5.024E+01  5.504E+01  5.891E+01  6.163E+01  6.313E+01  6.338E+01  6.242E+01
  6.031E+01  5.717E+01  5.314E+01  4.841E+01  4.323E+01  3.784E+01  3.249E+01
  2.740E+01  2.276E+01  1.867E+01  1.518E+01  1.230E+01  9.980E+00  8.153E+00
  6.743E+00  5.671E+00  4.865E+00  4.264E+00  3.819E+00  3.490E+00  3.246E+00
  3.064E+00  2.925E+00  2.818E+00  2.731E+00  2.656E+00  2.589E+00  2.524E+00
  2.459E+00  2.390E+00  2.317E+00
>ZDETI NFREQ=52 ROT=ZROT // 52
 -1.055E+02  6.932E+01  2.057E+02  2.925E+02  3.354E+02  3.465E+02  3.386E+02
  3.210E+02  2.997E+02  2.778E+02  2.565E+02  2.364E+02  2.174E+02  1.996E+02
  1.829E+02  1.673E+02  1.526E+02  1.390E+02  1.263E+02  1.145E+02  1.036E+02
  9.354E+01  8.417E+01  7.544E+01  6.729E+01  5.966E+01  5.252E+01  4.588E+01
  3.976E+01  3.416E+01  2.913E+01  2.467E+01  2.078E+01  1.744E+01  1.461E+01
  1.225E+01  1.028E+01  8.662E+00  7.327E+00  6.227E+00  5.319E+00  4.566E+00
  3.935E+00  3.404E+00  2.952E+00  2.564E+00  2.226E+00  1.931E+00  1.669E+00
  1.434E+00  1.222E+00  1.028E+00
>ZDET.VAR NFREQ=52 ROT=ZROT // 52
  2.063E+03  1.906E+03  1.573E+03  1.293E+03  1.052E+03  8.447E+02  6.810E+02
  5.699E+02  4.925E+02  4.174E+02  3.446E+02  2.994E+02  2.864E+02  2.838E+02
  2.740E+02  2.521E+02  2.191E+02  1.856E+02  1.607E+02  1.451E+02  1.370E+02
  1.335E+02  1.310E+02  1.269E+02  1.189E+02  1.058E+02  8.721E+01  6.547E+01
  4.530E+01  2.947E+01  1.832E+01  1.124E+01  6.964E+00  4.485E+00  3.056E+00
  2.203E+00  1.669E+00  1.308E+00  1.034E+00  7.976E-01  5.888E-01  4.206E-01
  2.962E-01  2.102E-01  1.547E-01  1.211E-01  1.025E-01  9.158E-02  8.307E-02
  7.634E-02  7.212E-02  7.031E-02

>!**** ROTATION ANGLES ****!
>RHOROT NFREQ=52 // 52
  0.000E+00  0.000E+00  0.000E+00  0.000E+00  0.000E+00  0.000E+00  0.000E+00
  0.000E+00  0.000E+00  0.000E+00  0.000E+00  0.000E+00  0.000E+00  0.000E+00
  0.000E+00  0.000E+00  0.000E+00  0.000E+00  0.000E+00  0.000E+00  0.000E+00
  0.000E+00  0.000E+00  0.000E+00  0.000E+00  0.000E+00  0.000E+00  0.000E+00
  0.000E+00  0.000E+00  0.000E+00  0.000E+00  0.000E+00  0.000E+00  0.000E+00
  0.000E+00  0.000E+00  0.000E+00  0.000E+00  0.000E+00  0.000E+00  0.000E+00
  0.000E+00  0.000E+00  0.000E+00  0.000E+00  0.000E+00  0.000E+00  0.000E+00
  0.000E+00  0.000E+00  0.000E+00

>!**** APPARENT RESISTIVITIES AND PHASES ****!
>RHOXY NFREQ=52 ROT=RHOROT // 52
  2.408E+01  2.537E+01  2.664E+01  2.780E+01  2.873E+01  2.932E+01  2.952E+01
  2.934E+01  2.883E+01  2.806E+01  2.710E+01  2.602E+01  2.489E+01  2.372E+01
  2.255E+01  2.137E+01  2.018E+01  1.898E+01  1.776E+01  1.650E+01  1.520E+01
  1.388E+01  1.255E+01  1.122E+01  9.930E+00  8.696E+00  7.543E+00  6.491E+00
  5.553E+00  4.732E+00  4.029E+00  3.436E+00  2.945E+00  2.543E+00  2.219E+00
  1.962E+00  1.760E+00  1.605E+00  1.490E+00  1.409E+00  1.357E+00  1.330E+00
  1.327E+00  1.345E+00  1.383E+00  1.440E+00  1.516E+00  1.610E+00  1.722E+00
  1.850E+00  1.994E+00  2.152E+00
>PHSXY NFREQ=52 ROT=RHOROT // 52
  7.602E+01  7.543E+01  7.482E+01  7.418E+01  7.348E+01  7.271E+01  7.185E+01
  7.092E+01  6.993E+01  6.889E+01  6.782E+01  6.675E+01  6.570E+01  6.471E+01
  6.380E+01  6.299E+01  6.230E+01  6.174E+01  6.131E+01  6.101E+01  6.081E+01
  6.072E+01  6.069E+01  6.069E+01  6.071E+01  6.069E+01  6.062E+01  6.046E+01
  6.019E+01  5.981E+01  5.929E+01  5.864E+01  5.786E+01  5.697E+01  5.597E+01
  5.490E+01  5.377E+01  5.262E+01  5.147E+01  5.035E+01  4.930E+01  4.832E+01
  4.745E+01  4.670E+01  4.607E+01  4.557E+01  4.520E+01  4.493E+01  4.476E+01
  4.466E+01  4.461E+01  4.459E+01
>RHOXY.ERR NFREQ=52 ROT=RHOROT // 52
  1.081E-01  1.095E-01  1.058E-01  1.013E-01  9.633E-02  9.030E-02  8.450E-02
  8.149E-02  8.083E-02  7.834E-02  7.255E-02  6.743E-02  6.617E-02  6.714E-02
  6.812E-02  6.870E-02  6.893E-02  6.932E-02  7.061E-02  7.301E-02  7.636E-02
  8.040E-02  8.465E-02  8.851E-02  9.121E-02  9.227E-02  9.195E-02  9.073E-02
  8.904E-02  8.742E-02  8.612E-02  8.529E-02  8.500E-02  8.522E-02  8.581E-02
  8.645E-02  8.671E-02  8.604E-02  8.410E-02  8.091E-02  7.669E-02  7.183E-02
  6.681E-02  6.211E-02  5.820E-02  5.556E-02  5.445E-02  5.445E-02  5.490E-02
  5.578E-02  5.728E-02  5.930E-02
>PHSXY.ERR NFREQ=52 ROT=RHOROT // 52
  1.524E+01  1.545E+01  1.488E+01  1.422E+01  1.347E+01  1.258E+01  1.173E+01
  1.129E+01  1.119E+01  1.083E+01  9.996E+00  9.261E+00  9.080E+00  9.219E+00
  9.359E+00  9.442E+00  9.475E+00  9.531E+00  9.717E+00  1.006E+01  1.055E+01
  1.113E+01  1.175E+01  1.232E+01  1.271E+01  1.287E+01  1.282E+01  1.264E+01
  1.239E+01  1.216E+01  1.197E+01  1.184E+01  1.180E+01  1.183E+01  1.192E+01
  1.201E+01  1.205E+01  1.195E+01  1.167E+01  1.121E+01  1.059E+01  9.892E+00
  9.172E+00  8.502E+00  7.948E+00  7.575E+00  7.418E+00  7.418E+00  7.482E+00
  7.606E+00  7.818E+00  8.103E+00
>RHOYX NFREQ=52 ROT=RHOROT // 52
  1.016E+02  9.823E+01  9.510E+01  9.228E+01  8.986E+01  8.798E+01  8.673E+01
  8.625E+01  8.666E+01  8.807E+01  9.064E+01  9.450E+01  9.980E+01  1.067E+02
  1.153E+02  1.256E+02  1.377E+02  1.514E+02  1.662E+02  1.814E+02  1.960E+02
  2.089E+02  2.185E+02  2.236E+02  2.231E+02  2.165E+02  2.041E+02  1.868E+02
  1.659E+02  1.433E+02  1.206E+02  9.916E+01  7.998E+01  6.355E+01  4.998E+01
  3.909E+01  3.055E+01  2.397E+01  1.897E+01  1.520E+01  1.237E+01  1.026E+01
  8.672E+00  7.487E+00  6.600E+00  5.934E+00  5.435E+00  5.058E+00  4.770E+00
  4.544E+00  4.358E+00  4.196E+00
>PHSYX NFREQ=52 ROT=RHOROT // 52
 -7.068E+01 -7.283E+01 -7.494E+01 -7.695E+01 -7.880E+01 -8.045E+01 -8.184E+01
 -8.295E+01 -8.375E+01 -8.426E+01 -8.450E+01 -8.449E+01 -8.429E+01 -8.394E+01
 -8.351E+01 -8.303E+01 -8.257E+01 -8.215E+01 -8.181E+01 -8.156E+01 -8.141E+01
 -8.137E+01 -8.143E+01 -8.158E+01 -8.179E+01 -8.207E+01 -8.240E+01 -8.277E+01
 -8.319E+01 -8.368E+01 -8.424E+01 -8.493E+01 -8.579E+01 -8.687E+01 -8.824E+01
 -8.996E+01 -9.211E+01 -9.472E+01 -9.785E+01 -1.015E+02 -1.057E+02 -1.105E+02
 -1.157E+02 -1.214E+02 -1.275E+02 -1.339E+02 -1.405E+02 -1.472E+02 -1.540E+02
 -1.609E+02 -1.678E+02 -1.747E+02
>RHOYX.ERR NFREQ=52 ROT=RHOROT // 52
  4.145E-02  4.253E-02  3.941E-02  3.874E-02  3.874E-02  3.928E-02  4.071E-02
  4.323E-02  4.669E-02  5.052E-02  5.407E-02  5.668E-02  5.779E-02  5.709E-02
  5.459E-02  5.112E-02  4.767E-02  4.484E-02  4.310E-02  4.278E-02  4.411E-02
  4.694E-02  5.090E-02  5.551E-02  6.012E-02  6.396E-02  6.611E-02  6.577E-02
  6.312E-02  5.859E-02  5.298E-02  4.762E-02  4.315E-02  4.016E-02  3.902E-02
  3.977E-02  4.239E-02  4.660E-02  5.188E-02  5.748E-02  6.241E-02  6.578E-02
  6.689E-02  6.587E-02  6.355E-02  6.147E-02  6.140E-02  6.285E-02  6.418E-02
  6.504E-02  6.596E-02  6.855E-02
>PHSYX.ERR NFREQ=52 ROT=RHOROT // 52
  5.604E+00  5.753E+00  5.321E+00  5.228E+00  5.228E+00  5.303E+00  5.500E+00
  5.850E+00  6.331E+00  6.867E+00  7.365E+00  7.733E+00  7.890E+00  7.791E+00
  7.438E+00  6.950E+00  6.468E+00  6.073E+00  5.833E+00  5.788E+00  5.972E+00
  6.366E+00  6.920E+00  7.568E+00  8.219E+00  8.765E+00  9.071E+00  9.024E+00
  8.645E+00  8.003E+00  7.213E+00  6.461E+00  5.839E+00  5.425E+00  5.267E+00
  5.371E+00  5.734E+00  6.319E+00  7.058E+00  7.846E+00  8.544E+00  9.025E+00
  9.183E+00  9.038E+00  8.706E+00  8.410E+00  8.402E+00  8.608E+00  8.796E+00
  8.919E+00  9.050E+00  9.421E+00
>RHODET NFREQ=52 ROT=RHOROT // 52
  6.063E+01  6.144E+01  6.219E+01  6.283E+01  6.328E+01  6.350E+01  6.348E+01
  6.327E+01  6.293E+01  6.253E+01  6.214E+01  6.183E+01  6.164E+01  6.160E+01
  6.173E+01  6.201E+01  6.240E+01  6.282E+01  6.318E+01  6.331E+01  6.306E+01
  6.223E+01  6.064E+01  5.815E+01  5.471E+01  5.039E+01  4.536E+01  3.989E+01
  3.430E+01  2.890E+01  2.394E+01  1.956E+01  1.585E+01  1.280E+01  1.035E+01
  8.423E+00  6.928E+00  5.781E+00  4.908E+00  4.249E+00  3.758E+00  3.397E+00
  3.139E+00  2.964E+00  2.857E+00  2.806E+00  2.801E+00  2.836E+00  2.902E+00
  2.994E+00  3.105E+00  3.228E+00
>PHSDET NFREQ=52 ROT=RHOROT // 52
 -1.105E+01  7.761E+00  2.547E+01  4.107E+01  5.415E+01  6.451E+01  7.226E+01
  7.761E+01  8.086E+01  8.236E+01  8.246E+01  8.147E+01  7.968E+01  7.733E+01
  7.464E+01  7.178E+01  6.889E+01  6.608E+01  6.344E+01  6.104E+01  5.894E+01
  5.719E+01  5.582E+01  5.484E+01  5.426E+01  5.407E+01  5.423E+01  5.470E+01
  5.542E+01  5.633E+01  5.735E+01  5.839E+01  5.938E+01  6.022E+01  6.084E+01
  6.116E+01  6.113E+01  6.068E+01  5.980E+01  5.848E+01  5.673E+01  5.459E+01
  5.210E+01  4.932E+01  4.633E+01  4.319E+01  3.997E+01  3.671E+01  3.347E+01
  3.025E+01  2.708E+01  2.393E+01
>RHODET.ERR NFREQ=52 ROT=RHOROT // 52
  4.924E-02  5.072E-02  4.949E-02  4.824E-02  4.686E-02  4.530E-02  4.396E-02
  4.350E-02  4.378E-02  4.366E-02  4.299E-02  4.336E-02  4.580E-02  4.915E-02
  5.200E-02  5.369E-02  5.387E-02  5.337E-02  5.347E-02  5.475E-02  5.747E-02
  6.152E-02  6.649E-02  7.192E-02  7.727E-02  8.177E-02  8.437E-02  8.418E-02
  8.165E-02  7.765E-02  7.286E-02  6.832E-02  6.466E-02  6.243E-02  6.189E-02
  6.287E-02  6.508E-02  6.798E-02  7.070E-02  7.202E-02  7.109E-02  6.834E-02
  6.457E-02  6.057E-02  5.726E-02  5.526E-02  5.495E-02  5.572E-02  5.662E-02
  5.766E-02  5.937E-02  6.198E-02
>PHSDET.ERR NFREQ=52 ROT=RHOROT // 52
  6.688E+00  6.895E+00  6.723E+00  6.548E+00  6.355E+00  6.138E+00  5.951E+00
  5.888E+00  5.926E+00  5.910E+00  5.816E+00  5.868E+00  6.207E+00  6.675E+00
  7.074E+00  7.311E+00  7.337E+00  7.266E+00  7.280E+00  7.461E+00  7.845E+00
  8.418E+00  9.126E+00  9.904E+00  1.068E+01  1.133E+01  1.171E+01  1.168E+01
  1.131E+01  1.073E+01  1.004E+01  9.388E+00  8.865E+00  8.548E+00  8.471E+00
  8.610E+00  8.924E+00  9.339E+00  9.729E+00  9.918E+00  9.785E+00  9.391E+00
  8.851E+00  8.283E+00  7.814E+00  7.533E+00  7.489E+00  7.598E+00  7.724E+00
  7.871E+00  8.113E+00  8.483E+00

>END
