# Supplementary material for: 3D structure of the Campi Flegrei caldera central sector reconstructed through short-period magnetotelluric imaging
Source: Sci Rep. 2022 Dec 2;12:20802. doi: 10.1038/s41598-022-24998-6 (PMC9716173; doi:10.1038/s41598-022-24998-6)
Supplement: Supplementary file 12 — Supplementary Information 12. [file 41598_2022_24998_MOESM12_ESM.zip › WFLEB10.edi]

>HEAD

    DATAID=WFLEB10
    FILEBY=anton
    ACQDATE=2004/01/01
    FILEDATE=2021/07/15
    STDVERS="SEG 1.0"
    PROGVERS="MT-Corrector 5.4"
    PROGDATE=2015/11/23
    EMPTY=1.000E+32

>INFO

= 0
    fieldnotes.electrode_ex.acqchan = 0.0
    fieldnotes.electrode_ex.chtype = EX
    fieldnotes.electrode_ex.id = 14.001
    fieldnotes.electrode_ex.x = 0.0
    fieldnotes.electrode_ex.x2 = 0.0
    fieldnotes.electrode_ex.y = 0.0
    fieldnotes.electrode_ex.y2 = 0.0
    fieldnotes.electrode_ey.acqchan = 0.0
    fieldnotes.electrode_ey.chtype = EY
    fieldnotes.electrode_ey.id = 15.001
    fieldnotes.electrode_ey.x = 0.0
    fieldnotes.electrode_ey.x2 = 0.0
    fieldnotes.electrode_ey.y = 0.0
    fieldnotes.electrode_ey.y2 = 0.0
    fieldnotes.magnetometer_hx.acqchan = 0.0
    fieldnotes.magnetometer_hx.azm = 0.0
    fieldnotes.magnetometer_hx.chtype = HX
    fieldnotes.magnetometer_hx.id = 11.001
    fieldnotes.magnetometer_hx.x = 0.0
    fieldnotes.magnetometer_hx.y = 0.0
    fieldnotes.magnetometer_hy.acqchan = 0.0
    fieldnotes.magnetometer_hy.azm = 90.0
    fieldnotes.magnetometer_hy.chtype = HY
    fieldnotes.magnetometer_hy.id = 12.001
    fieldnotes.magnetometer_hy.x = 0.0
    fieldnotes.magnetometer_hy.y = 0.0
    fieldnotes.magnetometer_hz.acqchan = 0.0
    fieldnotes.magnetometer_hz.azm = 0.0
    fieldnotes.magnetometer_hz.chtype = HZ
    fieldnotes.magnetometer_hz.id = 13.001
    fieldnotes.magnetometer_hz.x = 0.0
    fieldnotes.magnetometer_hz.y = 0.0
    processing.sign_convention = exp(+i \omega t)
    copyright.conditions_of_use = All data and metadata for this survey are available free of charge and may be copied freely, duplicated and further distributed provided this data set is cited as the reference. While the author(s) strive to provide data and metadata of best possible quality, neither the author(s) of this data set, not IRIS make any claims, promises, or guarantees about the accuracy, completeness, or adequacy of this information, and expressly disclaim liability for errors and omissions in the contents of this file. Guidelines about the quality or limitations of the data and metadata, as obtained from the author(s), are included for informational purposes only.
    provenance.creating_application = MTpy
    provenance.creation_time = 2021-08-30 09:44:10

>=DEFINEMEAS

>HMEAS ID=101.001 CHTYPE=HX
>HMEAS ID=102.001 CHTYPE=HY
>HMEAS ID=103.001 CHTYPE=HZ
>EMEAS ID=104.001 CHTYPE=EX
>EMEAS ID=105.001 CHTYPE=EY
>HMEAS ID=201.001 CHTYPE=HX
>HMEAS ID=202.001 CHTYPE=HY
>HMEAS ID=203.001 CHTYPE=HZ
>EMEAS ID=204.001 CHTYPE=EX
>EMEAS ID=205.001 CHTYPE=EY

>=MTSECT

    SECTID=SPLINE
    NFREQ=52
    HX=101.001
    HY=102.001
    HZ=103.001
    EX=104.001
    EY=105.001

>!**** FREQUENCIES ****!
>FREQ // 52
  1.000E+03  8.577E+02  7.356E+02  6.310E+02  5.412E+02  4.642E+02  3.981E+02
  3.415E+02  2.929E+02  2.512E+02  2.154E+02  1.848E+02  1.585E+02  1.359E+02
  1.166E+02  1.000E+02  8.577E+01  7.356E+01  6.310E+01  5.412E+01  4.642E+01
  3.981E+01  3.415E+01  2.929E+01  2.512E+01  2.154E+01  1.848E+01  1.585E+01
  1.359E+01  1.166E+01  1.000E+01  8.577E+00  7.356E+00  6.310E+00  5.412E+00
  4.642E+00  3.981E+00  3.415E+00  2.929E+00  2.512E+00  2.154E+00  1.848E+00
  1.585E+00  1.359E+00  1.166E+00  1.000E+00  8.577E-01  7.356E-01  6.310E-01
  5.412E-01  4.642E-01  3.981E-01

>!**** ROTATION ANGLES ****!
>ZROT NFREQ=52 // 52
  0.000E+00  0.000E+00  0.000E+00  0.000E+00  0.000E+00  0.000E+00  0.000E+00
  0.000E+00  0.000E+00  0.000E+00  0.000E+00  0.000E+00  0.000E+00  0.000E+00
  0.000E+00  0.000E+00  0.000E+00  0.000E+00  0.000E+00  0.000E+00  0.000E+00
  0.000E+00  0.000E+00  0.000E+00  0.000E+00  0.000E+00  0.000E+00  0.000E+00
  0.000E+00  0.000E+00  0.000E+00  0.000E+00  0.000E+00  0.000E+00  0.000E+00
  0.000E+00  0.000E+00  0.000E+00  0.000E+00  0.000E+00  0.000E+00  0.000E+00
  0.000E+00  0.000E+00  0.000E+00  0.000E+00  0.000E+00  0.000E+00  0.000E+00
  0.000E+00  0.000E+00  0.000E+00

>!**** IMPEDANCES ****!
>ZXXR NFREQ=52 ROT=ZROT // 52
  4.845E+01  5.909E+01  6.277E+01  6.197E+01  5.850E+01  5.366E+01  4.833E+01
  4.308E+01  3.821E+01  3.388E+01  3.012E+01  2.690E+01  2.415E+01  2.179E+01
  1.974E+01  1.795E+01  1.636E+01  1.495E+01  1.373E+01  1.270E+01  1.188E+01
  1.130E+01  1.095E+01  1.082E+01  1.088E+01  1.107E+01  1.131E+01  1.155E+01
  1.172E+01  1.176E+01  1.167E+01  1.142E+01  1.103E+01  1.053E+01  9.924E+00
  9.257E+00  8.552E+00  7.831E+00  7.115E+00  6.416E+00  5.745E+00  5.108E+00
  4.508E+00  3.949E+00  3.430E+00  2.952E+00  2.513E+00  2.112E+00  1.748E+00
  1.420E+00  1.126E+00  8.660E-01
>ZXXI NFREQ=52 ROT=ZROT // 52
 -3.238E+02 -2.520E+02 -1.952E+02 -1.507E+02 -1.164E+02 -9.034E+01 -7.073E+01
 -5.619E+01 -4.555E+01 -3.786E+01 -3.239E+01 -2.860E+01 -2.606E+01 -2.444E+01
 -2.349E+01 -2.301E+01 -2.286E+01 -2.288E+01 -2.297E+01 -2.303E+01 -2.299E+01
 -2.279E+01 -2.238E+01 -2.174E+01 -2.084E+01 -1.971E+01 -1.836E+01 -1.682E+01
 -1.517E+01 -1.344E+01 -1.171E+01 -1.002E+01 -8.427E+00 -6.953E+00 -5.617E+00
 -4.428E+00 -3.383E+00 -2.474E+00 -1.693E+00 -1.027E+00 -4.644E-01  4.982E-03
  3.916E-01  7.041E-01  9.509E-01  1.139E+00  1.275E+00  1.365E+00  1.415E+00
  1.429E+00  1.413E+00  1.372E+00
>ZXX.VAR NFREQ=52 ROT=ZROT // 52
  2.772E+03  2.132E+03  9.926E+02  5.934E+02  3.761E+02  2.480E+02  1.786E+02
  1.386E+02  1.130E+02  9.445E+01  7.842E+01  6.275E+01  4.752E+01  3.496E+01
  2.594E+01  1.964E+01  1.532E+01  1.249E+01  1.084E+01  9.970E+00  9.585E+00
  9.400E+00  9.148E+00  8.576E+00  7.478E+00  5.973E+00  4.455E+00  3.166E+00
  2.166E+00  1.450E+00  9.697E-01  6.668E-01  4.802E-01  3.649E-01  2.890E-01
  2.316E-01  1.869E-01  1.546E-01  1.319E-01  1.150E-01  1.020E-01  9.307E-02
  8.670E-02  7.925E-02  6.913E-02  5.940E-02  5.226E-02  4.641E-02  4.025E-02
  3.331E-02  2.593E-02  2.095E-02
>ZXYR NFREQ=52 ROT=ZROT // 52
  9.465E+01  7.445E+01  5.754E+01  4.366E+01  3.257E+01  2.399E+01  1.764E+01
  1.321E+01  1.039E+01  8.876E+00  8.365E+00  8.586E+00  9.298E+00  1.029E+01
  1.138E+01  1.245E+01  1.339E+01  1.413E+01  1.465E+01  1.494E+01  1.500E+01
  1.485E+01  1.453E+01  1.406E+01  1.348E+01  1.282E+01  1.211E+01  1.137E+01
  1.062E+01  9.874E+00  9.152E+00  8.459E+00  7.802E+00  7.185E+00  6.609E+00
  6.076E+00  5.584E+00  5.131E+00  4.718E+00  4.340E+00  3.995E+00  3.681E+00
  3.395E+00  3.133E+00  2.894E+00  2.674E+00  2.471E+00  2.282E+00  2.107E+00
  1.944E+00  1.791E+00  1.647E+00
>ZXYI NFREQ=52 ROT=ZROT // 52
  2.873E+02  2.605E+02  2.357E+02  2.130E+02  1.921E+02  1.731E+02  1.557E+02
  1.400E+02  1.257E+02  1.128E+02  1.011E+02  9.048E+01  8.082E+01  7.200E+01
  6.394E+01  5.657E+01  4.982E+01  4.368E+01  3.812E+01  3.309E+01  2.860E+01
  2.460E+01  2.108E+01  1.799E+01  1.532E+01  1.301E+01  1.104E+01  9.378E+00
  7.977E+00  6.808E+00  5.837E+00  5.034E+00  4.371E+00  3.822E+00  3.365E+00
  2.980E+00  2.651E+00  2.366E+00  2.112E+00  1.884E+00  1.674E+00  1.480E+00
  1.298E+00  1.126E+00  9.654E-01  8.146E-01  6.743E-01  5.449E-01  4.271E-01
  3.212E-01  2.274E-01  1.456E-01
>ZXY.VAR NFREQ=52 ROT=ZROT // 52
  4.562E+02  4.006E+02  2.882E+02  2.179E+02  1.647E+02  1.231E+02  9.217E+01
  7.012E+01  5.452E+01  4.296E+01  3.405E+01  2.711E+01  2.162E+01  1.715E+01
  1.343E+01  1.035E+01  7.865E+00  5.926E+00  4.478E+00  3.416E+00  2.642E+00
  2.086E+00  1.692E+00  1.407E+00  1.181E+00  9.854E-01  8.099E-01  6.521E-01
  5.186E-01  4.117E-01  3.286E-01  2.653E-01  2.172E-01  1.802E-01  1.518E-01
  1.298E-01  1.125E-01  9.774E-02  8.499E-02  7.414E-02  6.488E-02  5.671E-02
  4.939E-02  4.300E-02  3.754E-02  3.283E-02  2.871E-02  2.516E-02  2.211E-02
  1.907E-02  1.571E-02  1.331E-02
>ZYXR NFREQ=52 ROT=ZROT // 52
  1.911E+02  1.431E+02  1.060E+02  7.780E+01  5.667E+01  4.109E+01  2.976E+01
  2.161E+01  1.578E+01  1.160E+01  8.565E+00  6.295E+00  4.531E+00  3.094E+00
  1.864E+00  7.730E-01 -2.239E-01 -1.143E+00 -1.995E+00 -2.775E+00 -3.480E+00
 -4.104E+00 -4.642E+00 -5.091E+00 -5.450E+00 -5.724E+00 -5.918E+00 -6.041E+00
 -6.103E+00 -6.114E+00 -6.083E+00 -6.020E+00 -5.931E+00 -5.824E+00 -5.701E+00
 -5.566E+00 -5.422E+00 -5.269E+00 -5.110E+00 -4.946E+00 -4.778E+00 -4.608E+00
 -4.438E+00 -4.270E+00 -4.105E+00 -3.945E+00 -3.790E+00 -3.640E+00 -3.496E+00
 -3.356E+00 -3.222E+00 -3.091E+00
>ZYXI NFREQ=52 ROT=ZROT // 52
 -4.324E+02 -3.636E+02 -3.053E+02 -2.559E+02 -2.142E+02 -1.794E+02 -1.503E+02
 -1.261E+02 -1.061E+02 -8.955E+01 -7.592E+01 -6.467E+01 -5.538E+01 -4.770E+01
 -4.132E+01 -3.600E+01 -3.154E+01 -2.777E+01 -2.456E+01 -2.181E+01 -1.942E+01
 -1.732E+01 -1.547E+01 -1.384E+01 -1.237E+01 -1.107E+01 -9.905E+00 -8.865E+00
 -7.938E+00 -7.111E+00 -6.372E+00 -5.710E+00 -5.115E+00 -4.578E+00 -4.090E+00
 -3.647E+00 -3.245E+00 -2.882E+00 -2.556E+00 -2.270E+00 -2.022E+00 -1.814E+00
 -1.645E+00 -1.512E+00 -1.414E+00 -1.346E+00 -1.303E+00 -1.280E+00 -1.272E+00
 -1.274E+00 -1.280E+00 -1.287E+00
>ZYX.VAR NFREQ=52 ROT=ZROT // 52
  1.012E+03  8.162E+02  4.512E+02  2.928E+02  1.952E+02  1.317E+02  9.251E+01
  6.735E+01  5.040E+01  3.846E+01  2.958E+01  2.266E+01  1.712E+01  1.282E+01
  9.583E+00  7.185E+00  5.421E+00  4.131E+00  3.191E+00  2.499E+00  1.978E+00
  1.579E+00  1.270E+00  1.029E+00  8.380E-01  6.868E-01  5.677E-01  4.746E-01
  4.028E-01  3.479E-01  3.053E-01  2.712E-01  2.429E-01  2.181E-01  1.945E-01
  1.704E-01  1.467E-01  1.257E-01  1.078E-01  9.287E-02  8.069E-02  7.131E-02
  6.409E-02  5.753E-02  5.101E-02  4.583E-02  4.281E-02  4.077E-02  3.834E-02
  3.530E-02  3.194E-02  2.955E-02
>ZYYR NFREQ=52 ROT=ZROT // 52
  4.608E+02  4.436E+02  4.220E+02  3.970E+02  3.696E+02  3.408E+02  3.115E+02
  2.824E+02  2.542E+02  2.273E+02  2.018E+02  1.781E+02  1.561E+02  1.359E+02
  1.175E+02  1.010E+02  8.632E+01  7.344E+01  6.228E+01  5.273E+01  4.462E+01
  3.779E+01  3.206E+01  2.726E+01  2.324E+01  1.986E+01  1.701E+01  1.459E+01
  1.254E+01  1.079E+01  9.306E+00  8.048E+00  6.987E+00  6.096E+00  5.353E+00
  4.733E+00  4.216E+00  3.782E+00  3.414E+00  3.095E+00  2.812E+00  2.557E+00
  2.320E+00  2.097E+00  1.885E+00  1.682E+00  1.488E+00  1.304E+00  1.129E+00
  9.648E-01  8.121E-01  6.712E-01
>ZYYI NFREQ=52 ROT=ZROT // 52
 -1.400E+02 -8.465E+01 -3.535E+01  7.420E+00  4.330E+01  7.211E+01  9.399E+01
  1.092E+02  1.183E+02  1.218E+02  1.206E+02  1.156E+02  1.076E+02  9.751E+01
  8.631E+01  7.474E+01  6.345E+01  5.289E+01  4.337E+01  3.502E+01  2.788E+01
  2.188E+01  1.692E+01  1.287E+01  9.605E+00  6.993E+00  4.931E+00  3.326E+00
  2.099E+00  1.184E+00  5.253E-01  7.356E-02 -2.132E-01 -3.705E-01 -4.294E-01
 -4.145E-01 -3.468E-01 -2.424E-01 -1.146E-01  2.615E-02  1.715E-01  3.146E-01
  4.497E-01  5.726E-01  6.799E-01  7.696E-01  8.407E-01  8.931E-01  9.277E-01
  9.460E-01  9.496E-01  9.405E-01
>ZYY.VAR NFREQ=52 ROT=ZROT // 52
  1.654E+03  1.572E+03  1.394E+03  1.187E+03  1.021E+03  9.166E+02  8.526E+02
  7.903E+02  7.227E+02  6.637E+02  6.111E+02  5.466E+02  4.626E+02  3.679E+02
  2.734E+02  1.898E+02  1.237E+02  7.701E+01  4.769E+01  3.004E+01  1.934E+01
  1.277E+01  8.639E+00  5.928E+00  4.038E+00  2.673E+00  1.712E+00  1.069E+00
  6.753E-01  4.557E-01  3.353E-01  2.669E-01  2.262E-01  1.982E-01  1.746E-01
  1.502E-01  1.257E-01  1.042E-01  8.653E-02  7.216E-02  6.052E-02  5.099E-02
  4.322E-02  3.723E-02  3.280E-02  2.922E-02  2.597E-02  2.297E-02  2.023E-02
  1.732E-02  1.400E-02  1.162E-02
>ZDETR NFREQ=52 ROT=ZROT // 52
  1.627E+02  1.571E+02  1.465E+02  1.333E+02  1.194E+02  1.059E+02  9.343E+01
  8.235E+01  7.276E+01  6.462E+01  5.781E+01  5.214E+01  4.742E+01  4.345E+01
  4.006E+01  3.710E+01  3.445E+01  3.203E+01  2.978E+01  2.768E+01  2.571E+01
  2.387E+01  2.214E+01  2.053E+01  1.903E+01  1.764E+01  1.634E+01  1.512E+01
  1.399E+01  1.294E+01  1.197E+01  1.107E+01  1.025E+01  9.493E+00  8.805E+00
  8.178E+00  7.604E+00  7.076E+00  6.586E+00  6.130E+00  5.700E+00  5.293E+00
  4.907E+00  4.540E+00  4.190E+00  3.860E+00  3.548E+00  3.257E+00  2.985E+00
  2.733E+00  2.501E+00  2.287E+00
>ZDETI NFREQ=52 ROT=ZROT // 52
 -4.636E+02 -3.572E+02 -2.734E+02 -2.079E+02 -1.572E+02 -1.182E+02 -8.850E+01
 -6.608E+01 -4.930E+01 -3.687E+01 -2.777E+01 -2.118E+01 -1.651E+01 -1.323E+01
 -1.099E+01 -9.460E+00 -8.420E+00 -7.679E+00 -7.092E+00 -6.565E+00 -6.032E+00
 -5.465E+00 -4.859E+00 -4.223E+00 -3.577E+00 -2.941E+00 -2.334E+00 -1.771E+00
 -1.260E+00 -8.058E-01 -4.092E-01 -6.726E-02  2.243E-01  4.707E-01  6.772E-01
  8.489E-01  9.903E-01  1.105E+00  1.196E+00  1.266E+00  1.316E+00  1.349E+00
  1.365E+00  1.366E+00  1.353E+00  1.328E+00  1.292E+00  1.248E+00  1.198E+00
  1.144E+00  1.088E+00  1.032E+00
>ZDET.VAR NFREQ=52 ROT=ZROT // 52
  5.596E+03  4.445E+03  2.330E+03  1.674E+03  1.326E+03  1.103E+03  9.398E+02
  7.508E+02  5.500E+02  3.963E+02  2.966E+02  2.262E+02  1.702E+02  1.225E+02
  8.221E+01  5.290E+01  3.483E+01  2.437E+01  1.838E+01  1.422E+01  1.020E+01
  6.603E+00  4.108E+00  2.593E+00  1.677E+00  1.133E+00  8.348E-01  6.919E-01
  6.266E-01  5.918E-01  5.680E-01  5.415E-01  5.019E-01  4.444E-01  3.821E-01
  3.300E-01  2.864E-01  2.438E-01  2.026E-01  1.680E-01  1.409E-01  1.192E-01
  1.010E-01  8.549E-02  7.199E-02  6.028E-02  5.023E-02  4.185E-02  3.504E-02
  2.918E-02  2.380E-02  2.032E-02

>!**** ROTATION ANGLES ****!
>RHOROT NFREQ=52 // 52
  0.000E+00  0.000E+00  0.000E+00  0.000E+00  0.000E+00  0.000E+00  0.000E+00
  0.000E+00  0.000E+00  0.000E+00  0.000E+00  0.000E+00  0.000E+00  0.000E+00
  0.000E+00  0.000E+00  0.000E+00  0.000E+00  0.000E+00  0.000E+00  0.000E+00
  0.000E+00  0.000E+00  0.000E+00  0.000E+00  0.000E+00  0.000E+00  0.000E+00
  0.000E+00  0.000E+00  0.000E+00  0.000E+00  0.000E+00  0.000E+00  0.000E+00
  0.000E+00  0.000E+00  0.000E+00  0.000E+00  0.000E+00  0.000E+00  0.000E+00
  0.000E+00  0.000E+00  0.000E+00  0.000E+00  0.000E+00  0.000E+00  0.000E+00
  0.000E+00  0.000E+00  0.000E+00

>!**** APPARENT RESISTIVITIES AND PHASES ****!
>RHOXY NFREQ=52 ROT=RHOROT // 52
  1.830E+01  1.711E+01  1.601E+01  1.498E+01  1.403E+01  1.315E+01  1.234E+01
  1.158E+01  1.086E+01  1.019E+01  9.553E+00  8.941E+00  8.352E+00  7.784E+00
  7.236E+00  6.709E+00  6.207E+00  5.731E+00  5.286E+00  4.872E+00  4.493E+00
  4.148E+00  3.838E+00  3.561E+00  3.315E+00  3.098E+00  2.907E+00  2.740E+00
  2.595E+00  2.468E+00  2.357E+00  2.260E+00  2.174E+00  2.099E+00  2.033E+00
  1.973E+00  1.919E+00  1.870E+00  1.825E+00  1.782E+00  1.742E+00  1.704E+00
  1.667E+00  1.631E+00  1.596E+00  1.563E+00  1.529E+00  1.497E+00  1.465E+00
  1.434E+00  1.404E+00  1.374E+00
>PHSXY NFREQ=52 ROT=RHOROT // 52
  7.176E+01  7.405E+01  7.628E+01  7.841E+01  8.038E+01  8.211E+01  8.354E+01
  8.461E+01  8.527E+01  8.550E+01  8.527E+01  8.458E+01  8.344E+01  8.187E+01
  7.991E+01  7.759E+01  7.496E+01  7.207E+01  6.897E+01  6.571E+01  6.233E+01
  5.889E+01  5.543E+01  5.200E+01  4.865E+01  4.542E+01  4.237E+01  3.952E+01
  3.692E+01  3.458E+01  3.253E+01  3.076E+01  2.926E+01  2.801E+01  2.698E+01
  2.613E+01  2.540E+01  2.475E+01  2.412E+01  2.347E+01  2.274E+01  2.190E+01
  2.092E+01  1.977E+01  1.845E+01  1.694E+01  1.526E+01  1.343E+01  1.146E+01
  9.385E+00  7.239E+00  5.051E+00
>RHOXY.ERR NFREQ=52 ROT=RHOROT // 52
  4.232E-02  4.423E-02  4.194E-02  4.073E-02  3.954E-02  3.815E-02  3.684E-02
  3.583E-02  3.523E-02  3.487E-02  3.463E-02  3.449E-02  3.441E-02  3.428E-02
  3.398E-02  3.347E-02  3.276E-02  3.197E-02  3.126E-02  3.071E-02  3.038E-02
  3.033E-02  3.066E-02  3.134E-02  3.211E-02  3.275E-02  3.309E-02  3.302E-02
  3.268E-02  3.225E-02  3.184E-02  3.156E-02  3.143E-02  3.146E-02  3.168E-02
  3.210E-02  3.270E-02  3.334E-02  3.397E-02  3.465E-02  3.538E-02  3.611E-02
  3.677E-02  3.743E-02  3.816E-02  3.893E-02  3.971E-02  4.056E-02  4.147E-02
  4.202E-02  4.163E-02  4.183E-02
>PHSXY.ERR NFREQ=52 ROT=RHOROT // 52
  5.724E+00  5.990E+00  5.671E+00  5.504E+00  5.339E+00  5.148E+00  4.966E+00
  4.828E+00  4.745E+00  4.695E+00  4.662E+00  4.643E+00  4.632E+00  4.615E+00
  4.573E+00  4.502E+00  4.406E+00  4.297E+00  4.200E+00  4.125E+00  4.080E+00
  4.073E+00  4.119E+00  4.210E+00  4.317E+00  4.405E+00  4.451E+00  4.442E+00
  4.395E+00  4.336E+00  4.280E+00  4.241E+00  4.223E+00  4.228E+00  4.257E+00
  4.316E+00  4.397E+00  4.485E+00  4.571E+00  4.665E+00  4.766E+00  4.865E+00
  4.957E+00  5.048E+00  5.148E+00  5.254E+00  5.363E+00  5.480E+00  5.606E+00
  5.682E+00  5.629E+00  5.656E+00
>RHOYX NFREQ=52 ROT=RHOROT // 52
  4.470E+01  3.561E+01  2.839E+01  2.267E+01  1.815E+01  1.459E+01  1.179E+01
  9.587E+00  7.855E+00  6.493E+00  5.418E+00  4.569E+00  3.896E+00  3.361E+00
  2.934E+00  2.593E+00  2.319E+00  2.100E+00  1.925E+00  1.786E+00  1.676E+00
  1.592E+00  1.529E+00  1.484E+00  1.456E+00  1.442E+00  1.441E+00  1.452E+00
  1.475E+00  1.509E+00  1.552E+00  1.605E+00  1.668E+00  1.739E+00  1.819E+00
  1.908E+00  2.006E+00  2.113E+00  2.230E+00  2.358E+00  2.499E+00  2.654E+00
  2.827E+00  3.019E+00  3.234E+00  3.475E+00  3.746E+00  4.048E+00  4.387E+00
  4.763E+00  5.178E+00  5.634E+00
>PHSYX NFREQ=52 ROT=RHOROT // 52
 -6.615E+01 -6.852E+01 -7.085E+01 -7.309E+01 -7.518E+01 -7.710E+01 -7.880E+01
 -8.027E+01 -8.154E+01 -8.262E+01 -8.356E+01 -8.444E+01 -8.532E+01 -8.629E+01
 -8.742E+01 -8.877E+01 -9.041E+01 -9.236E+01 -9.464E+01 -9.725E+01 -1.002E+02
 -1.033E+02 -1.067E+02 -1.102E+02 -1.138E+02 -1.173E+02 -1.209E+02 -1.243E+02
 -1.276E+02 -1.307E+02 -1.337E+02 -1.365E+02 -1.392E+02 -1.418E+02 -1.443E+02
 -1.468E+02 -1.491E+02 -1.513E+02 -1.534E+02 -1.553E+02 -1.571E+02 -1.585E+02
 -1.597E+02 -1.605E+02 -1.610E+02 -1.612E+02 -1.610E+02 -1.606E+02 -1.600E+02
 -1.592E+02 -1.583E+02 -1.574E+02
>RHOYX.ERR NFREQ=52 ROT=RHOROT // 52
  4.037E-02  4.378E-02  3.946E-02  3.844E-02  3.788E-02  3.748E-02  3.773E-02
  3.853E-02  3.973E-02  4.119E-02  4.266E-02  4.387E-02  4.457E-02  4.483E-02
  4.480E-02  4.456E-02  4.420E-02  4.379E-02  4.342E-02  4.308E-02  4.272E-02
  4.231E-02  4.182E-02  4.126E-02  4.062E-02  3.991E-02  3.921E-02  3.857E-02
  3.808E-02  3.780E-02  3.769E-02  3.772E-02  3.781E-02  3.788E-02  3.777E-02
  3.728E-02  3.646E-02  3.551E-02  3.459E-02  3.373E-02  3.299E-02  3.250E-02
  3.225E-02  3.193E-02  3.137E-02  3.098E-02  3.114E-02  3.156E-02  3.174E-02
  3.157E-02  3.110E-02  3.097E-02
>PHSYX.ERR NFREQ=52 ROT=RHOROT // 52
  5.454E+00  5.927E+00  5.328E+00  5.187E+00  5.110E+00  5.054E+00  5.089E+00
  5.200E+00  5.366E+00  5.567E+00  5.771E+00  5.939E+00  6.037E+00  6.072E+00
  6.068E+00  6.035E+00  5.985E+00  5.929E+00  5.877E+00  5.830E+00  5.780E+00
  5.722E+00  5.655E+00  5.577E+00  5.488E+00  5.391E+00  5.293E+00  5.205E+00
  5.138E+00  5.098E+00  5.084E+00  5.087E+00  5.100E+00  5.110E+00  5.095E+00
  5.027E+00  4.913E+00  4.784E+00  4.657E+00  4.539E+00  4.438E+00  4.370E+00
  4.335E+00  4.291E+00  4.216E+00  4.162E+00  4.184E+00  4.241E+00  4.266E+00
  4.242E+00  4.178E+00  4.160E+00
>RHODET NFREQ=52 ROT=RHOROT // 52
  4.828E+01  3.550E+01  2.615E+01  1.933E+01  1.440E+01  1.085E+01  8.320E+00
  6.530E+00  5.275E+00  4.408E+00  3.819E+00  3.428E+00  3.181E+00  3.035E+00
  2.959E+00  2.931E+00  2.932E+00  2.949E+00  2.971E+00  2.992E+00  3.006E+00
  3.012E+00  3.010E+00  3.001E+00  2.986E+00  2.968E+00  2.947E+00  2.925E+00
  2.904E+00  2.884E+00  2.868E+00  2.858E+00  2.855E+00  2.863E+00  2.882E+00
  2.913E+00  2.954E+00  3.004E+00  3.060E+00  3.119E+00  3.177E+00  3.230E+00
  3.274E+00  3.306E+00  3.326E+00  3.332E+00  3.325E+00  3.307E+00  3.279E+00
  3.244E+00  3.205E+00  3.163E+00
>PHSDET NFREQ=52 ROT=RHOROT // 52
 -7.066E+01 -6.625E+01 -6.182E+01 -5.733E+01 -5.278E+01 -4.814E+01 -4.345E+01
 -3.874E+01 -3.412E+01 -2.971E+01 -2.565E+01 -2.211E+01 -1.919E+01 -1.694E+01
 -1.534E+01 -1.431E+01 -1.374E+01 -1.348E+01 -1.339E+01 -1.334E+01 -1.320E+01
 -1.290E+01 -1.238E+01 -1.162E+01 -1.064E+01 -9.467E+00 -8.131E+00 -6.678E+00
 -5.144E+00 -3.563E+00 -1.958E+00 -3.481E-01  1.254E+00  2.839E+00  4.398E+00
  5.927E+00  7.420E+00  8.876E+00  1.029E+01  1.167E+01  1.300E+01  1.430E+01
  1.555E+01  1.675E+01  1.789E+01  1.898E+01  2.001E+01  2.097E+01  2.187E+01
  2.271E+01  2.351E+01  2.428E+01
>RHODET.ERR NFREQ=52 ROT=RHOROT // 52
  8.881E-02  9.908E-02  9.068E-02  9.620E-02  1.065E-01  1.199E-01  1.352E-01
  1.463E-01  1.501E-01  1.505E-01  1.510E-01  1.504E-01  1.465E-01  1.381E-01
  1.247E-01  1.095E-01  9.663E-02  8.749E-02  8.200E-02  7.782E-02  7.127E-02
  6.218E-02  5.325E-02  4.595E-02  4.013E-02  3.581E-02  3.336E-02  3.292E-02
  3.394E-02  3.570E-02  3.782E-02  3.990E-02  4.145E-02  4.204E-02  4.196E-02
  4.188E-02  4.184E-02  4.134E-02  4.034E-02  3.932E-02  3.855E-02  3.797E-02
  3.751E-02  3.708E-02  3.664E-02  3.618E-02  3.571E-02  3.530E-02  3.503E-02
  3.471E-02  3.406E-02  3.421E-02
>PHSDET.ERR NFREQ=52 ROT=RHOROT // 52
  1.236E+01  1.388E+01  1.264E+01  1.345E+01  1.499E+01  1.702E+01  1.939E+01
  2.115E+01  2.175E+01  2.181E+01  2.189E+01  2.179E+01  2.117E+01  1.984E+01
  1.776E+01  1.544E+01  1.352E+01  1.217E+01  1.136E+01  1.076E+01  9.811E+00
  8.512E+00  7.250E+00  6.228E+00  5.421E+00  4.824E+00  4.488E+00  4.428E+00
  4.567E+00  4.809E+00  5.102E+00  5.388E+00  5.604E+00  5.685E+00  5.674E+00
  5.663E+00  5.658E+00  5.589E+00  5.450E+00  5.308E+00  5.202E+00  5.123E+00
  5.058E+00  4.999E+00  4.939E+00  4.875E+00  4.810E+00  4.754E+00  4.718E+00
  4.673E+00  4.584E+00  4.604E+00

>END
