# Supplementary material for: 3D structure of the Campi Flegrei caldera central sector reconstructed through short-period magnetotelluric imaging
Source: Sci Rep. 2022 Dec 2;12:20802. doi: 10.1038/s41598-022-24998-6 (PMC9716173; doi:10.1038/s41598-022-24998-6)
Supplement: Supplementary file 12 — Supplementary Information 12. [file 41598_2022_24998_MOESM12_ESM.zip › WFLEB11.edi]

>HEAD

    DATAID=WFLEB11
    FILEBY=anton
    ACQDATE=2004/01/01
    FILEDATE=2021/07/15
    STDVERS="SEG 1.0"
    PROGVERS="MT-Corrector 5.4"
    PROGDATE=2015/11/23
    EMPTY=1.000E+32

>INFO

= 0
    fieldnotes.electrode_ex.acqchan = 0.0
    fieldnotes.electrode_ex.chtype = EX
    fieldnotes.electrode_ex.id = 14.001
    fieldnotes.electrode_ex.x = 0.0
    fieldnotes.electrode_ex.x2 = 0.0
    fieldnotes.electrode_ex.y = 0.0
    fieldnotes.electrode_ex.y2 = 0.0
    fieldnotes.electrode_ey.acqchan = 0.0
    fieldnotes.electrode_ey.chtype = EY
    fieldnotes.electrode_ey.id = 15.001
    fieldnotes.electrode_ey.x = 0.0
    fieldnotes.electrode_ey.x2 = 0.0
    fieldnotes.electrode_ey.y = 0.0
    fieldnotes.electrode_ey.y2 = 0.0
    fieldnotes.magnetometer_hx.acqchan = 0.0
    fieldnotes.magnetometer_hx.azm = 0.0
    fieldnotes.magnetometer_hx.chtype = HX
    fieldnotes.magnetometer_hx.id = 11.001
    fieldnotes.magnetometer_hx.x = 0.0
    fieldnotes.magnetometer_hx.y = 0.0
    fieldnotes.magnetometer_hy.acqchan = 0.0
    fieldnotes.magnetometer_hy.azm = 90.0
    fieldnotes.magnetometer_hy.chtype = HY
    fieldnotes.magnetometer_hy.id = 12.001
    fieldnotes.magnetometer_hy.x = 0.0
    fieldnotes.magnetometer_hy.y = 0.0
    fieldnotes.magnetometer_hz.acqchan = 0.0
    fieldnotes.magnetometer_hz.azm = 0.0
    fieldnotes.magnetometer_hz.chtype = HZ
    fieldnotes.magnetometer_hz.id = 13.001
    fieldnotes.magnetometer_hz.x = 0.0
    fieldnotes.magnetometer_hz.y = 0.0
    processing.sign_convention = exp(+i \omega t)
    copyright.conditions_of_use = All data and metadata for this survey are available free of charge and may be copied freely, duplicated and further distributed provided this data set is cited as the reference. While the author(s) strive to provide data and metadata of best possible quality, neither the author(s) of this data set, not IRIS make any claims, promises, or guarantees about the accuracy, completeness, or adequacy of this information, and expressly disclaim liability for errors and omissions in the contents of this file. Guidelines about the quality or limitations of the data and metadata, as obtained from the author(s), are included for informational purposes only.
    provenance.creating_application = MTpy
    provenance.creation_time = 2021-08-30 09:44:21

>=DEFINEMEAS

>HMEAS ID=101.001 CHTYPE=HX
>HMEAS ID=102.001 CHTYPE=HY
>HMEAS ID=103.001 CHTYPE=HZ
>EMEAS ID=104.001 CHTYPE=EX
>EMEAS ID=105.001 CHTYPE=EY
>HMEAS ID=201.001 CHTYPE=HX
>HMEAS ID=202.001 CHTYPE=HY
>HMEAS ID=203.001 CHTYPE=HZ
>EMEAS ID=204.001 CHTYPE=EX
>EMEAS ID=205.001 CHTYPE=EY

>=MTSECT

    SECTID=SPLINE
    NFREQ=52
    HX=101.001
    HY=102.001
    HZ=103.001
    EX=104.001
    EY=105.001

>!**** FREQUENCIES ****!
>FREQ // 52
  1.000E+03  8.577E+02  7.356E+02  6.310E+02  5.412E+02  4.642E+02  3.981E+02
  3.415E+02  2.929E+02  2.512E+02  2.154E+02  1.848E+02  1.585E+02  1.359E+02
  1.166E+02  1.000E+02  8.577E+01  7.356E+01  6.310E+01  5.412E+01  4.642E+01
  3.981E+01  3.415E+01  2.929E+01  2.512E+01  2.154E+01  1.848E+01  1.585E+01
  1.359E+01  1.166E+01  1.000E+01  8.577E+00  7.356E+00  6.310E+00  5.412E+00
  4.642E+00  3.981E+00  3.415E+00  2.929E+00  2.512E+00  2.154E+00  1.848E+00
  1.585E+00  1.359E+00  1.166E+00  1.000E+00  8.577E-01  7.356E-01  6.310E-01
  5.412E-01  4.642E-01  3.981E-01

>!**** ROTATION ANGLES ****!
>ZROT NFREQ=52 // 52
  0.000E+00  0.000E+00  0.000E+00  0.000E+00  0.000E+00  0.000E+00  0.000E+00
  0.000E+00  0.000E+00  0.000E+00  0.000E+00  0.000E+00  0.000E+00  0.000E+00
  0.000E+00  0.000E+00  0.000E+00  0.000E+00  0.000E+00  0.000E+00  0.000E+00
  0.000E+00  0.000E+00  0.000E+00  0.000E+00  0.000E+00  0.000E+00  0.000E+00
  0.000E+00  0.000E+00  0.000E+00  0.000E+00  0.000E+00  0.000E+00  0.000E+00
  0.000E+00  0.000E+00  0.000E+00  0.000E+00  0.000E+00  0.000E+00  0.000E+00
  0.000E+00  0.000E+00  0.000E+00  0.000E+00  0.000E+00  0.000E+00  0.000E+00
  0.000E+00  0.000E+00  0.000E+00

>!**** IMPEDANCES ****!
>ZXXR NFREQ=52 ROT=ZROT // 52
  1.132E+02  9.353E+01  7.689E+01  6.282E+01  5.096E+01  4.104E+01  3.287E+01
  2.629E+01  2.113E+01  1.719E+01  1.430E+01  1.227E+01  1.093E+01  1.013E+01
  9.749E+00  9.703E+00  9.914E+00  1.031E+01  1.081E+01  1.134E+01  1.183E+01
  1.219E+01  1.237E+01  1.233E+01  1.206E+01  1.158E+01  1.092E+01  1.011E+01
  9.203E+00  8.233E+00  7.235E+00  6.238E+00  5.273E+00  4.365E+00  3.541E+00
  2.818E+00  2.207E+00  1.709E+00  1.317E+00  1.016E+00  7.914E-01  6.270E-01
  5.087E-01  4.248E-01  3.662E-01  3.255E-01  2.974E-01  2.777E-01  2.632E-01
  2.516E-01  2.414E-01  2.316E-01
>ZXXI NFREQ=52 ROT=ZROT // 52
  1.827E+02  1.617E+02  1.428E+02  1.257E+02  1.103E+02  9.627E+01  8.369E+01
  7.253E+01  6.280E+01  5.446E+01  4.746E+01  4.170E+01  3.704E+01  3.333E+01
  3.041E+01  2.811E+01  2.626E+01  2.471E+01  2.332E+01  2.198E+01  2.061E+01
  1.916E+01  1.764E+01  1.608E+01  1.454E+01  1.307E+01  1.171E+01  1.051E+01
  9.454E+00  8.548E+00  7.763E+00  7.067E+00  6.428E+00  5.819E+00  5.227E+00
  4.647E+00  4.088E+00  3.563E+00  3.082E+00  2.656E+00  2.287E+00  1.973E+00
  1.711E+00  1.493E+00  1.312E+00  1.160E+00  1.033E+00  9.240E-01  8.296E-01
  7.466E-01  6.727E-01  6.063E-01
>ZXX.VAR NFREQ=52 ROT=ZROT // 52
  1.530E+03  1.383E+03  1.077E+03  8.111E+02  6.024E+02  4.519E+02  3.522E+02
  2.915E+02  2.547E+02  2.256E+02  1.962E+02  1.654E+02  1.354E+02  1.122E+02
  9.753E+01  8.684E+01  7.636E+01  6.548E+01  5.440E+01  4.376E+01  3.423E+01
  2.668E+01  2.170E+01  1.820E+01  1.438E+01  1.019E+01  6.793E+00  4.601E+00
  3.398E+00  2.889E+00  2.672E+00  2.453E+00  2.131E+00  1.691E+00  1.265E+00
  9.700E-01  7.773E-01  6.211E-01  4.807E-01  3.595E-01  2.610E-01  1.869E-01
  1.347E-01  9.868E-02  7.378E-02  5.510E-02  3.995E-02  2.866E-02  2.132E-02
  1.650E-02  1.294E-02  1.087E-02
>ZXYR NFREQ=52 ROT=ZROT // 52
  2.535E+02  2.199E+02  1.909E+02  1.660E+02  1.446E+02  1.264E+02  1.109E+02
  9.781E+01  8.662E+01  7.702E+01  6.868E+01  6.133E+01  5.472E+01  4.866E+01
  4.304E+01  3.778E+01  3.284E+01  2.826E+01  2.407E+01  2.033E+01  1.707E+01
  1.432E+01  1.207E+01  1.029E+01  8.916E+00  7.888E+00  7.132E+00  6.582E+00
  6.181E+00  5.881E+00  5.648E+00  5.455E+00  5.287E+00  5.133E+00  4.985E+00
  4.841E+00  4.697E+00  4.551E+00  4.402E+00  4.249E+00  4.093E+00  3.934E+00
  3.775E+00  3.616E+00  3.459E+00  3.305E+00  3.155E+00  3.011E+00  2.872E+00
  2.740E+00  2.613E+00  2.492E+00
>ZXYI NFREQ=52 ROT=ZROT // 52
  3.998E+02  3.530E+02  3.118E+02  2.757E+02  2.442E+02  2.169E+02  1.932E+02
  1.728E+02  1.551E+02  1.400E+02  1.269E+02  1.156E+02  1.058E+02  9.722E+01
  8.964E+01  8.284E+01  7.662E+01  7.083E+01  6.533E+01  6.005E+01  5.494E+01
  5.000E+01  4.524E+01  4.069E+01  3.639E+01  3.238E+01  2.868E+01  2.530E+01
  2.225E+01  1.952E+01  1.710E+01  1.497E+01  1.310E+01  1.147E+01  1.006E+01
  8.827E+00  7.760E+00  6.838E+00  6.041E+00  5.355E+00  4.765E+00  4.261E+00
  3.831E+00  3.464E+00  3.151E+00  2.883E+00  2.653E+00  2.452E+00  2.275E+00
  2.116E+00  1.971E+00  1.837E+00
>ZXY.VAR NFREQ=52 ROT=ZROT // 52
  1.289E+03  1.105E+03  7.400E+02  5.591E+02  4.315E+02  3.325E+02  2.602E+02
  2.107E+02  1.747E+02  1.416E+02  1.092E+02  8.161E+01  6.071E+01  4.593E+01
  3.620E+01  3.006E+01  2.638E+01  2.423E+01  2.287E+01  2.175E+01  2.036E+01
  1.834E+01  1.548E+01  1.220E+01  9.177E+00  6.732E+00  4.883E+00  3.558E+00
  2.627E+00  1.981E+00  1.531E+00  1.212E+00  9.811E-01  8.069E-01  6.647E-01
  5.371E-01  4.239E-01  3.299E-01  2.551E-01  1.966E-01  1.514E-01  1.169E-01
  9.117E-02  7.260E-02  5.989E-02  5.168E-02  4.679E-02  4.363E-02  4.088E-02
  3.830E-02  3.606E-02  3.467E-02
>ZYXR NFREQ=52 ROT=ZROT // 52
  5.669E+01  4.503E+01  3.560E+01  2.797E+01  2.179E+01  1.679E+01  1.271E+01
  9.362E+00  6.573E+00  4.203E+00  2.131E+00  2.597E-01 -1.493E+00 -3.189E+00
 -4.872E+00 -6.561E+00 -8.252E+00 -9.914E+00 -1.149E+01 -1.292E+01 -1.413E+01
 -1.502E+01 -1.555E+01 -1.567E+01 -1.538E+01 -1.470E+01 -1.370E+01 -1.243E+01
 -1.099E+01 -9.461E+00 -7.911E+00 -6.406E+00 -4.997E+00 -3.723E+00 -2.611E+00
 -1.679E+00 -9.339E-01 -3.744E-01  9.508E-03  2.330E-01  3.164E-01  2.822E-01
  1.529E-01 -4.681E-02 -2.947E-01 -5.667E-01 -8.416E-01 -1.100E+00 -1.326E+00
 -1.510E+00 -1.644E+00 -1.730E+00
>ZYXI NFREQ=52 ROT=ZROT // 52
 -2.920E+02 -2.480E+02 -2.108E+02 -1.796E+02 -1.536E+02 -1.320E+02 -1.141E+02
 -9.955E+01 -8.764E+01 -7.796E+01 -7.011E+01 -6.374E+01 -5.856E+01 -5.431E+01
 -5.076E+01 -4.771E+01 -4.500E+01 -4.249E+01 -4.006E+01 -3.763E+01 -3.515E+01
 -3.261E+01 -3.005E+01 -2.750E+01 -2.503E+01 -2.269E+01 -2.053E+01 -1.858E+01
 -1.684E+01 -1.530E+01 -1.393E+01 -1.270E+01 -1.158E+01 -1.054E+01 -9.564E+00
 -8.648E+00 -7.794E+00 -7.009E+00 -6.301E+00 -5.675E+00 -5.134E+00 -4.669E+00
 -4.270E+00 -3.919E+00 -3.596E+00 -3.285E+00 -2.972E+00 -2.650E+00 -2.319E+00
 -1.981E+00 -1.642E+00 -1.311E+00
>ZYX.VAR NFREQ=52 ROT=ZROT // 52
  1.495E+03  1.224E+03  7.106E+02  4.937E+02  3.588E+02  2.687E+02  2.129E+02
  1.780E+02  1.547E+02  1.364E+02  1.186E+02  9.894E+01  7.818E+01  5.999E+01
  4.624E+01  3.632E+01  2.943E+01  2.499E+01  2.254E+01  2.143E+01  2.103E+01
  2.075E+01  1.997E+01  1.825E+01  1.538E+01  1.183E+01  8.541E+00  5.972E+00
  4.087E+00  2.778E+00  1.914E+00  1.373E+00  1.039E+00  8.278E-01  6.849E-01
  5.740E-01  4.774E-01  3.872E-01  3.044E-01  2.340E-01  1.779E-01  1.356E-01
  1.050E-01  8.311E-02  6.753E-02  5.711E-02  5.072E-02  4.642E-02  4.255E-02
  3.880E-02  3.536E-02  3.314E-02
>ZYYR NFREQ=52 ROT=ZROT // 52
  3.126E+01  4.596E+01  5.435E+01  5.808E+01  5.865E+01  5.736E+01  5.520E+01
  5.287E+01  5.087E+01  4.950E+01  4.895E+01  4.936E+01  5.084E+01  5.348E+01
  5.737E+01  6.253E+01  6.893E+01  7.632E+01  8.423E+01  9.192E+01  9.839E+01
  1.026E+02  1.036E+02  1.009E+02  9.459E+01  8.543E+01  7.445E+01  6.280E+01
  5.151E+01  4.130E+01  3.255E+01  2.537E+01  1.967E+01  1.524E+01  1.187E+01
  9.309E+00  7.370E+00  5.892E+00  4.755E+00  3.872E+00  3.181E+00  2.641E+00
  2.219E+00  1.892E+00  1.642E+00  1.450E+00  1.305E+00  1.192E+00  1.103E+00
  1.030E+00  9.653E-01  9.064E-01
>ZYYI NFREQ=52 ROT=ZROT // 52
 -1.563E+02 -1.261E+02 -9.942E+01 -7.672E+01 -5.798E+01 -4.293E+01 -3.106E+01
 -2.176E+01 -1.447E+01 -8.644E+00 -3.853E+00  2.593E-01  3.964E+00  7.444E+00
  1.080E+01  1.403E+01  1.701E+01  1.953E+01  2.127E+01  2.190E+01  2.123E+01
  1.928E+01  1.638E+01  1.306E+01  9.947E+00  7.486E+00  5.858E+00  4.979E+00
  4.584E+00  4.403E+00  4.210E+00  3.905E+00  3.463E+00  2.917E+00  2.323E+00
  1.730E+00  1.184E+00  7.103E-01  3.235E-01  2.680E-02 -1.860E-01 -3.251E-01
 -4.041E-01 -4.370E-01 -4.359E-01 -4.116E-01 -3.715E-01 -3.221E-01 -2.679E-01
 -2.123E-01 -1.584E-01 -1.079E-01
>ZYY.VAR NFREQ=52 ROT=ZROT // 52
  1.526E+03  1.223E+03  6.599E+02  4.479E+02  3.255E+02  2.505E+02  2.140E+02
  2.055E+02  2.166E+02  2.382E+02  2.610E+02  2.738E+02  2.731E+02  2.703E+02
  2.762E+02  2.963E+02  3.366E+02  4.064E+02  5.184E+02  6.806E+02  8.942E+02
  1.114E+03  1.251E+03  1.234E+03  1.045E+03  7.537E+02  4.860E+02  2.949E+02
  1.691E+02  9.205E+01  4.784E+01  2.422E+01  1.223E+01  6.346E+00  3.439E+00
  1.892E+00  1.044E+00  5.936E-01  3.620E-01  2.477E-01  1.918E-01  1.586E-01
  1.309E-01  1.057E-01  8.305E-02  6.582E-02  5.508E-02  4.800E-02  4.197E-02
  3.671E-02  3.265E-02  3.037E-02
>ZDETR NFREQ=52 ROT=ZROT // 52
  6.713E+01  6.280E+01  5.849E+01  5.426E+01  5.020E+01  4.640E+01  4.295E+01
  3.994E+01  3.741E+01  3.542E+01  3.397E+01  3.308E+01  3.272E+01  3.287E+01
  3.349E+01  3.450E+01  3.580E+01  3.723E+01  3.862E+01  3.974E+01  4.037E+01
  4.032E+01  3.948E+01  3.782E+01  3.543E+01  3.247E+01  2.916E+01  2.569E+01
  2.225E+01  1.899E+01  1.600E+01  1.332E+01  1.099E+01  9.001E+00  7.333E+00
  5.964E+00  4.864E+00  4.002E+00  3.345E+00  2.860E+00  2.517E+00  2.289E+00
  2.151E+00  2.080E+00  2.057E+00  2.065E+00  2.089E+00  2.117E+00  2.143E+00
  2.159E+00  2.162E+00  2.152E+00
>ZDETI NFREQ=52 ROT=ZROT // 52
  3.151E+02  2.751E+02  2.405E+02  2.106E+02  1.851E+02  1.633E+02  1.450E+02
  1.296E+02  1.167E+02  1.059E+02  9.693E+01  8.942E+01  8.312E+01  7.777E+01
  7.312E+01  6.896E+01  6.506E+01  6.124E+01  5.733E+01  5.323E+01  4.892E+01
  4.444E+01  3.991E+01  3.550E+01  3.137E+01  2.763E+01  2.437E+01  2.158E+01
  1.922E+01  1.723E+01  1.552E+01  1.403E+01  1.270E+01  1.150E+01  1.039E+01
  9.361E+00  8.420E+00  7.563E+00  6.791E+00  6.103E+00  5.494E+00  4.956E+00
  4.479E+00  4.053E+00  3.668E+00  3.314E+00  2.986E+00  2.679E+00  2.389E+00
  2.115E+00  1.856E+00  1.613E+00
>ZDET.VAR NFREQ=52 ROT=ZROT // 52
  1.187E+03  9.839E+02  5.946E+02  4.179E+02  3.030E+02  2.231E+02  1.748E+02
  1.531E+02  1.488E+02  1.502E+02  1.497E+02  1.437E+02  1.319E+02  1.183E+02
  1.066E+02  9.934E+01  9.798E+01  1.011E+02  1.064E+02  1.113E+02  1.127E+02
  1.087E+02  9.856E+01  8.368E+01  6.666E+01  4.966E+01  3.424E+01  2.173E+01
  1.305E+01  7.821E+00  4.757E+00  2.951E+00  1.907E+00  1.315E+00  9.621E-01
  7.202E-01  5.536E-01  4.577E-01  4.050E-01  3.574E-01  3.020E-01  2.484E-01
  2.014E-01  1.598E-01  1.233E-01  9.461E-02  7.477E-02  6.156E-02  5.292E-02
  4.768E-02  4.508E-02  4.424E-02

>!**** ROTATION ANGLES ****!
>RHOROT NFREQ=52 // 52
  0.000E+00  0.000E+00  0.000E+00  0.000E+00  0.000E+00  0.000E+00  0.000E+00
  0.000E+00  0.000E+00  0.000E+00  0.000E+00  0.000E+00  0.000E+00  0.000E+00
  0.000E+00  0.000E+00  0.000E+00  0.000E+00  0.000E+00  0.000E+00  0.000E+00
  0.000E+00  0.000E+00  0.000E+00  0.000E+00  0.000E+00  0.000E+00  0.000E+00
  0.000E+00  0.000E+00  0.000E+00  0.000E+00  0.000E+00  0.000E+00  0.000E+00
  0.000E+00  0.000E+00  0.000E+00  0.000E+00  0.000E+00  0.000E+00  0.000E+00
  0.000E+00  0.000E+00  0.000E+00  0.000E+00  0.000E+00  0.000E+00  0.000E+00
  0.000E+00  0.000E+00  0.000E+00

>!**** APPARENT RESISTIVITIES AND PHASES ****!
>RHOXY NFREQ=52 ROT=RHOROT // 52
  4.483E+01  4.034E+01  3.634E+01  3.283E+01  2.977E+01  2.715E+01  2.494E+01
  2.309E+01  2.156E+01  2.032E+01  1.933E+01  1.853E+01  1.790E+01  1.739E+01
  1.696E+01  1.658E+01  1.621E+01  1.581E+01  1.537E+01  1.486E+01  1.426E+01
  1.359E+01  1.284E+01  1.203E+01  1.118E+01  1.031E+01  9.451E+00  8.623E+00
  7.845E+00  7.130E+00  6.487E+00  5.920E+00  5.428E+00  5.009E+00  4.657E+00
  4.367E+00  4.134E+00  3.951E+00  3.815E+00  3.720E+00  3.663E+00  3.640E+00
  3.650E+00  3.689E+00  3.755E+00  3.847E+00  3.962E+00  4.099E+00  4.255E+00
  4.428E+00  4.616E+00  4.815E+00
>PHSXY NFREQ=52 ROT=RHOROT // 52
  5.762E+01  5.807E+01  5.852E+01  5.895E+01  5.937E+01  5.976E+01  6.013E+01
  6.048E+01  6.082E+01  6.118E+01  6.157E+01  6.205E+01  6.265E+01  6.341E+01
  6.435E+01  6.549E+01  6.680E+01  6.825E+01  6.978E+01  7.130E+01  7.274E+01
  7.402E+01  7.506E+01  7.581E+01  7.623E+01  7.631E+01  7.603E+01  7.542E+01
  7.447E+01  7.323E+01  7.172E+01  6.998E+01  6.803E+01  6.590E+01  6.363E+01
  6.126E+01  5.882E+01  5.635E+01  5.392E+01  5.157E+01  4.934E+01  4.729E+01
  4.542E+01  4.377E+01  4.234E+01  4.110E+01  4.005E+01  3.916E+01  3.838E+01
  3.768E+01  3.702E+01  3.640E+01
>RHOXY.ERR NFREQ=52 ROT=RHOROT // 52
  4.537E-02  4.775E-02  4.454E-02  4.399E-02  4.383E-02  4.350E-02  4.337E-02
  4.378E-02  4.453E-02  4.459E-02  4.338E-02  4.140E-02  3.928E-02  3.747E-02
  3.639E-02  3.622E-02  3.704E-02  3.876E-02  4.120E-02  4.404E-02  4.688E-02
  4.915E-02  5.014E-02  4.967E-02  4.829E-02  4.655E-02  4.476E-02  4.323E-02
  4.208E-02  4.140E-02  4.120E-02  4.143E-02  4.202E-02  4.282E-02  4.350E-02
  4.360E-02  4.300E-02  4.192E-02  4.055E-02  3.895E-02  3.723E-02  3.548E-02
  3.382E-02  3.244E-02  3.154E-02  3.127E-02  3.165E-02  3.243E-02  3.325E-02
  3.405E-02  3.493E-02  3.618E-02
>PHSXY.ERR NFREQ=52 ROT=RHOROT // 52
  6.148E+00  6.479E+00  6.032E+00  5.956E+00  5.933E+00  5.888E+00  5.870E+00
  5.927E+00  6.031E+00  6.039E+00  5.871E+00  5.596E+00  5.303E+00  5.053E+00
  4.904E+00  4.881E+00  4.994E+00  5.232E+00  5.568E+00  5.963E+00  6.358E+00
  6.675E+00  6.814E+00  6.748E+00  6.555E+00  6.312E+00  6.062E+00  5.850E+00
  5.690E+00  5.596E+00  5.568E+00  5.600E+00  5.682E+00  5.793E+00  5.888E+00
  5.901E+00  5.818E+00  5.669E+00  5.478E+00  5.258E+00  5.021E+00  4.779E+00
  4.551E+00  4.362E+00  4.239E+00  4.201E+00  4.253E+00  4.360E+00  4.473E+00
  4.582E+00  4.703E+00  4.875E+00
>RHOYX NFREQ=52 ROT=RHOROT // 52
  1.769E+01  1.481E+01  1.243E+01  1.047E+01  8.890E+00  7.624E+00  6.627E+00
  5.856E+00  5.275E+00  4.854E+00  4.568E+00  4.398E+00  4.331E+00  4.354E+00
  4.460E+00  4.639E+00  4.881E+00  5.176E+00  5.505E+00  5.849E+00  6.182E+00
  6.477E+00  6.705E+00  6.841E+00  6.870E+00  6.785E+00  6.592E+00  6.306E+00
  5.952E+00  5.553E+00  5.135E+00  4.721E+00  4.325E+00  3.960E+00  3.632E+00
  3.344E+00  3.096E+00  2.886E+00  2.711E+00  2.569E+00  2.456E+00  2.369E+00
  2.304E+00  2.260E+00  2.233E+00  2.222E+00  2.225E+00  2.238E+00  2.261E+00
  2.292E+00  2.327E+00  2.366E+00
>PHSYX NFREQ=52 ROT=RHOROT // 52
 -7.901E+01 -7.971E+01 -8.042E+01 -8.115E+01 -8.192E+01 -8.275E+01 -8.365E+01
 -8.463E+01 -8.571E+01 -8.691E+01 -8.826E+01 -8.977E+01 -9.146E+01 -9.336E+01
 -9.548E+01 -9.783E+01 -1.004E+02 -1.031E+02 -1.060E+02 -1.090E+02 -1.119E+02
 -1.147E+02 -1.174E+02 -1.197E+02 -1.216E+02 -1.230E+02 -1.237E+02 -1.238E+02
 -1.231E+02 -1.217E+02 -1.196E+02 -1.168E+02 -1.133E+02 -1.095E+02 -1.053E+02
 -1.010E+02 -9.683E+01 -9.306E+01 -8.991E+01 -8.765E+01 -8.647E+01 -8.654E+01
 -8.795E+01 -9.068E+01 -9.468E+01 -9.979E+01 -1.058E+02 -1.125E+02 -1.198E+02
 -1.273E+02 -1.350E+02 -1.428E+02
>RHOYX.ERR NFREQ=52 ROT=RHOROT // 52
  7.638E-02  8.131E-02  7.338E-02  7.200E-02  7.194E-02  7.257E-02  7.472E-02
  7.830E-02  8.285E-02  8.733E-02  9.046E-02  9.091E-02  8.808E-02  8.332E-02
  7.827E-02  7.364E-02  6.993E-02  6.767E-02  6.730E-02  6.867E-02  7.135E-02
  7.462E-02  7.757E-02  7.918E-02  7.836E-02  7.482E-02  6.985E-02  6.467E-02
  5.964E-02  5.511E-02  5.147E-02  4.917E-02  4.827E-02  4.861E-02  4.982E-02
  5.128E-02  5.244E-02  5.281E-02  5.218E-02  5.079E-02  4.896E-02  4.705E-02
  4.538E-02  4.404E-02  4.314E-02  4.295E-02  4.367E-02  4.494E-02  4.618E-02
  4.727E-02  4.832E-02  5.005E-02
>PHSYX.ERR NFREQ=52 ROT=RHOROT // 52
  1.055E+01  1.126E+01  1.012E+01  9.916E+00  9.908E+00  9.999E+00  1.031E+01
  1.083E+01  1.149E+01  1.214E+01  1.260E+01  1.267E+01  1.225E+01  1.156E+01
  1.082E+01  1.015E+01  9.619E+00  9.295E+00  9.241E+00  9.438E+00  9.823E+00
  1.029E+01  1.072E+01  1.095E+01  1.083E+01  1.032E+01  9.607E+00  8.867E+00
  8.151E+00  7.511E+00  7.000E+00  6.677E+00  6.552E+00  6.599E+00  6.768E+00
  6.973E+00  7.136E+00  7.188E+00  7.100E+00  6.905E+00  6.649E+00  6.382E+00
  6.149E+00  5.963E+00  5.838E+00  5.811E+00  5.911E+00  6.087E+00  6.261E+00
  6.413E+00  6.559E+00  6.802E+00
>RHODET NFREQ=52 ROT=RHOROT // 52
  2.076E+01  1.857E+01  1.665E+01  1.499E+01  1.359E+01  1.242E+01  1.149E+01
  1.077E+01  1.026E+01  9.932E+00  9.794E+00  9.840E+00  1.007E+01  1.049E+01
  1.110E+01  1.189E+01  1.286E+01  1.396E+01  1.515E+01  1.631E+01  1.733E+01
  1.809E+01  1.846E+01  1.837E+01  1.783E+01  1.688E+01  1.563E+01  1.420E+01
  1.272E+01  1.128E+01  9.935E+00  8.731E+00  7.673E+00  6.758E+00  5.974E+00
  5.309E+00  4.751E+00  4.289E+00  3.914E+00  3.617E+00  3.390E+00  3.225E+00
  3.115E+00  3.053E+00  3.034E+00  3.050E+00  3.097E+00  3.170E+00  3.264E+00
  3.375E+00  3.500E+00  3.633E+00
>PHSDET NFREQ=52 ROT=RHOROT // 52
  7.797E+01  7.714E+01  7.633E+01  7.555E+01  7.482E+01  7.414E+01  7.350E+01
  7.287E+01  7.222E+01  7.151E+01  7.068E+01  6.970E+01  6.851E+01  6.709E+01
  6.539E+01  6.342E+01  6.118E+01  5.870E+01  5.603E+01  5.326E+01  5.047E+01
  4.778E+01  4.532E+01  4.319E+01  4.152E+01  4.039E+01  3.989E+01  4.003E+01
  4.082E+01  4.221E+01  4.414E+01  4.649E+01  4.913E+01  5.194E+01  5.478E+01
  5.750E+01  5.999E+01  6.211E+01  6.378E+01  6.489E+01  6.539E+01  6.521E+01
  6.435E+01  6.283E+01  6.071E+01  5.808E+01  5.503E+01  5.168E+01  4.811E+01
  4.441E+01  4.065E+01  3.685E+01
>RHODET.ERR NFREQ=52 ROT=RHOROT // 52
  6.332E-02  6.571E-02  5.850E-02  5.590E-02  5.404E-02  5.241E-02  5.210E-02
  5.430E-02  5.907E-02  6.490E-02  7.024E-02  7.399E-02  7.559E-02  7.573E-02
  7.547E-02  7.597E-02  7.824E-02  8.214E-02  8.714E-02  9.245E-02  9.716E-02
  1.006E-01  1.023E-01  1.021E-01  9.998E-02  9.600E-02  8.977E-02  8.141E-02
  7.236E-02  6.453E-02  5.811E-02  5.289E-02  4.907E-02  4.694E-02  4.614E-02
  4.573E-02  4.577E-02  4.725E-02  5.015E-02  5.284E-02  5.413E-02  5.434E-02
  5.378E-02  5.228E-02  4.982E-02  4.708E-02  4.490E-02  4.352E-02  4.295E-02
  4.328E-02  4.459E-02  4.675E-02
>PHSDET.ERR NFREQ=52 ROT=RHOROT // 52
  8.674E+00  9.015E+00  7.990E+00  7.622E+00  7.362E+00  7.132E+00  7.089E+00
  7.398E+00  8.071E+00  8.899E+00  9.663E+00  1.020E+01  1.043E+01  1.045E+01
  1.042E+01  1.049E+01  1.082E+01  1.138E+01  1.212E+01  1.290E+01  1.359E+01
  1.411E+01  1.437E+01  1.433E+01  1.401E+01  1.342E+01  1.250E+01  1.128E+01
  9.968E+00  8.847E+00  7.935E+00  7.199E+00  6.664E+00  6.366E+00  6.254E+00
  6.198E+00  6.203E+00  6.410E+00  6.816E+00  7.192E+00  7.374E+00  7.403E+00
  7.324E+00  7.114E+00  6.769E+00  6.386E+00  6.083E+00  5.891E+00  5.812E+00
  5.857E+00  6.040E+00  6.341E+00

>END
