# Supplementary material for: 3D structure of the Campi Flegrei caldera central sector reconstructed through short-period magnetotelluric imaging
Source: Sci Rep. 2022 Dec 2;12:20802. doi: 10.1038/s41598-022-24998-6 (PMC9716173; doi:10.1038/s41598-022-24998-6)
Supplement: Supplementary file 12 — Supplementary Information 12. [file 41598_2022_24998_MOESM12_ESM.zip › WFLEB12.edi]

>HEAD

    DATAID=WFLEB12
    FILEBY=anton
    ACQDATE=2004/01/01
    FILEDATE=2021/07/15
    STDVERS="SEG 1.0"
    PROGVERS="MT-Corrector 5.4"
    PROGDATE=2015/11/23
    EMPTY=1.000E+32

>INFO

= 0
    fieldnotes.electrode_ex.acqchan = 0.0
    fieldnotes.electrode_ex.chtype = EX
    fieldnotes.electrode_ex.id = 14.001
    fieldnotes.electrode_ex.x = 0.0
    fieldnotes.electrode_ex.x2 = 0.0
    fieldnotes.electrode_ex.y = 0.0
    fieldnotes.electrode_ex.y2 = 0.0
    fieldnotes.electrode_ey.acqchan = 0.0
    fieldnotes.electrode_ey.chtype = EY
    fieldnotes.electrode_ey.id = 15.001
    fieldnotes.electrode_ey.x = 0.0
    fieldnotes.electrode_ey.x2 = 0.0
    fieldnotes.electrode_ey.y = 0.0
    fieldnotes.electrode_ey.y2 = 0.0
    fieldnotes.magnetometer_hx.acqchan = 0.0
    fieldnotes.magnetometer_hx.azm = 0.0
    fieldnotes.magnetometer_hx.chtype = HX
    fieldnotes.magnetometer_hx.id = 11.001
    fieldnotes.magnetometer_hx.x = 0.0
    fieldnotes.magnetometer_hx.y = 0.0
    fieldnotes.magnetometer_hy.acqchan = 0.0
    fieldnotes.magnetometer_hy.azm = 90.0
    fieldnotes.magnetometer_hy.chtype = HY
    fieldnotes.magnetometer_hy.id = 12.001
    fieldnotes.magnetometer_hy.x = 0.0
    fieldnotes.magnetometer_hy.y = 0.0
    fieldnotes.magnetometer_hz.acqchan = 0.0
    fieldnotes.magnetometer_hz.azm = 0.0
    fieldnotes.magnetometer_hz.chtype = HZ
    fieldnotes.magnetometer_hz.id = 13.001
    fieldnotes.magnetometer_hz.x = 0.0
    fieldnotes.magnetometer_hz.y = 0.0
    processing.sign_convention = exp(+i \omega t)
    copyright.conditions_of_use = All data and metadata for this survey are available free of charge and may be copied freely, duplicated and further distributed provided this data set is cited as the reference. While the author(s) strive to provide data and metadata of best possible quality, neither the author(s) of this data set, not IRIS make any claims, promises, or guarantees about the accuracy, completeness, or adequacy of this information, and expressly disclaim liability for errors and omissions in the contents of this file. Guidelines about the quality or limitations of the data and metadata, as obtained from the author(s), are included for informational purposes only.
    provenance.creating_application = MTpy
    provenance.creation_time = 2021-08-30 09:44:29

>=DEFINEMEAS

>HMEAS ID=101.001 CHTYPE=HX
>HMEAS ID=102.001 CHTYPE=HY
>HMEAS ID=103.001 CHTYPE=HZ
>EMEAS ID=104.001 CHTYPE=EX
>EMEAS ID=105.001 CHTYPE=EY
>HMEAS ID=201.001 CHTYPE=HX
>HMEAS ID=202.001 CHTYPE=HY
>HMEAS ID=203.001 CHTYPE=HZ
>EMEAS ID=204.001 CHTYPE=EX
>EMEAS ID=205.001 CHTYPE=EY

>=MTSECT

    SECTID=SPLINE
    NFREQ=52
    HX=101.001
    HY=102.001
    HZ=103.001
    EX=104.001
    EY=105.001

>!**** FREQUENCIES ****!
>FREQ // 52
  1.000E+03  8.577E+02  7.356E+02  6.310E+02  5.412E+02  4.642E+02  3.981E+02
  3.415E+02  2.929E+02  2.512E+02  2.154E+02  1.848E+02  1.585E+02  1.359E+02
  1.166E+02  1.000E+02  8.577E+01  7.356E+01  6.310E+01  5.412E+01  4.642E+01
  3.981E+01  3.415E+01  2.929E+01  2.512E+01  2.154E+01  1.848E+01  1.585E+01
  1.359E+01  1.166E+01  1.000E+01  8.577E+00  7.356E+00  6.310E+00  5.412E+00
  4.642E+00  3.981E+00  3.415E+00  2.929E+00  2.512E+00  2.154E+00  1.848E+00
  1.585E+00  1.359E+00  1.166E+00  1.000E+00  8.577E-01  7.356E-01  6.310E-01
  5.412E-01  4.642E-01  3.981E-01

>!**** ROTATION ANGLES ****!
>ZROT NFREQ=52 // 52
  0.000E+00  0.000E+00  0.000E+00  0.000E+00  0.000E+00  0.000E+00  0.000E+00
  0.000E+00  0.000E+00  0.000E+00  0.000E+00  0.000E+00  0.000E+00  0.000E+00
  0.000E+00  0.000E+00  0.000E+00  0.000E+00  0.000E+00  0.000E+00  0.000E+00
  0.000E+00  0.000E+00  0.000E+00  0.000E+00  0.000E+00  0.000E+00  0.000E+00
  0.000E+00  0.000E+00  0.000E+00  0.000E+00  0.000E+00  0.000E+00  0.000E+00
  0.000E+00  0.000E+00  0.000E+00  0.000E+00  0.000E+00  0.000E+00  0.000E+00
  0.000E+00  0.000E+00  0.000E+00  0.000E+00  0.000E+00  0.000E+00  0.000E+00
  0.000E+00  0.000E+00  0.000E+00

>!**** IMPEDANCES ****!
>ZXXR NFREQ=52 ROT=ZROT // 52
  5.393E+02  4.738E+02  4.165E+02  3.665E+02  3.237E+02  2.875E+02  2.579E+02
  2.345E+02  2.168E+02  2.044E+02  1.969E+02  1.936E+02  1.940E+02  1.975E+02
  2.032E+02  2.103E+02  2.176E+02  2.233E+02  2.260E+02  2.242E+02  2.167E+02
  2.034E+02  1.848E+02  1.625E+02  1.384E+02  1.143E+02  9.190E+01  7.221E+01
  5.573E+01  4.248E+01  3.217E+01  2.435E+01  1.851E+01  1.421E+01  1.104E+01
  8.718E+00  6.998E+00  5.714E+00  4.744E+00  4.000E+00  3.419E+00  2.959E+00
  2.588E+00  2.285E+00  2.034E+00  1.823E+00  1.644E+00  1.489E+00  1.354E+00
  1.234E+00  1.126E+00  1.028E+00
>ZXXI NFREQ=52 ROT=ZROT // 52
  8.373E+02  7.396E+02  6.524E+02  5.741E+02  5.037E+02  4.409E+02  3.854E+02
  3.371E+02  2.959E+02  2.612E+02  2.323E+02  2.085E+02  1.888E+02  1.722E+02
  1.578E+02  1.447E+02  1.321E+02  1.195E+02  1.066E+02  9.342E+01  8.010E+01
  6.716E+01  5.508E+01  4.430E+01  3.505E+01  2.741E+01  2.126E+01  1.644E+01
  1.271E+01  9.857E+00  7.694E+00  6.061E+00  4.829E+00  3.900E+00  3.198E+00
  2.667E+00  2.261E+00  1.950E+00  1.709E+00  1.519E+00  1.366E+00  1.241E+00
  1.136E+00  1.047E+00  9.698E-01  9.027E-01  8.439E-01  7.919E-01  7.457E-01
  7.040E-01  6.657E-01  6.298E-01
>ZXX.VAR NFREQ=52 ROT=ZROT // 52
  3.399E+04  2.978E+04  2.129E+04  1.641E+04  1.326E+04  1.168E+04  1.114E+04
  1.079E+04  1.029E+04  9.711E+03  9.063E+03  8.345E+03  7.591E+03  6.902E+03
  6.339E+03  5.884E+03  5.518E+03  5.253E+03  5.096E+03  4.968E+03  4.760E+03
  4.348E+03  3.634E+03  2.702E+03  1.746E+03  9.664E+02  4.815E+02  2.400E+02
  1.251E+02  6.971E+01  4.185E+01  2.613E+01  1.662E+01  1.047E+01  6.444E+00
  3.856E+00  2.236E+00  1.254E+00  6.803E-01  3.595E-01  1.884E-01  1.016E-01
  5.943E-02  3.987E-02  3.127E-02  2.761E-02  2.552E-02  2.385E-02  2.207E-02
  2.035E-02  1.905E-02  1.837E-02
>ZXYR NFREQ=52 ROT=ZROT // 52
  2.881E+02  2.551E+02  2.256E+02  1.994E+02  1.761E+02  1.553E+02  1.369E+02
  1.206E+02  1.063E+02  9.373E+01  8.274E+01  7.311E+01  6.463E+01  5.709E+01
  5.030E+01  4.410E+01  3.836E+01  3.303E+01  2.806E+01  2.346E+01  1.925E+01
  1.547E+01  1.214E+01  9.298E+00  6.931E+00  5.020E+00  3.530E+00  2.408E+00
  1.596E+00  1.037E+00  6.752E-01  4.641E-01  3.640E-01  3.443E-01  3.809E-01
  4.566E-01  5.584E-01  6.773E-01  8.066E-01  9.416E-01  1.079E+00  1.215E+00
  1.348E+00  1.476E+00  1.598E+00  1.713E+00  1.819E+00  1.917E+00  2.006E+00
  2.087E+00  2.159E+00  2.223E+00
>ZXYI NFREQ=52 ROT=ZROT // 52
  5.319E+02  4.863E+02  4.442E+02  4.051E+02  3.686E+02  3.342E+02  3.020E+02
  2.716E+02  2.432E+02  2.166E+02  1.919E+02  1.691E+02  1.483E+02  1.294E+02
  1.124E+02  9.730E+01  8.391E+01  7.216E+01  6.192E+01  5.304E+01  4.538E+01
  3.877E+01  3.308E+01  2.819E+01  2.399E+01  2.038E+01  1.731E+01  1.470E+01
  1.250E+01  1.067E+01  9.151E+00  7.900E+00  6.874E+00  6.037E+00  5.353E+00
  4.793E+00  4.332E+00  3.948E+00  3.625E+00  3.348E+00  3.106E+00  2.890E+00
  2.695E+00  2.515E+00  2.348E+00  2.189E+00  2.039E+00  1.894E+00  1.755E+00
  1.618E+00  1.484E+00  1.349E+00
>ZXY.VAR NFREQ=52 ROT=ZROT // 52
  1.932E+03  1.691E+03  1.204E+03  9.276E+02  7.138E+02  5.298E+02  3.868E+02
  2.927E+02  2.326E+02  1.841E+02  1.407E+02  1.065E+02  8.274E+01  6.700E+01
  5.706E+01  5.051E+01  4.549E+01  4.079E+01  3.560E+01  2.998E+01  2.428E+01
  1.882E+01  1.388E+01  9.771E+00  6.680E+00  4.528E+00  3.077E+00  2.124E+00
  1.507E+00  1.108E+00  8.419E-01  6.546E-01  5.153E-01  4.050E-01  3.144E-01
  2.385E-01  1.762E-01  1.276E-01  9.129E-02  6.500E-02  4.666E-02  3.436E-02
  2.644E-02  2.152E-02  1.874E-02  1.792E-02  1.892E-02  2.083E-02  2.266E-02
  2.449E-02  2.683E-02  2.878E-02
>ZYXR NFREQ=52 ROT=ZROT // 52
 -3.354E+02 -3.087E+02 -2.825E+02 -2.574E+02 -2.343E+02 -2.135E+02 -1.954E+02
 -1.802E+02 -1.678E+02 -1.577E+02 -1.498E+02 -1.434E+02 -1.381E+02 -1.335E+02
 -1.291E+02 -1.246E+02 -1.196E+02 -1.140E+02 -1.075E+02 -1.001E+02 -9.176E+01
 -8.276E+01 -7.331E+01 -6.370E+01 -5.429E+01 -4.536E+01 -3.717E+01 -2.988E+01
 -2.357E+01 -1.826E+01 -1.390E+01 -1.042E+01 -7.710E+00 -5.649E+00 -4.122E+00
 -3.019E+00 -2.242E+00 -1.712E+00 -1.361E+00 -1.140E+00 -1.010E+00 -9.435E-01
 -9.196E-01 -9.228E-01 -9.420E-01 -9.689E-01 -9.978E-01 -1.025E+00 -1.047E+00
 -1.063E+00 -1.072E+00 -1.074E+00
>ZYXI NFREQ=52 ROT=ZROT // 52
 -1.421E+02 -1.027E+02 -7.019E+01 -4.430E+01 -2.460E+01 -1.052E+01 -1.246E+00
  4.069E+00  6.282E+00  6.171E+00  4.383E+00  1.494E+00 -2.036E+00 -5.804E+00
 -9.460E+00 -1.273E+01 -1.537E+01 -1.727E+01 -1.838E+01 -1.876E+01 -1.853E+01
 -1.788E+01 -1.700E+01 -1.604E+01 -1.509E+01 -1.420E+01 -1.335E+01 -1.251E+01
 -1.164E+01 -1.071E+01 -9.726E+00 -8.706E+00 -7.687E+00 -6.706E+00 -5.797E+00
 -4.983E+00 -4.274E+00 -3.671E+00 -3.167E+00 -2.750E+00 -2.404E+00 -2.117E+00
 -1.874E+00 -1.666E+00 -1.483E+00 -1.320E+00 -1.172E+00 -1.035E+00 -9.067E-01
 -7.862E-01 -6.719E-01 -5.631E-01
>ZYX.VAR NFREQ=52 ROT=ZROT // 52
  2.684E+03  2.346E+03  1.664E+03  1.361E+03  1.154E+03  9.916E+02  8.815E+02
  8.298E+02  8.027E+02  7.385E+02  6.263E+02  5.077E+02  4.077E+02  3.287E+02
  2.701E+02  2.309E+02  2.093E+02  2.002E+02  1.988E+02  1.983E+02  1.915E+02
  1.734E+02  1.421E+02  1.039E+02  6.857E+01  4.145E+01  2.353E+01  1.310E+01
  7.349E+00  4.282E+00  2.654E+00  1.763E+00  1.255E+00  9.405E-01  7.268E-01
  5.654E-01  4.344E-01  3.248E-01  2.350E-01  1.660E-01  1.159E-01  8.096E-02
  5.747E-02  4.210E-02  3.247E-02  2.710E-02  2.484E-02  2.412E-02  2.366E-02
  2.355E-02  2.429E-02  2.523E-02
>ZYYR NFREQ=52 ROT=ZROT // 52
  4.693E+01  4.140E+01  3.640E+01  3.187E+01  2.779E+01  2.411E+01  2.082E+01
  1.786E+01  1.521E+01  1.285E+01  1.076E+01  8.916E+00  7.297E+00  5.874E+00
  4.622E+00  3.514E+00  2.532E+00  1.662E+00  9.021E-01  2.562E-01 -2.674E-01
 -6.592E-01 -9.148E-01 -1.038E+00 -1.042E+00 -9.509E-01 -7.930E-01 -5.991E-01
 -3.974E-01 -2.084E-01 -4.581E-02  8.518E-02  1.845E-01  2.563E-01  3.061E-01
  3.399E-01  3.629E-01  3.796E-01  3.932E-01  4.058E-01  4.187E-01  4.326E-01
  4.475E-01  4.632E-01  4.791E-01  4.948E-01  5.095E-01  5.231E-01  5.353E-01
  5.463E-01  5.563E-01  5.658E-01
>ZYYI NFREQ=52 ROT=ZROT // 52
  4.838E+01  4.632E+01  4.418E+01  4.194E+01  3.962E+01  3.720E+01  3.473E+01
  3.221E+01  2.968E+01  2.719E+01  2.478E+01  2.249E+01  2.037E+01  1.842E+01
  1.667E+01  1.510E+01  1.368E+01  1.238E+01  1.116E+01  1.001E+01  8.910E+00
  7.846E+00  6.827E+00  5.867E+00  4.981E+00  4.183E+00  3.481E+00  2.875E+00
  2.362E+00  1.931E+00  1.574E+00  1.280E+00  1.039E+00  8.439E-01  6.865E-01
  5.608E-01  4.608E-01  3.816E-01  3.189E-01  2.691E-01  2.296E-01  1.981E-01
  1.727E-01  1.522E-01  1.355E-01  1.216E-01  1.099E-01  9.987E-02  9.090E-02
  8.266E-02  7.481E-02  6.708E-02
>ZYY.VAR NFREQ=52 ROT=ZROT // 52
  1.040E+02  9.441E+01  7.441E+01  6.540E+01  5.813E+01  5.026E+01  4.300E+01
  3.790E+01  3.496E+01  3.329E+01  3.199E+01  3.013E+01  2.720E+01  2.339E+01
  1.920E+01  1.549E+01  1.273E+01  1.058E+01  8.694E+00  7.119E+00  5.953E+00
  5.117E+00  4.469E+00  3.860E+00  3.154E+00  2.375E+00  1.675E+00  1.131E+00
  7.506E-01  5.061E-01  3.487E-01  2.439E-01  1.738E-01  1.272E-01  9.521E-02
  7.199E-02  5.448E-02  4.104E-02  3.078E-02  2.321E-02  1.788E-02  1.443E-02
  1.242E-02  1.130E-02  1.069E-02  1.053E-02  1.071E-02  1.084E-02  1.049E-02
  9.610E-03  8.335E-03  7.351E-03
>ZDETR NFREQ=52 ROT=ZROT // 52
  4.558E+02  4.391E+02  3.984E+02  3.437E+02  2.856E+02  2.339E+02  1.941E+02
  1.677E+02  1.533E+02  1.477E+02  1.474E+02  1.485E+02  1.477E+02  1.428E+02
  1.336E+02  1.214E+02  1.078E+02  9.408E+01  8.107E+01  6.923E+01  5.868E+01
  4.938E+01  4.123E+01  3.410E+01  2.791E+01  2.258E+01  1.806E+01  1.428E+01
  1.118E+01  8.687E+00  6.717E+00  5.191E+00  4.033E+00  3.171E+00  2.542E+00
  2.095E+00  1.785E+00  1.579E+00  1.451E+00  1.380E+00  1.352E+00  1.355E+00
  1.379E+00  1.418E+00  1.464E+00  1.513E+00  1.562E+00  1.607E+00  1.648E+00
  1.684E+00  1.713E+00  1.735E+00
>ZDETI NFREQ=52 ROT=ZROT // 52
  2.365E+02  1.078E+02  3.006E+00 -7.492E+01 -1.249E+02 -1.500E+02 -1.565E+02
 -1.508E+02 -1.371E+02 -1.178E+02 -9.407E+01 -6.694E+01 -3.802E+01 -1.019E+01
  1.383E+01  3.272E+01  4.601E+01  5.416E+01  5.794E+01  5.831E+01  5.617E+01
  5.232E+01  4.744E+01  4.207E+01  3.661E+01  3.136E+01  2.652E+01  2.221E+01
  1.846E+01  1.527E+01  1.261E+01  1.042E+01  8.640E+00  7.203E+00  6.050E+00
  5.130E+00  4.397E+00  3.811E+00  3.341E+00  2.961E+00  2.650E+00  2.391E+00
  2.171E+00  1.979E+00  1.809E+00  1.654E+00  1.512E+00  1.378E+00  1.252E+00
  1.131E+00  1.014E+00  8.988E-01
>ZDET.VAR NFREQ=52 ROT=ZROT // 52
  8.823E+03  7.709E+03  5.464E+03  4.114E+03  3.175E+03  2.564E+03  2.136E+03
  1.713E+03  1.285E+03  9.290E+02  6.695E+02  4.926E+02  3.769E+02  2.973E+02
  2.384E+02  1.954E+02  1.661E+02  1.509E+02  1.495E+02  1.518E+02  1.446E+02
  1.264E+02  1.022E+02  7.633E+01  5.217E+01  3.255E+01  1.913E+01  1.115E+01
  6.622E+00  4.111E+00  2.709E+00  1.889E+00  1.392E+00  1.068E+00  8.427E-01
  6.713E-01  5.275E-01  3.966E-01  2.828E-01  1.969E-01  1.378E-01  9.788E-02
  7.125E-02  5.386E-02  4.283E-02  3.627E-02  3.289E-02  3.176E-02  3.212E-02
  3.287E-02  3.282E-02  3.229E-02

>!**** ROTATION ANGLES ****!
>RHOROT NFREQ=52 // 52
  0.000E+00  0.000E+00  0.000E+00  0.000E+00  0.000E+00  0.000E+00  0.000E+00
  0.000E+00  0.000E+00  0.000E+00  0.000E+00  0.000E+00  0.000E+00  0.000E+00
  0.000E+00  0.000E+00  0.000E+00  0.000E+00  0.000E+00  0.000E+00  0.000E+00
  0.000E+00  0.000E+00  0.000E+00  0.000E+00  0.000E+00  0.000E+00  0.000E+00
  0.000E+00  0.000E+00  0.000E+00  0.000E+00  0.000E+00  0.000E+00  0.000E+00
  0.000E+00  0.000E+00  0.000E+00  0.000E+00  0.000E+00  0.000E+00  0.000E+00
  0.000E+00  0.000E+00  0.000E+00  0.000E+00  0.000E+00  0.000E+00  0.000E+00
  0.000E+00  0.000E+00  0.000E+00

>!**** APPARENT RESISTIVITIES AND PHASES ****!
>RHOXY NFREQ=52 ROT=RHOROT // 52
  7.319E+01  7.032E+01  6.749E+01  6.462E+01  6.166E+01  5.853E+01  5.523E+01
  5.174E+01  4.810E+01  4.434E+01  4.054E+01  3.674E+01  3.302E+01  2.944E+01
  2.603E+01  2.282E+01  1.985E+01  1.712E+01  1.465E+01  1.243E+01  1.047E+01
  8.754E+00  7.275E+00  6.018E+00  4.963E+00  4.091E+00  3.377E+00  2.800E+00
  2.338E+00  1.972E+00  1.684E+00  1.460E+00  1.288E+00  1.159E+00  1.064E+00
  9.989E-01  9.584E-01  9.399E-01  9.417E-01  9.628E-01  1.003E+00  1.064E+00
  1.146E+00  1.252E+00  1.384E+00  1.545E+00  1.741E+00  1.975E+00  2.251E+00
  2.577E+00  2.957E+00  3.397E+00
>PHSXY NFREQ=52 ROT=RHOROT // 52
  6.156E+01  6.232E+01  6.307E+01  6.379E+01  6.446E+01  6.508E+01  6.561E+01
  6.605E+01  6.639E+01  6.660E+01  6.667E+01  6.662E+01  6.645E+01  6.620E+01
  6.590E+01  6.562E+01  6.543E+01  6.541E+01  6.562E+01  6.614E+01  6.701E+01
  6.825E+01  6.984E+01  7.175E+01  7.388E+01  7.616E+01  7.847E+01  8.070E+01
  8.272E+01  8.445E+01  8.578E+01  8.664E+01  8.697E+01  8.674E+01  8.593E+01
  8.456E+01  8.265E+01  8.027E+01  7.745E+01  7.429E+01  7.085E+01  6.720E+01
  6.343E+01  5.959E+01  5.575E+01  5.196E+01  4.826E+01  4.466E+01  4.117E+01
  3.780E+01  3.450E+01  3.125E+01
>RHOXY.ERR NFREQ=52 ROT=RHOROT // 52
  4.352E-02  4.481E-02  4.175E-02  4.047E-02  3.927E-02  3.753E-02  3.569E-02
  3.466E-02  3.460E-02  3.462E-02  3.418E-02  3.374E-02  3.387E-02  3.483E-02
  3.687E-02  3.993E-02  4.378E-02  4.807E-02  5.230E-02  5.613E-02  5.932E-02
  6.159E-02  6.262E-02  6.238E-02  6.136E-02  6.013E-02  5.895E-02  5.811E-02
  5.784E-02  5.829E-02  5.934E-02  6.063E-02  6.179E-02  6.235E-02  6.191E-02
  6.016E-02  5.711E-02  5.312E-02  4.859E-02  4.390E-02  3.944E-02  3.557E-02
  3.253E-02  3.035E-02  2.911E-02  2.909E-02  3.038E-02  3.229E-02  3.401E-02
  3.565E-02  3.758E-02  3.917E-02
>PHSXY.ERR NFREQ=52 ROT=RHOROT // 52
  5.890E+00  6.070E+00  5.644E+00  5.468E+00  5.302E+00  5.062E+00  4.808E+00
  4.666E+00  4.658E+00  4.661E+00  4.600E+00  4.541E+00  4.557E+00  4.690E+00
  4.971E+00  5.393E+00  5.926E+00  6.525E+00  7.116E+00  7.655E+00  8.107E+00
  8.428E+00  8.575E+00  8.540E+00  8.396E+00  8.221E+00  8.054E+00  7.935E+00
  7.897E+00  7.960E+00  8.109E+00  8.292E+00  8.457E+00  8.536E+00  8.474E+00
  8.225E+00  7.793E+00  7.231E+00  6.596E+00  5.943E+00  5.326E+00  4.792E+00
  4.374E+00  4.076E+00  3.907E+00  3.903E+00  4.080E+00  4.341E+00  4.577E+00
  4.803E+00  5.068E+00  5.288E+00
>RHOYX NFREQ=52 ROT=RHOROT // 52
  2.654E+01  2.468E+01  2.303E+01  2.163E+01  2.050E+01  1.968E+01  1.919E+01
  1.904E+01  1.925E+01  1.984E+01  2.084E+01  2.225E+01  2.407E+01  2.626E+01
  2.874E+01  3.136E+01  3.392E+01  3.613E+01  3.768E+01  3.830E+01  3.776E+01
  3.602E+01  3.317E+01  2.947E+01  2.528E+01  2.098E+01  1.689E+01  1.324E+01
  1.017E+01  7.686E+00  5.758E+00  4.301E+00  3.223E+00  2.437E+00  1.870E+00
  1.463E+00  1.170E+00  9.612E-01  8.116E-01  7.054E-01  6.313E-01  5.812E-01
  5.499E-01  5.336E-01  5.297E-01  5.363E-01  5.523E-01  5.765E-01  6.081E-01
  6.463E-01  6.901E-01  7.387E-01
>PHSYX NFREQ=52 ROT=RHOROT // 52
 -1.570E+02 -1.616E+02 -1.660E+02 -1.702E+02 -1.740E+02 -1.772E+02 -1.796E+02
 -1.813E+02 -1.821E+02 -1.822E+02 -1.817E+02 -1.806E+02 -1.792E+02 -1.775E+02
 -1.758E+02 -1.742E+02 -1.727E+02 -1.714E+02 -1.703E+02 -1.694E+02 -1.686E+02
 -1.678E+02 -1.669E+02 -1.659E+02 -1.645E+02 -1.626E+02 -1.602E+02 -1.573E+02
 -1.537E+02 -1.496E+02 -1.450E+02 -1.401E+02 -1.351E+02 -1.301E+02 -1.254E+02
 -1.212E+02 -1.177E+02 -1.150E+02 -1.133E+02 -1.125E+02 -1.128E+02 -1.140E+02
 -1.161E+02 -1.190E+02 -1.224E+02 -1.263E+02 -1.304E+02 -1.347E+02 -1.391E+02
 -1.435E+02 -1.479E+02 -1.523E+02
>RHOYX.ERR NFREQ=52 ROT=RHOROT // 52
  8.324E-02  8.693E-02  8.206E-02  8.269E-02  8.436E-02  8.608E-02  8.863E-02
  9.298E-02  9.792E-02  9.977E-02  9.697E-02  9.153E-02  8.545E-02  7.959E-02
  7.468E-02  7.151E-02  7.071E-02  7.229E-02  7.599E-02  8.106E-02  8.636E-02
  9.063E-02  9.223E-02  9.042E-02  8.587E-02  7.944E-02  7.233E-02  6.606E-02
  6.114E-02  5.805E-02  5.706E-02  5.806E-02  6.101E-02  6.540E-02  7.066E-02
  7.586E-02  8.006E-02  8.237E-02  8.233E-02  8.024E-02  7.670E-02  7.232E-02
  6.781E-02  6.378E-02  6.081E-02  5.965E-02  6.073E-02  6.316E-02  6.566E-02
  6.850E-02  7.252E-02  7.694E-02
>PHSYX.ERR NFREQ=52 ROT=RHOROT // 52
  1.154E+01  1.208E+01  1.137E+01  1.146E+01  1.171E+01  1.196E+01  1.233E+01
  1.298E+01  1.371E+01  1.398E+01  1.357E+01  1.276E+01  1.187E+01  1.101E+01
  1.030E+01  9.845E+00  9.731E+00  9.957E+00  1.049E+01  1.123E+01  1.200E+01
  1.263E+01  1.286E+01  1.260E+01  1.193E+01  1.099E+01  9.963E+00  9.064E+00
  8.364E+00  7.927E+00  7.786E+00  7.928E+00  8.346E+00  8.971E+00  9.723E+00
  1.047E+01  1.108E+01  1.142E+01  1.141E+01  1.111E+01  1.059E+01  9.962E+00
  9.315E+00  8.739E+00  8.317E+00  8.152E+00  8.306E+00  8.651E+00  9.008E+00
  9.414E+00  9.991E+00  1.063E+01
>RHODET NFREQ=52 ROT=RHOROT // 52
  5.274E+01  4.767E+01  4.316E+01  3.922E+01  3.591E+01  3.326E+01  3.124E+01
  2.980E+01  2.887E+01  2.842E+01  2.839E+01  2.872E+01  2.935E+01  3.014E+01
  3.095E+01  3.164E+01  3.205E+01  3.204E+01  3.147E+01  3.028E+01  2.843E+01
  2.601E+01  2.314E+01  2.003E+01  1.687E+01  1.386E+01  1.115E+01  8.798E+00
  6.853E+00  5.295E+00  4.083E+00  3.161E+00  2.472E+00  1.963E+00  1.592E+00
  1.323E+00  1.131E+00  9.967E-01  9.061E-01  8.499E-01  8.218E-01  8.176E-01
  8.348E-01  8.720E-01  9.287E-01  1.005E+00  1.102E+00  1.219E+00  1.358E+00
  1.520E+00  1.707E+00  1.919E+00
>PHSDET NFREQ=52 ROT=RHOROT // 52
  2.742E+01  1.379E+01  4.323E-01 -1.230E+01 -2.363E+01 -3.267E+01 -3.888E+01
 -4.195E+01 -4.180E+01 -3.857E+01 -3.254E+01 -2.426E+01 -1.443E+01 -4.081E+00
  5.910E+00  1.508E+01  2.311E+01  2.993E+01  3.555E+01  4.011E+01  4.375E+01
  4.666E+01  4.901E+01  5.097E+01  5.268E+01  5.424E+01  5.575E+01  5.725E+01
  5.879E+01  6.037E+01  6.196E+01  6.352E+01  6.497E+01  6.624E+01  6.721E+01
  6.779E+01  6.791E+01  6.750E+01  6.653E+01  6.501E+01  6.296E+01  6.046E+01
  5.756E+01  5.439E+01  5.102E+01  4.756E+01  4.407E+01  4.061E+01  3.722E+01
  3.389E+01  3.061E+01  2.738E+01
>RHODET.ERR NFREQ=52 ROT=RHOROT // 52
  1.057E-01  1.118E-01  1.071E-01  1.053E-01  1.045E-01  1.053E-01  1.070E-01
  1.060E-01  1.010E-01  9.383E-02  8.643E-02  7.989E-02  7.487E-02  7.102E-02
  6.788E-02  6.571E-02  6.503E-02  6.686E-02  7.228E-02  7.981E-02  8.648E-02
  9.105E-02  9.356E-02  9.383E-02  9.138E-02  8.624E-02  7.992E-02  7.440E-02
  7.031E-02  6.814E-02  6.801E-02  6.964E-02  7.284E-02  7.712E-02  8.192E-02
  8.637E-02  8.926E-02  8.904E-02  8.533E-02  7.965E-02  7.344E-02  6.724E-02
  6.151E-02  5.666E-02  5.298E-02  5.067E-02  4.979E-02  5.021E-02  5.162E-02
  5.323E-02  5.418E-02  5.471E-02
>PHSDET.ERR NFREQ=52 ROT=RHOROT // 52
  1.486E+01  1.578E+01  1.508E+01  1.482E+01  1.469E+01  1.481E+01  1.506E+01
  1.491E+01  1.416E+01  1.310E+01  1.201E+01  1.106E+01  1.033E+01  9.775E+00
  9.325E+00  9.015E+00  8.917E+00  9.179E+00  9.956E+00  1.105E+01  1.202E+01
  1.269E+01  1.306E+01  1.310E+01  1.274E+01  1.198E+01  1.106E+01  1.026E+01
  9.673E+00  9.362E+00  9.344E+00  9.577E+00  1.004E+01  1.066E+01  1.135E+01
  1.200E+01  1.243E+01  1.239E+01  1.185E+01  1.102E+01  1.012E+01  9.233E+00
  8.417E+00  7.730E+00  7.212E+00  6.888E+00  6.765E+00  6.823E+00  7.020E+00
  7.248E+00  7.381E+00  7.455E+00

>END
