# Supplementary material for: 3D structure of the Campi Flegrei caldera central sector reconstructed through short-period magnetotelluric imaging
Source: Sci Rep. 2022 Dec 2;12:20802. doi: 10.1038/s41598-022-24998-6 (PMC9716173; doi:10.1038/s41598-022-24998-6)
Supplement: Supplementary file 12 — Supplementary Information 12. [file 41598_2022_24998_MOESM12_ESM.zip › WFLEB13.edi]

>HEAD

    DATAID=WFLEB13
    FILEBY=anton
    ACQDATE=2004/01/01
    FILEDATE=2021/07/15
    STDVERS="SEG 1.0"
    PROGVERS="MT-Corrector 5.4"
    PROGDATE=2015/11/23
    EMPTY=1.000E+32

>INFO

= 0
    fieldnotes.electrode_ex.acqchan = 0.0
    fieldnotes.electrode_ex.chtype = EX
    fieldnotes.electrode_ex.id = 14.001
    fieldnotes.electrode_ex.x = 0.0
    fieldnotes.electrode_ex.x2 = 0.0
    fieldnotes.electrode_ex.y = 0.0
    fieldnotes.electrode_ex.y2 = 0.0
    fieldnotes.electrode_ey.acqchan = 0.0
    fieldnotes.electrode_ey.chtype = EY
    fieldnotes.electrode_ey.id = 15.001
    fieldnotes.electrode_ey.x = 0.0
    fieldnotes.electrode_ey.x2 = 0.0
    fieldnotes.electrode_ey.y = 0.0
    fieldnotes.electrode_ey.y2 = 0.0
    fieldnotes.magnetometer_hx.acqchan = 0.0
    fieldnotes.magnetometer_hx.azm = 0.0
    fieldnotes.magnetometer_hx.chtype = HX
    fieldnotes.magnetometer_hx.id = 11.001
    fieldnotes.magnetometer_hx.x = 0.0
    fieldnotes.magnetometer_hx.y = 0.0
    fieldnotes.magnetometer_hy.acqchan = 0.0
    fieldnotes.magnetometer_hy.azm = 90.0
    fieldnotes.magnetometer_hy.chtype = HY
    fieldnotes.magnetometer_hy.id = 12.001
    fieldnotes.magnetometer_hy.x = 0.0
    fieldnotes.magnetometer_hy.y = 0.0
    fieldnotes.magnetometer_hz.acqchan = 0.0
    fieldnotes.magnetometer_hz.azm = 0.0
    fieldnotes.magnetometer_hz.chtype = HZ
    fieldnotes.magnetometer_hz.id = 13.001
    fieldnotes.magnetometer_hz.x = 0.0
    fieldnotes.magnetometer_hz.y = 0.0
    processing.sign_convention = exp(+i \omega t)
    copyright.conditions_of_use = All data and metadata for this survey are available free of charge and may be copied freely, duplicated and further distributed provided this data set is cited as the reference. While the author(s) strive to provide data and metadata of best possible quality, neither the author(s) of this data set, not IRIS make any claims, promises, or guarantees about the accuracy, completeness, or adequacy of this information, and expressly disclaim liability for errors and omissions in the contents of this file. Guidelines about the quality or limitations of the data and metadata, as obtained from the author(s), are included for informational purposes only.
    provenance.creating_application = MTpy
    provenance.creation_time = 2021-08-30 09:44:48

>=DEFINEMEAS

>HMEAS ID=101.001 CHTYPE=HX
>HMEAS ID=102.001 CHTYPE=HY
>HMEAS ID=103.001 CHTYPE=HZ
>EMEAS ID=104.001 CHTYPE=EX
>EMEAS ID=105.001 CHTYPE=EY
>HMEAS ID=201.001 CHTYPE=HX
>HMEAS ID=202.001 CHTYPE=HY
>HMEAS ID=203.001 CHTYPE=HZ
>EMEAS ID=204.001 CHTYPE=EX
>EMEAS ID=205.001 CHTYPE=EY

>=MTSECT

    SECTID=SPLINE
    NFREQ=52
    HX=101.001
    HY=102.001
    HZ=103.001
    EX=104.001
    EY=105.001

>!**** FREQUENCIES ****!
>FREQ // 52
  1.000E+03  8.577E+02  7.356E+02  6.310E+02  5.412E+02  4.642E+02  3.981E+02
  3.415E+02  2.929E+02  2.512E+02  2.154E+02  1.848E+02  1.585E+02  1.359E+02
  1.166E+02  1.000E+02  8.577E+01  7.356E+01  6.310E+01  5.412E+01  4.642E+01
  3.981E+01  3.415E+01  2.929E+01  2.512E+01  2.154E+01  1.848E+01  1.585E+01
  1.359E+01  1.166E+01  1.000E+01  8.577E+00  7.356E+00  6.310E+00  5.412E+00
  4.642E+00  3.981E+00  3.415E+00  2.929E+00  2.512E+00  2.154E+00  1.848E+00
  1.585E+00  1.359E+00  1.166E+00  1.000E+00  8.577E-01  7.356E-01  6.310E-01
  5.412E-01  4.642E-01  3.981E-01

>!**** ROTATION ANGLES ****!
>ZROT NFREQ=52 // 52
  0.000E+00  0.000E+00  0.000E+00  0.000E+00  0.000E+00  0.000E+00  0.000E+00
  0.000E+00  0.000E+00  0.000E+00  0.000E+00  0.000E+00  0.000E+00  0.000E+00
  0.000E+00  0.000E+00  0.000E+00  0.000E+00  0.000E+00  0.000E+00  0.000E+00
  0.000E+00  0.000E+00  0.000E+00  0.000E+00  0.000E+00  0.000E+00  0.000E+00
  0.000E+00  0.000E+00  0.000E+00  0.000E+00  0.000E+00  0.000E+00  0.000E+00
  0.000E+00  0.000E+00  0.000E+00  0.000E+00  0.000E+00  0.000E+00  0.000E+00
  0.000E+00  0.000E+00  0.000E+00  0.000E+00  0.000E+00  0.000E+00  0.000E+00
  0.000E+00  0.000E+00  0.000E+00

>!**** IMPEDANCES ****!
>ZXXR NFREQ=52 ROT=ZROT // 52
 -1.136E+02 -1.454E+02 -1.617E+02 -1.680E+02 -1.671E+02 -1.608E+02 -1.501E+02
 -1.360E+02 -1.196E+02 -1.022E+02 -8.500E+01 -6.898E+01 -5.477E+01 -4.268E+01
 -3.271E+01 -2.469E+01 -1.834E+01 -1.337E+01 -9.512E+00 -6.542E+00 -4.275E+00
 -2.565E+00 -1.297E+00 -3.804E-01  2.569E-01  6.747E-01  9.231E-01  1.047E+00
  1.084E+00  1.064E+00  1.014E+00  9.479E-01  8.787E-01  8.126E-01  7.531E-01
  7.021E-01  6.604E-01  6.281E-01  6.052E-01  5.912E-01  5.855E-01  5.874E-01
  5.961E-01  6.103E-01  6.290E-01  6.508E-01  6.739E-01  6.968E-01  7.180E-01
  7.364E-01  7.514E-01  7.628E-01
>ZXXI NFREQ=52 ROT=ZROT // 52
  1.961E+03  1.569E+03  1.250E+03  9.900E+02  7.764E+02  6.015E+02  4.596E+02
  3.460E+02  2.569E+02  1.885E+02  1.371E+02  9.935E+01  7.221E+01  5.296E+01
  3.944E+01  2.994E+01  2.323E+01  1.839E+01  1.481E+01  1.208E+01  9.918E+00
  8.166E+00  6.715E+00  5.497E+00  4.475E+00  3.621E+00  2.919E+00  2.353E+00
  1.907E+00  1.565E+00  1.309E+00  1.122E+00  9.887E-01  8.957E-01  8.328E-01
  7.922E-01  7.682E-01  7.565E-01  7.537E-01  7.573E-01  7.647E-01  7.734E-01
  7.807E-01  7.840E-01  7.808E-01  7.693E-01  7.484E-01  7.181E-01  6.795E-01
  6.343E-01  5.847E-01  5.330E-01
>ZXX.VAR NFREQ=52 ROT=ZROT // 52
  1.813E+05  1.432E+05  7.363E+04  4.272E+04  2.399E+04  1.231E+04  5.932E+03
  2.899E+03  1.542E+03  8.278E+02  4.031E+02  1.865E+02  9.220E+01  4.931E+01
  2.659E+01  1.473E+01  8.810E+00  5.502E+00  3.157E+00  1.628E+00  8.571E-01
  5.102E-01  3.326E-01  2.263E-01  1.576E-01  1.099E-01  7.612E-02  5.265E-02
  3.817E-02  3.052E-02  2.617E-02  2.290E-02  2.081E-02  2.025E-02  2.014E-02
  1.913E-02  1.750E-02  1.634E-02  1.604E-02  1.649E-02  1.756E-02  1.906E-02
  2.062E-02  2.157E-02  2.167E-02  2.208E-02  2.369E-02  2.520E-02  2.488E-02
  2.281E-02  1.994E-02  1.781E-02
>ZXYR NFREQ=52 ROT=ZROT // 52
 -1.688E+03 -1.211E+03 -8.686E+02 -6.229E+02 -4.467E+02 -3.206E+02 -2.305E+02
 -1.660E+02 -1.200E+02 -8.716E+01 -6.362E+01 -4.672E+01 -3.454E+01 -2.569E+01
 -1.921E+01 -1.443E+01 -1.086E+01 -8.158E+00 -6.093E+00 -4.496E+00 -3.247E+00
 -2.265E+00 -1.489E+00 -8.763E-01 -3.961E-01 -2.481E-02  2.555E-01  4.604E-01
  6.034E-01  6.969E-01  7.523E-01  7.793E-01  7.865E-01  7.805E-01  7.663E-01
  7.477E-01  7.272E-01  7.063E-01  6.860E-01  6.664E-01  6.474E-01  6.283E-01
  6.084E-01  5.870E-01  5.634E-01  5.375E-01  5.093E-01  4.793E-01  4.484E-01
  4.173E-01  3.869E-01  3.578E-01
>ZXYI NFREQ=52 ROT=ZROT // 52
  3.027E+02  2.423E+02  1.921E+02  1.511E+02  1.183E+02  9.241E+01  7.223E+01
  5.666E+01  4.471E+01  3.557E+01  2.858E+01  2.322E+01  1.908E+01  1.586E+01
  1.333E+01  1.132E+01  9.706E+00  8.391E+00  7.304E+00  6.391E+00  5.612E+00
  4.937E+00  4.345E+00  3.821E+00  3.353E+00  2.935E+00  2.562E+00  2.231E+00
  1.942E+00  1.692E+00  1.479E+00  1.302E+00  1.156E+00  1.036E+00  9.399E-01
  8.617E-01  7.976E-01  7.439E-01  6.976E-01  6.557E-01  6.164E-01  5.780E-01
  5.396E-01  5.008E-01  4.616E-01  4.224E-01  3.838E-01  3.465E-01  3.110E-01
  2.780E-01  2.476E-01  2.201E-01
>ZXY.VAR NFREQ=52 ROT=ZROT // 52
  1.092E+04  8.351E+03  3.801E+03  1.971E+03  1.009E+03  5.394E+02  3.279E+02
  2.045E+02  1.207E+02  7.134E+01  4.460E+01  2.832E+01  1.719E+01  1.020E+01
  6.199E+00  3.824E+00  2.279E+00  1.313E+00  7.623E-01  4.582E-01  2.864E-01
  1.883E-01  1.325E-01  9.850E-02  7.311E-02  5.248E-02  3.833E-02  3.008E-02
  2.526E-02  2.225E-02  2.025E-02  1.877E-02  1.751E-02  1.630E-02  1.515E-02
  1.413E-02  1.327E-02  1.259E-02  1.219E-02  1.221E-02  1.264E-02  1.319E-02
  1.355E-02  1.330E-02  1.232E-02  1.119E-02  1.037E-02  9.603E-03  8.550E-03
  7.207E-03  5.739E-03  4.741E-03
>ZYXR NFREQ=52 ROT=ZROT // 52
  3.020E+02  2.541E+02  2.127E+02  1.771E+02  1.466E+02  1.207E+02  9.873E+01
  8.029E+01  6.489E+01  5.211E+01  4.156E+01  3.289E+01  2.580E+01  2.001E+01
  1.531E+01  1.151E+01  8.440E+00  5.982E+00  4.022E+00  2.469E+00  1.248E+00
  2.962E-01 -4.360E-01 -9.892E-01 -1.396E+00 -1.685E+00 -1.878E+00 -1.996E+00
 -2.057E+00 -2.078E+00 -2.073E+00 -2.053E+00 -2.024E+00 -1.993E+00 -1.961E+00
 -1.928E+00 -1.895E+00 -1.859E+00 -1.819E+00 -1.776E+00 -1.727E+00 -1.672E+00
 -1.612E+00 -1.544E+00 -1.470E+00 -1.390E+00 -1.304E+00 -1.214E+00 -1.121E+00
 -1.027E+00 -9.333E-01 -8.419E-01
>ZYXI NFREQ=52 ROT=ZROT // 52
 -5.849E+01 -6.696E+01 -7.131E+01 -7.244E+01 -7.107E+01 -6.783E+01 -6.327E+01
 -5.786E+01 -5.201E+01 -4.607E+01 -4.029E+01 -3.487E+01 -2.992E+01 -2.552E+01
 -2.167E+01 -1.836E+01 -1.555E+01 -1.316E+01 -1.115E+01 -9.455E+00 -8.013E+00
 -6.784E+00 -5.732E+00 -4.826E+00 -4.048E+00 -3.380E+00 -2.812E+00 -2.335E+00
 -1.944E+00 -1.631E+00 -1.390E+00 -1.215E+00 -1.095E+00 -1.024E+00 -9.940E-01
 -9.960E-01 -1.023E+00 -1.067E+00 -1.122E+00 -1.182E+00 -1.243E+00 -1.301E+00
 -1.352E+00 -1.396E+00 -1.431E+00 -1.458E+00 -1.476E+00 -1.487E+00 -1.490E+00
 -1.487E+00 -1.479E+00 -1.466E+00
>ZYX.VAR NFREQ=52 ROT=ZROT // 52
  1.720E+03  1.399E+03  7.940E+02  5.196E+02  3.449E+02  2.268E+02  1.520E+02
  1.056E+02  7.609E+01  5.537E+01  3.945E+01  2.701E+01  1.746E+01  1.067E+01
  6.231E+00  3.538E+00  2.026E+00  1.232E+00  8.459E-01  6.637E-01  5.642E-01
  4.900E-01  4.114E-01  3.276E-01  2.538E-01  1.940E-01  1.445E-01  1.032E-01
  7.040E-02  4.602E-02  2.961E-02  1.986E-02  1.484E-02  1.308E-02  1.299E-02
  1.326E-02  1.370E-02  1.477E-02  1.665E-02  1.925E-02  2.222E-02  2.483E-02
  2.622E-02  2.567E-02  2.318E-02  2.025E-02  1.804E-02  1.626E-02  1.449E-02
  1.274E-02  1.118E-02  1.021E-02
>ZYYR NFREQ=52 ROT=ZROT // 52
 -8.799E+00 -1.113E+01 -1.255E+01 -1.324E+01 -1.335E+01 -1.300E+01 -1.231E+01
 -1.137E+01 -1.027E+01 -9.080E+00 -7.861E+00 -6.664E+00 -5.527E+00 -4.477E+00
 -3.528E+00 -2.689E+00 -1.959E+00 -1.335E+00 -8.100E-01 -3.767E-01 -2.613E-02
  2.525E-01  4.702E-01  6.377E-01  7.646E-01  8.591E-01  9.281E-01  9.772E-01
  1.011E+00  1.033E+00  1.047E+00  1.055E+00  1.059E+00  1.063E+00  1.069E+00
  1.077E+00  1.090E+00  1.106E+00  1.127E+00  1.152E+00  1.179E+00  1.208E+00
  1.235E+00  1.259E+00  1.278E+00  1.290E+00  1.294E+00  1.291E+00  1.279E+00
  1.261E+00  1.238E+00  1.211E+00
>ZYYI NFREQ=52 ROT=ZROT // 52
  7.214E+01  6.130E+01  5.190E+01  4.380E+01  3.684E+01  3.090E+01  2.586E+01
  2.163E+01  1.810E+01  1.518E+01  1.279E+01  1.085E+01  9.275E+00  7.997E+00
  6.953E+00  6.090E+00  5.364E+00  4.739E+00  4.191E+00  3.703E+00  3.264E+00
  2.869E+00  2.515E+00  2.198E+00  1.916E+00  1.667E+00  1.448E+00  1.255E+00
  1.086E+00  9.390E-01  8.111E-01  7.006E-01  6.056E-01  5.244E-01  4.556E-01
  3.975E-01  3.488E-01  3.084E-01  2.755E-01  2.499E-01  2.314E-01  2.203E-01
  2.171E-01  2.220E-01  2.352E-01  2.565E-01  2.850E-01  3.193E-01  3.579E-01
  3.990E-01  4.410E-01  4.827E-01
>ZYY.VAR NFREQ=52 ROT=ZROT // 52
  7.011E+01  5.993E+01  3.984E+01  3.011E+01  2.348E+01  1.861E+01  1.487E+01
  1.150E+01  8.530E+00  6.323E+00  4.794E+00  3.596E+00  2.586E+00  1.808E+00
  1.259E+00  8.737E-01  6.028E-01  4.180E-01  2.968E-01  2.147E-01  1.539E-01
  1.091E-01  7.850E-02  5.873E-02  4.608E-02  3.781E-02  3.185E-02  2.713E-02
  2.360E-02  2.121E-02  1.979E-02  1.922E-02  1.939E-02  2.014E-02  2.081E-02
  2.061E-02  2.011E-02  2.050E-02  2.194E-02  2.374E-02  2.551E-02  2.741E-02
  2.927E-02  3.024E-02  2.997E-02  2.962E-02  3.014E-02  3.051E-02  2.944E-02
  2.714E-02  2.445E-02  2.258E-02
>ZDETR NFREQ=52 ROT=ZROT // 52
  6.112E+02  4.824E+02  3.791E+02  2.966E+02  2.313E+02  1.798E+02  1.394E+02
  1.079E+02  8.344E+01  6.445E+01  4.981E+01  3.860E+01  3.008E+01  2.370E+01
  1.898E+01  1.555E+01  1.310E+01  1.136E+01  1.012E+01  9.168E+00  8.344E+00
  7.510E+00  6.597E+00  5.605E+00  4.623E+00  3.756E+00  3.057E+00  2.535E+00
  2.161E+00  1.902E+00  1.726E+00  1.607E+00  1.526E+00  1.469E+00  1.430E+00
  1.402E+00  1.383E+00  1.371E+00  1.364E+00  1.360E+00  1.359E+00  1.357E+00
  1.355E+00  1.348E+00  1.337E+00  1.319E+00  1.295E+00  1.265E+00  1.229E+00
  1.191E+00  1.150E+00  1.109E+00
>ZDETI NFREQ=52 ROT=ZROT // 52
 -1.937E+02 -1.892E+02 -1.784E+02 -1.637E+02 -1.469E+02 -1.295E+02 -1.124E+02
 -9.620E+01 -8.140E+01 -6.818E+01 -5.661E+01 -4.663E+01 -3.814E+01 -3.099E+01
 -2.500E+01 -1.999E+01 -1.579E+01 -1.225E+01 -9.207E+00 -6.569E+00 -4.255E+00
 -2.252E+00 -5.822E-01  6.906E-01  1.520E+00  1.967E+00  2.147E+00  2.158E+00
  2.081E+00  1.961E+00  1.827E+00  1.696E+00  1.576E+00  1.469E+00  1.379E+00
  1.304E+00  1.244E+00  1.195E+00  1.157E+00  1.125E+00  1.099E+00  1.075E+00
  1.052E+00  1.028E+00  1.002E+00  9.742E-01  9.430E-01  9.092E-01  8.735E-01
  8.366E-01  7.995E-01  7.629E-01
>ZDET.VAR NFREQ=52 ROT=ZROT // 52
  6.045E+03  4.862E+03  2.661E+03  1.701E+03  1.109E+03  7.216E+02  4.724E+02
  2.964E+02  1.735E+02  9.898E+01  5.773E+01  3.380E+01  1.910E+01  1.042E+01
  5.561E+00  2.948E+00  1.591E+00  9.133E-01  5.866E-01  4.235E-01  3.241E-01
  2.522E-01  1.964E-01  1.515E-01  1.154E-01  8.713E-02  6.601E-02  5.065E-02
  3.889E-02  2.959E-02  2.302E-02  1.916E-02  1.742E-02  1.722E-02  1.759E-02
  1.746E-02  1.690E-02  1.658E-02  1.692E-02  1.816E-02  2.032E-02  2.308E-02
  2.584E-02  2.747E-02  2.744E-02  2.712E-02  2.765E-02  2.802E-02  2.691E-02
  2.437E-02  2.116E-02  1.883E-02

>!**** ROTATION ANGLES ****!
>RHOROT NFREQ=52 // 52
  0.000E+00  0.000E+00  0.000E+00  0.000E+00  0.000E+00  0.000E+00  0.000E+00
  0.000E+00  0.000E+00  0.000E+00  0.000E+00  0.000E+00  0.000E+00  0.000E+00
  0.000E+00  0.000E+00  0.000E+00  0.000E+00  0.000E+00  0.000E+00  0.000E+00
  0.000E+00  0.000E+00  0.000E+00  0.000E+00  0.000E+00  0.000E+00  0.000E+00
  0.000E+00  0.000E+00  0.000E+00  0.000E+00  0.000E+00  0.000E+00  0.000E+00
  0.000E+00  0.000E+00  0.000E+00  0.000E+00  0.000E+00  0.000E+00  0.000E+00
  0.000E+00  0.000E+00  0.000E+00  0.000E+00  0.000E+00  0.000E+00  0.000E+00
  0.000E+00  0.000E+00  0.000E+00

>!**** APPARENT RESISTIVITIES AND PHASES ****!
>RHOXY NFREQ=52 ROT=RHOROT // 52
  5.882E+02  3.557E+02  2.152E+02  1.302E+02  7.892E+01  4.797E+01  2.930E+01
  1.803E+01  1.120E+01  7.056E+00  4.516E+00  2.946E+00  1.964E+00  1.341E+00
  9.379E-01  6.727E-01  4.946E-01  3.724E-01  2.868E-01  2.257E-01  1.811E-01
  1.482E-01  1.236E-01  1.049E-01  9.077E-02  7.997E-02  7.173E-02  6.550E-02
  6.083E-02  5.742E-02  5.509E-02  5.368E-02  5.313E-02  5.336E-02  5.435E-02
  5.608E-02  5.852E-02  6.164E-02  6.536E-02  6.959E-02  7.417E-02  7.888E-02
  8.345E-02  8.759E-02  9.100E-02  9.347E-02  9.483E-02  9.510E-02  9.439E-02
  9.292E-02  9.092E-02  8.867E-02
>PHSXY NFREQ=52 ROT=RHOROT // 52
  1.698E+02  1.687E+02  1.675E+02  1.664E+02  1.652E+02  1.639E+02  1.626E+02
  1.612E+02  1.596E+02  1.578E+02  1.558E+02  1.536E+02  1.511E+02  1.483E+02
  1.452E+02  1.419E+02  1.382E+02  1.342E+02  1.298E+02  1.251E+02  1.201E+02
  1.146E+02  1.089E+02  1.029E+02  9.674E+01  9.048E+01  8.430E+01  7.834E+01
  7.274E+01  6.761E+01  6.305E+01  5.910E+01  5.576E+01  5.302E+01  5.081E+01
  4.905E+01  4.765E+01  4.649E+01  4.548E+01  4.454E+01  4.359E+01  4.261E+01
  4.157E+01  4.047E+01  3.933E+01  3.816E+01  3.700E+01  3.586E+01  3.475E+01
  3.367E+01  3.262E+01  3.160E+01
>RHOXY.ERR NFREQ=52 ROT=RHOROT // 52
  3.665E-02  4.429E-02  4.156E-02  4.153E-02  4.123E-02  4.173E-02  4.487E-02
  4.867E-02  5.115E-02  5.343E-02  5.690E-02  6.049E-02  6.226E-02  6.265E-02
  6.305E-02  6.314E-02  6.144E-02  5.814E-02  5.462E-02  5.164E-02  4.927E-02
  4.773E-02  4.736E-02  4.783E-02  4.784E-02  4.666E-02  4.549E-02  4.554E-02
  4.673E-02  4.868E-02  5.113E-02  5.375E-02  5.628E-02  5.843E-02  6.020E-02
  6.174E-02  6.319E-02  6.471E-02  6.667E-02  6.972E-02  7.399E-02  7.894E-02
  8.376E-02  8.727E-02  8.888E-02  9.020E-02  9.294E-02  9.623E-02  9.829E-02
  9.822E-02  9.581E-02  9.524E-02
>PHSXY.ERR NFREQ=52 ROT=RHOROT // 52
  4.940E+00  5.998E+00  5.618E+00  5.614E+00  5.573E+00  5.642E+00  6.078E+00
  6.608E+00  6.955E+00  7.275E+00  7.765E+00  8.272E+00  8.523E+00  8.579E+00
  8.636E+00  8.648E+00  8.406E+00  7.940E+00  7.443E+00  7.024E+00  6.692E+00
  6.477E+00  6.425E+00  6.491E+00  6.492E+00  6.328E+00  6.165E+00  6.171E+00
  6.337E+00  6.609E+00  6.952E+00  7.321E+00  7.677E+00  7.981E+00  8.231E+00
  8.450E+00  8.656E+00  8.871E+00  9.152E+00  9.588E+00  1.020E+01  1.092E+01
  1.162E+01  1.213E+01  1.237E+01  1.256E+01  1.297E+01  1.346E+01  1.376E+01
  1.375E+01  1.339E+01  1.331E+01
>RHOYX NFREQ=52 ROT=RHOROT // 52
  1.893E+01  1.610E+01  1.368E+01  1.160E+01  9.810E+00  8.256E+00  6.907E+00
  5.736E+00  4.723E+00  3.852E+00  3.111E+00  2.487E+00  1.970E+00  1.547E+00
  1.208E+00  9.392E-01  7.297E-01  5.685E-01  4.456E-01  3.529E-01  2.834E-01
  2.317E-01  1.935E-01  1.658E-01  1.460E-01  1.324E-01  1.237E-01  1.191E-01
  1.179E-01  1.198E-01  1.246E-01  1.326E-01  1.440E-01  1.592E-01  1.786E-01
  2.030E-01  2.329E-01  2.690E-01  3.120E-01  3.624E-01  4.203E-01  4.858E-01
  5.584E-01  6.375E-01  7.221E-01  8.115E-01  9.047E-01  1.002E+00  1.102E+00
  1.207E+00  1.318E+00  1.436E+00
>PHSYX NFREQ=52 ROT=RHOROT // 52
 -1.096E+01 -1.476E+01 -1.854E+01 -2.225E+01 -2.586E+01 -2.934E+01 -3.265E+01
 -3.578E+01 -3.871E+01 -4.148E+01 -4.411E+01 -4.667E+01 -4.923E+01 -5.189E+01
 -5.476E+01 -5.793E+01 -6.151E+01 -6.556E+01 -7.017E+01 -7.536E+01 -8.115E+01
 -8.750E+01 -9.435E+01 -1.016E+02 -1.090E+02 -1.165E+02 -1.237E+02 -1.305E+02
 -1.366E+02 -1.419E+02 -1.462E+02 -1.494E+02 -1.516E+02 -1.528E+02 -1.531E+02
 -1.527E+02 -1.516E+02 -1.501E+02 -1.483E+02 -1.463E+02 -1.443E+02 -1.421E+02
 -1.400E+02 -1.379E+02 -1.358E+02 -1.336E+02 -1.314E+02 -1.292E+02 -1.269E+02
 -1.246E+02 -1.223E+02 -1.199E+02
>RHOYX.ERR NFREQ=52 ROT=RHOROT // 52
  7.909E-02  8.330E-02  7.392E-02  7.026E-02  6.733E-02  6.437E-02  6.229E-02
  6.154E-02  6.214E-02  6.334E-02  6.421E-02  6.416E-02  6.265E-02  5.975E-02
  5.594E-02  5.174E-02  4.806E-02  4.591E-02  4.638E-02  4.975E-02  5.510E-02
  6.111E-02  6.596E-02  6.857E-02  6.941E-02  6.884E-02  6.644E-02  6.196E-02
  5.575E-02  4.848E-02  4.133E-02  3.555E-02  3.191E-02  3.079E-02  3.128E-02
  3.199E-02  3.277E-02  3.415E-02  3.631E-02  3.905E-02  4.200E-02  4.452E-02
  4.604E-02  4.603E-02  4.442E-02  4.234E-02  4.090E-02  3.987E-02  3.877E-02
  3.754E-02  3.637E-02  3.595E-02
>PHSYX.ERR NFREQ=52 ROT=RHOROT // 52
  1.094E+01  1.155E+01  1.019E+01  9.666E+00  9.246E+00  8.824E+00  8.527E+00
  8.420E+00  8.507E+00  8.676E+00  8.801E+00  8.794E+00  8.578E+00  8.167E+00
  7.629E+00  7.038E+00  6.523E+00  6.222E+00  6.288E+00  6.759E+00  7.510E+00
  8.360E+00  9.050E+00  9.424E+00  9.544E+00  9.462E+00  9.119E+00  8.481E+00
  7.601E+00  6.582E+00  5.587E+00  4.789E+00  4.290E+00  4.136E+00  4.202E+00
  4.300E+00  4.407E+00  4.597E+00  4.893E+00  5.271E+00  5.679E+00  6.029E+00
  6.241E+00  6.240E+00  6.015E+00  5.727E+00  5.527E+00  5.385E+00  5.233E+00
  5.063E+00  4.901E+00  4.844E+00
>RHODET NFREQ=52 ROT=RHOROT // 52
  8.221E+01  6.262E+01  4.772E+01  3.638E+01  2.775E+01  2.116E+01  1.611E+01
  1.224E+01  9.279E+00  7.009E+00  5.278E+00  3.966E+00  2.978E+00  2.240E+00
  1.690E+00  1.283E+00  9.817E-01  7.588E-01  5.933E-01  4.701E-01  3.780E-01
  3.089E-01  2.569E-01  2.178E-01  1.885E-01  1.669E-01  1.510E-01  1.399E-01
  1.324E-01  1.280E-01  1.264E-01  1.273E-01  1.308E-01  1.369E-01  1.458E-01
  1.580E-01  1.738E-01  1.937E-01  2.183E-01  2.481E-01  2.834E-01  3.245E-01
  3.712E-01  4.230E-01  4.788E-01  5.377E-01  5.982E-01  6.595E-01  7.210E-01
  7.827E-01  8.454E-01  9.103E-01
>PHSDET NFREQ=52 ROT=RHOROT // 52
 -1.758E+01 -2.141E+01 -2.520E+01 -2.889E+01 -3.243E+01 -3.576E+01 -3.886E+01
 -4.171E+01 -4.429E+01 -4.661E+01 -4.865E+01 -5.038E+01 -5.174E+01 -5.259E+01
 -5.280E+01 -5.213E+01 -5.033E+01 -4.714E+01 -4.229E+01 -3.562E+01 -2.702E+01
 -1.669E+01 -5.043E+00  7.024E+00  1.820E+01  2.764E+01  3.507E+01  4.042E+01
  4.392E+01  4.587E+01  4.663E+01  4.655E+01  4.592E+01  4.501E+01  4.397E+01
  4.293E+01  4.196E+01  4.108E+01  4.030E+01  3.960E+01  3.896E+01  3.838E+01
  3.783E+01  3.733E+01  3.687E+01  3.645E+01  3.607E+01  3.572E+01  3.539E+01
  3.509E+01  3.480E+01  3.452E+01
>RHODET.ERR NFREQ=52 ROT=RHOROT // 52
  7.146E-02  7.894E-02  7.251E-02  7.173E-02  7.161E-02  7.144E-02  7.152E-02
  7.021E-02  6.677E-02  6.280E-02  5.978E-02  5.707E-02  5.357E-02  4.939E-02
  4.496E-02  4.067E-02  3.695E-02  3.444E-02  3.372E-02  3.474E-02  3.655E-02
  3.847E-02  4.016E-02  4.133E-02  4.186E-02  4.174E-02  4.125E-02  4.056E-02
  3.947E-02  3.784E-02  3.630E-02  3.565E-02  3.620E-02  3.795E-02  4.007E-02
  4.138E-02  4.190E-02  4.243E-02  4.357E-02  4.566E-02  4.871E-02  5.228E-02
  5.574E-02  5.805E-02  5.886E-02  5.960E-02  6.153E-02  6.362E-02  6.436E-02
  6.351E-02  6.155E-02  6.045E-02
>PHSDET.ERR NFREQ=52 ROT=RHOROT // 52
  9.838E+00  1.092E+01  9.989E+00  9.878E+00  9.860E+00  9.835E+00  9.846E+00
  9.659E+00  9.167E+00  8.600E+00  8.172E+00  7.788E+00  7.295E+00  6.709E+00
  6.091E+00  5.495E+00  4.982E+00  4.637E+00  4.537E+00  4.677E+00  4.926E+00
  5.192E+00  5.425E+00  5.587E+00  5.659E+00  5.644E+00  5.575E+00  5.480E+00
  5.329E+00  5.104E+00  4.892E+00  4.802E+00  4.878E+00  5.119E+00  5.412E+00
  5.594E+00  5.665E+00  5.739E+00  5.897E+00  6.188E+00  6.613E+00  7.114E+00
  7.600E+00  7.927E+00  8.041E+00  8.145E+00  8.420E+00  8.717E+00  8.821E+00
  8.701E+00  8.422E+00  8.267E+00

>END
