# Supplementary material for: 3D structure of the Campi Flegrei caldera central sector reconstructed through short-period magnetotelluric imaging
Source: Sci Rep. 2022 Dec 2;12:20802. doi: 10.1038/s41598-022-24998-6 (PMC9716173; doi:10.1038/s41598-022-24998-6)
Supplement: Supplementary file 12 — Supplementary Information 12. [file 41598_2022_24998_MOESM12_ESM.zip › WFLEB14.edi]

>HEAD

    DATAID=WFLEB14
    FILEBY=anton
    ACQDATE=2004/01/01
    FILEDATE=2021/07/15
    STDVERS="SEG 1.0"
    PROGVERS="MT-Corrector 5.4"
    PROGDATE=2015/11/23
    EMPTY=1.000E+32

>INFO

= 0
    fieldnotes.electrode_ex.acqchan = 0.0
    fieldnotes.electrode_ex.chtype = EX
    fieldnotes.electrode_ex.id = 14.001
    fieldnotes.electrode_ex.x = 0.0
    fieldnotes.electrode_ex.x2 = 0.0
    fieldnotes.electrode_ex.y = 0.0
    fieldnotes.electrode_ex.y2 = 0.0
    fieldnotes.electrode_ey.acqchan = 0.0
    fieldnotes.electrode_ey.chtype = EY
    fieldnotes.electrode_ey.id = 15.001
    fieldnotes.electrode_ey.x = 0.0
    fieldnotes.electrode_ey.x2 = 0.0
    fieldnotes.electrode_ey.y = 0.0
    fieldnotes.electrode_ey.y2 = 0.0
    fieldnotes.magnetometer_hx.acqchan = 0.0
    fieldnotes.magnetometer_hx.azm = 0.0
    fieldnotes.magnetometer_hx.chtype = HX
    fieldnotes.magnetometer_hx.id = 11.001
    fieldnotes.magnetometer_hx.x = 0.0
    fieldnotes.magnetometer_hx.y = 0.0
    fieldnotes.magnetometer_hy.acqchan = 0.0
    fieldnotes.magnetometer_hy.azm = 90.0
    fieldnotes.magnetometer_hy.chtype = HY
    fieldnotes.magnetometer_hy.id = 12.001
    fieldnotes.magnetometer_hy.x = 0.0
    fieldnotes.magnetometer_hy.y = 0.0
    fieldnotes.magnetometer_hz.acqchan = 0.0
    fieldnotes.magnetometer_hz.azm = 0.0
    fieldnotes.magnetometer_hz.chtype = HZ
    fieldnotes.magnetometer_hz.id = 13.001
    fieldnotes.magnetometer_hz.x = 0.0
    fieldnotes.magnetometer_hz.y = 0.0
    processing.sign_convention = exp(+i \omega t)
    copyright.conditions_of_use = All data and metadata for this survey are available free of charge and may be copied freely, duplicated and further distributed provided this data set is cited as the reference. While the author(s) strive to provide data and metadata of best possible quality, neither the author(s) of this data set, not IRIS make any claims, promises, or guarantees about the accuracy, completeness, or adequacy of this information, and expressly disclaim liability for errors and omissions in the contents of this file. Guidelines about the quality or limitations of the data and metadata, as obtained from the author(s), are included for informational purposes only.
    provenance.creating_application = MTpy
    provenance.creation_time = 2021-08-30 09:44:57

>=DEFINEMEAS

>HMEAS ID=101.001 CHTYPE=HX
>HMEAS ID=102.001 CHTYPE=HY
>HMEAS ID=103.001 CHTYPE=HZ
>EMEAS ID=104.001 CHTYPE=EX
>EMEAS ID=105.001 CHTYPE=EY
>HMEAS ID=201.001 CHTYPE=HX
>HMEAS ID=202.001 CHTYPE=HY
>HMEAS ID=203.001 CHTYPE=HZ
>EMEAS ID=204.001 CHTYPE=EX
>EMEAS ID=205.001 CHTYPE=EY

>=MTSECT

    SECTID=SPLINE
    NFREQ=52
    HX=101.001
    HY=102.001
    HZ=103.001
    EX=104.001
    EY=105.001

>!**** FREQUENCIES ****!
>FREQ // 52
  1.000E+03  8.577E+02  7.356E+02  6.310E+02  5.412E+02  4.642E+02  3.981E+02
  3.415E+02  2.929E+02  2.512E+02  2.154E+02  1.848E+02  1.585E+02  1.359E+02
  1.166E+02  1.000E+02  8.577E+01  7.356E+01  6.310E+01  5.412E+01  4.642E+01
  3.981E+01  3.415E+01  2.929E+01  2.512E+01  2.154E+01  1.848E+01  1.585E+01
  1.359E+01  1.166E+01  1.000E+01  8.577E+00  7.356E+00  6.310E+00  5.412E+00
  4.642E+00  3.981E+00  3.415E+00  2.929E+00  2.512E+00  2.154E+00  1.848E+00
  1.585E+00  1.359E+00  1.166E+00  1.000E+00  8.577E-01  7.356E-01  6.310E-01
  5.412E-01  4.642E-01  3.981E-01

>!**** ROTATION ANGLES ****!
>ZROT NFREQ=52 // 52
  0.000E+00  0.000E+00  0.000E+00  0.000E+00  0.000E+00  0.000E+00  0.000E+00
  0.000E+00  0.000E+00  0.000E+00  0.000E+00  0.000E+00  0.000E+00  0.000E+00
  0.000E+00  0.000E+00  0.000E+00  0.000E+00  0.000E+00  0.000E+00  0.000E+00
  0.000E+00  0.000E+00  0.000E+00  0.000E+00  0.000E+00  0.000E+00  0.000E+00
  0.000E+00  0.000E+00  0.000E+00  0.000E+00  0.000E+00  0.000E+00  0.000E+00
  0.000E+00  0.000E+00  0.000E+00  0.000E+00  0.000E+00  0.000E+00  0.000E+00
  0.000E+00  0.000E+00  0.000E+00  0.000E+00  0.000E+00  0.000E+00  0.000E+00
  0.000E+00  0.000E+00  0.000E+00

>!**** IMPEDANCES ****!
>ZXXR NFREQ=52 ROT=ZROT // 52
  1.315E+03  1.137E+03  9.237E+02  6.961E+02  4.765E+02  2.836E+02  1.302E+02
  2.081E+01 -4.760E+01 -8.293E+01 -9.482E+01 -9.228E+01 -8.230E+01 -6.967E+01
 -5.712E+01 -4.595E+01 -3.659E+01 -2.894E+01 -2.277E+01 -1.777E+01 -1.373E+01
 -1.045E+01 -7.833E+00 -5.774E+00 -4.189E+00 -2.995E+00 -2.110E+00 -1.461E+00
 -9.855E-01 -6.366E-01 -3.795E-01 -1.878E-01 -4.228E-02  7.133E-02  1.629E-01
  2.393E-01  3.058E-01  3.657E-01  4.220E-01  4.765E-01  5.310E-01  5.869E-01
  6.457E-01  7.085E-01  7.765E-01  8.503E-01  9.291E-01  1.011E+00  1.090E+00
  1.158E+00  1.204E+00  1.210E+00
>ZXXI NFREQ=52 ROT=ZROT // 52
  8.934E+01  3.565E+02  5.494E+02  6.659E+02  7.101E+02  6.930E+02  6.318E+02
  5.451E+02  4.500E+02  3.589E+02  2.790E+02  2.130E+02  1.605E+02  1.198E+02
  8.867E+01  6.503E+01  4.716E+01  3.374E+01  2.373E+01  1.638E+01  1.110E+01
  7.407E+00  4.914E+00  3.291E+00  2.271E+00  1.647E+00  1.268E+00  1.032E+00
  8.740E-01  7.577E-01  6.631E-01  5.808E-01  5.059E-01  4.358E-01  3.680E-01
  3.006E-01  2.316E-01  1.584E-01  7.856E-02 -1.095E-02 -1.135E-01 -2.333E-01
 -3.750E-01 -5.448E-01 -7.495E-01 -9.984E-01 -1.302E+00 -1.673E+00 -2.127E+00
 -2.681E+00 -3.358E+00 -4.184E+00
>ZXX.VAR NFREQ=52 ROT=ZROT // 52
  1.614E+05  1.436E+05  1.071E+05  8.294E+04  6.225E+04  4.261E+04  2.666E+04
  1.635E+04  1.025E+04  6.212E+03  3.430E+03  1.740E+03  8.426E+02  4.053E+02
  2.072E+02  1.170E+02  7.133E+01  4.564E+01  2.894E+01  1.792E+01  1.110E+01
  6.997E+00  4.463E+00  2.847E+00  1.777E+00  1.076E+00  6.647E-01  4.458E-01
  3.196E-01  2.331E-01  1.702E-01  1.232E-01  8.911E-02  6.580E-02  5.032E-02
  4.016E-02  3.314E-02  2.757E-02  2.296E-02  1.947E-02  1.790E-02  1.987E-02
  2.680E-02  3.880E-02  5.547E-02  7.578E-02  9.809E-02  1.220E-01  1.494E-01
  1.946E-01  2.793E-01  3.657E-01
>ZXYR NFREQ=52 ROT=ZROT // 52
 -1.262E+03 -1.157E+03 -1.048E+03 -9.381E+02 -8.275E+02 -7.185E+02 -6.127E+02
 -5.121E+02 -4.187E+02 -3.342E+02 -2.598E+02 -1.961E+02 -1.432E+02 -1.006E+02
 -6.739E+01 -4.236E+01 -2.415E+01 -1.142E+01 -2.902E+00  2.486E+00  5.640E+00
  7.274E+00  7.923E+00  7.972E+00  7.685E+00  7.233E+00  6.724E+00  6.221E+00
  5.755E+00  5.343E+00  4.989E+00  4.693E+00  4.451E+00  4.259E+00  4.111E+00
  4.005E+00  3.935E+00  3.899E+00  3.892E+00  3.910E+00  3.949E+00  4.003E+00
  4.066E+00  4.132E+00  4.196E+00  4.250E+00  4.292E+00  4.319E+00  4.329E+00
  4.326E+00  4.310E+00  4.287E+00
>ZXYI NFREQ=52 ROT=ZROT // 52
  3.123E+03  2.567E+03  2.106E+03  1.724E+03  1.408E+03  1.149E+03  9.365E+02
  7.636E+02  6.231E+02  5.091E+02  4.162E+02  3.401E+02  2.775E+02  2.257E+02
  1.827E+02  1.471E+02  1.177E+02  9.374E+01  7.428E+01  5.866E+01  4.624E+01
  3.644E+01  2.876E+01  2.278E+01  1.814E+01  1.453E+01  1.174E+01  9.562E+00
  7.865E+00  6.537E+00  5.494E+00  4.673E+00  4.023E+00  3.508E+00  3.099E+00
  2.776E+00  2.523E+00  2.327E+00  2.178E+00  2.068E+00  1.987E+00  1.929E+00
  1.887E+00  1.853E+00  1.822E+00  1.786E+00  1.742E+00  1.688E+00  1.621E+00
  1.543E+00  1.458E+00  1.369E+00
>ZXY.VAR NFREQ=52 ROT=ZROT // 52
  1.298E+05  1.056E+05  6.016E+04  4.069E+04  2.845E+04  2.009E+04  1.457E+04
  1.069E+04  7.778E+03  5.461E+03  3.621E+03  2.277E+03  1.371E+03  7.942E+02
  4.477E+02  2.491E+02  1.402E+02  8.153E+01  4.962E+01  3.195E+01  2.168E+01
  1.531E+01  1.100E+01  7.993E+00  6.055E+00  4.836E+00  3.926E+00  3.136E+00
  2.485E+00  1.981E+00  1.598E+00  1.308E+00  1.085E+00  9.079E-01  7.576E-01
  6.207E-01  5.067E-01  4.306E-01  3.896E-01  3.728E-01  3.740E-01  3.908E-01
  4.193E-01  4.500E-01  4.780E-01  5.145E-01  5.685E-01  6.216E-01  6.479E-01
  6.436E-01  6.170E-01  5.911E-01
>ZYXR NFREQ=52 ROT=ZROT // 52
  4.640E+03  3.605E+03  2.780E+03  2.129E+03  1.620E+03  1.226E+03  9.234E+02
  6.935E+02  5.194E+02  3.877E+02  2.880E+02  2.123E+02  1.545E+02  1.103E+02
  7.624E+01  5.004E+01  2.987E+01  1.444E+01  2.765E+00 -5.883E+00 -1.204E+01
 -1.614E+01 -1.852E+01 -1.949E+01 -1.933E+01 -1.831E+01 -1.671E+01 -1.477E+01
 -1.274E+01 -1.078E+01 -9.019E+00 -7.523E+00 -6.305E+00 -5.351E+00 -4.630E+00
 -4.108E+00 -3.751E+00 -3.531E+00 -3.425E+00 -3.413E+00 -3.480E+00 -3.616E+00
 -3.808E+00 -4.049E+00 -4.328E+00 -4.639E+00 -4.972E+00 -5.317E+00 -5.665E+00
 -6.006E+00 -6.332E+00 -6.634E+00
>ZYXI NFREQ=52 ROT=ZROT // 52
 -3.254E+03 -2.915E+03 -2.577E+03 -2.248E+03 -1.938E+03 -1.651E+03 -1.393E+03
 -1.165E+03 -9.686E+02 -8.021E+02 -6.633E+02 -5.492E+02 -4.565E+02 -3.817E+02
 -3.216E+02 -2.733E+02 -2.345E+02 -2.031E+02 -1.775E+02 -1.563E+02 -1.386E+02
 -1.236E+02 -1.107E+02 -9.929E+01 -8.912E+01 -7.989E+01 -7.139E+01 -6.353E+01
 -5.626E+01 -4.956E+01 -4.347E+01 -3.799E+01 -3.315E+01 -2.893E+01 -2.532E+01
 -2.228E+01 -1.974E+01 -1.765E+01 -1.594E+01 -1.455E+01 -1.341E+01 -1.249E+01
 -1.172E+01 -1.106E+01 -1.049E+01 -9.982E+00 -9.501E+00 -9.035E+00 -8.570E+00
 -8.099E+00 -7.617E+00 -7.123E+00
>ZYX.VAR NFREQ=52 ROT=ZROT // 52
  1.795E+05  1.547E+05  1.053E+05  7.774E+04  5.717E+04  4.046E+04  2.774E+04
  1.886E+04  1.294E+04  8.992E+03  6.365E+03  4.649E+03  3.532E+03  2.759E+03
  2.169E+03  1.677E+03  1.244E+03  8.899E+02  6.290E+02  4.454E+02  3.191E+02
  2.349E+02  1.811E+02  1.474E+02  1.254E+02  1.089E+02  9.363E+01  7.687E+01
  5.827E+01  3.967E+01  2.538E+01  1.679E+01  1.195E+01  9.164E+00  7.490E+00
  6.363E+00  5.476E+00  4.655E+00  3.853E+00  3.102E+00  2.415E+00  1.794E+00
  1.273E+00  9.083E-01  6.982E-01  5.815E-01  5.160E-01  4.901E-01  4.978E-01
  5.126E-01  5.034E-01  4.828E-01
>ZYYR NFREQ=52 ROT=ZROT // 52
  6.837E+03  7.080E+03  6.793E+03  6.140E+03  5.265E+03  4.291E+03  3.321E+03
  2.431E+03  1.668E+03  1.055E+03  5.892E+02  2.559E+02  3.099E+01 -1.112E+02
 -1.939E+02 -2.363E+02 -2.525E+02 -2.525E+02 -2.428E+02 -2.275E+02 -2.091E+02
 -1.892E+02 -1.688E+02 -1.485E+02 -1.290E+02 -1.108E+02 -9.427E+01 -7.952E+01
 -6.666E+01 -5.564E+01 -4.634E+01 -3.858E+01 -3.215E+01 -2.683E+01 -2.246E+01
 -1.884E+01 -1.584E+01 -1.329E+01 -1.106E+01 -9.019E+00 -7.039E+00 -5.027E+00
 -2.923E+00 -7.218E-01  1.512E+00  3.639E+00  5.464E+00  6.783E+00  7.430E+00
  7.326E+00  6.504E+00  5.096E+00
>ZYYI NFREQ=52 ROT=ZROT // 52
 -7.979E+03 -5.341E+03 -3.121E+03 -1.345E+03 -9.558E+00  9.149E+02  1.480E+03
  1.752E+03  1.805E+03  1.711E+03  1.533E+03  1.320E+03  1.106E+03  9.099E+02
  7.419E+02  6.038E+02  4.937E+02  4.073E+02  3.401E+02  2.875E+02  2.458E+02
  2.118E+02  1.831E+02  1.580E+02  1.354E+02  1.148E+02  9.616E+01  7.941E+01
  6.477E+01  5.226E+01  4.189E+01  3.350E+01  2.688E+01  2.177E+01  1.794E+01
  1.515E+01  1.320E+01  1.194E+01  1.119E+01  1.081E+01  1.068E+01  1.063E+01
  1.053E+01  1.020E+01  9.505E+00  8.329E+00  6.641E+00  4.515E+00  2.124E+00
 -2.904E-01 -2.470E+00 -4.195E+00
>ZYY.VAR NFREQ=52 ROT=ZROT // 52
  1.685E+06  1.486E+06  1.082E+06  8.174E+05  6.016E+05  4.113E+05  2.664E+05
  1.790E+05  1.307E+05  9.700E+04  6.964E+04  5.013E+04  3.745E+04  2.828E+04
  2.083E+04  1.516E+04  1.122E+04  8.388E+03  6.187E+03  4.558E+03  3.487E+03
  2.796E+03  2.290E+03  1.867E+03  1.476E+03  1.101E+03  7.522E+02  4.580E+02
  2.511E+02  1.300E+02  6.846E+01  4.214E+01  3.139E+01  2.582E+01  2.197E+01
  1.846E+01  1.507E+01  1.206E+01  9.558E+00  7.599E+00  6.018E+00  4.532E+00
  3.167E+00  2.221E+00  1.733E+00  1.463E+00  1.246E+00  1.055E+00  8.854E-01
  7.076E-01  5.067E-01  3.692E-01
>ZDETR NFREQ=52 ROT=ZROT // 52
  4.153E+03  3.473E+03  2.899E+03  2.421E+03  2.030E+03  1.710E+03  1.437E+03
  1.188E+03  9.499E+02  7.298E+02  5.388E+02  3.850E+02  2.704E+02  1.909E+02
  1.398E+02  1.094E+02  9.263E+01  8.409E+01  7.958E+01  7.606E+01  7.157E+01
  6.498E+01  5.615E+01  4.581E+01  3.540E+01  2.629E+01  1.908E+01  1.380E+01
  1.015E+01  7.747E+00  6.242E+00  5.352E+00  4.867E+00  4.639E+00  4.569E+00
  4.593E+00  4.674E+00  4.787E+00  4.920E+00  5.062E+00  5.202E+00  5.328E+00
  5.426E+00  5.478E+00  5.472E+00  5.394E+00  5.241E+00  5.016E+00  4.731E+00
  4.405E+00  4.062E+00  3.721E+00
>ZDETI NFREQ=52 ROT=ZROT // 52
 -1.149E+03 -7.539E+02 -4.812E+02 -3.163E+02 -2.467E+02 -2.570E+02 -3.214E+02
 -4.124E+02 -4.947E+02 -5.387E+02 -5.381E+02 -5.023E+02 -4.447E+02 -3.784E+02
 -3.122E+02 -2.513E+02 -1.978E+02 -1.518E+02 -1.123E+02 -7.851E+01 -4.966E+01
 -2.567E+01 -6.719E+00  6.816E+00  1.498E+01  1.889E+01  2.001E+01  1.955E+01
  1.833E+01  1.684E+01  1.533E+01  1.391E+01  1.263E+01  1.149E+01  1.048E+01
  9.600E+00  8.833E+00  8.166E+00  7.582E+00  7.063E+00  6.590E+00  6.145E+00
  5.714E+00  5.284E+00  4.852E+00  4.416E+00  3.984E+00  3.564E+00  3.167E+00
  2.801E+00  2.473E+00  2.180E+00
>ZDET.VAR NFREQ=52 ROT=ZROT // 52
  3.619E+06  3.054E+06  1.952E+06  1.347E+06  9.340E+05  6.512E+05  4.590E+05
  3.148E+05  1.990E+05  1.060E+05  4.402E+04  1.670E+04  8.849E+03  5.898E+03
  3.143E+03  1.347E+03  6.568E+02  4.454E+02  3.803E+02  3.544E+02  3.173E+02
  2.623E+02  2.039E+02  1.519E+02  1.107E+02  7.998E+01  5.644E+01  3.809E+01
  2.421E+01  1.444E+01  8.679E+00  6.014E+00  4.830E+00  4.091E+00  3.490E+00
  2.943E+00  2.467E+00  2.113E+00  1.889E+00  1.781E+00  1.774E+00  1.843E+00
  1.943E+00  1.993E+00  1.963E+00  1.986E+00  2.166E+00  2.371E+00  2.406E+00
  2.232E+00  1.904E+00  1.637E+00

>!**** ROTATION ANGLES ****!
>RHOROT NFREQ=52 // 52
  0.000E+00  0.000E+00  0.000E+00  0.000E+00  0.000E+00  0.000E+00  0.000E+00
  0.000E+00  0.000E+00  0.000E+00  0.000E+00  0.000E+00  0.000E+00  0.000E+00
  0.000E+00  0.000E+00  0.000E+00  0.000E+00  0.000E+00  0.000E+00  0.000E+00
  0.000E+00  0.000E+00  0.000E+00  0.000E+00  0.000E+00  0.000E+00  0.000E+00
  0.000E+00  0.000E+00  0.000E+00  0.000E+00  0.000E+00  0.000E+00  0.000E+00
  0.000E+00  0.000E+00  0.000E+00  0.000E+00  0.000E+00  0.000E+00  0.000E+00
  0.000E+00  0.000E+00  0.000E+00  0.000E+00  0.000E+00  0.000E+00  0.000E+00
  0.000E+00  0.000E+00  0.000E+00

>!**** APPARENT RESISTIVITIES AND PHASES ****!
>RHOXY NFREQ=52 ROT=RHOROT // 52
  2.269E+03  1.849E+03  1.504E+03  1.221E+03  9.860E+02  7.911E+02  6.292E+02
  4.951E+02  3.849E+02  2.953E+02  2.234E+02  1.668E+02  1.230E+02  8.980E+01
  6.502E+01  4.684E+01  3.368E+01  2.424E+01  1.752E+01  1.274E+01  9.349E+00
  6.936E+00  5.213E+00  3.978E+00  3.089E+00  2.447E+00  1.980E+00  1.642E+00
  1.397E+00  1.223E+00  1.101E+00  1.023E+00  9.785E-01  9.649E-01  9.796E-01
  1.023E+00  1.098E+00  1.208E+00  1.358E+00  1.558E+00  1.814E+00  2.137E+00
  2.536E+00  3.018E+00  3.589E+00  4.251E+00  5.003E+00  5.845E+00  6.773E+00
  7.795E+00  8.922E+00  1.018E+01
>PHSXY NFREQ=52 ROT=RHOROT // 52
  1.120E+02  1.143E+02  1.165E+02  1.186E+02  1.204E+02  1.220E+02  1.232E+02
  1.238E+02  1.239E+02  1.233E+02  1.220E+02  1.200E+02  1.173E+02  1.140E+02
  1.103E+02  1.061E+02  1.016E+02  9.694E+01  9.224E+01  8.757E+01  8.305E+01
  7.871E+01  7.460E+01  7.071E+01  6.704E+01  6.354E+01  6.019E+01  5.695E+01
  5.381E+01  5.074E+01  4.776E+01  4.488E+01  4.211E+01  3.948E+01  3.701E+01
  3.473E+01  3.266E+01  3.083E+01  2.924E+01  2.787E+01  2.671E+01  2.573E+01
  2.489E+01  2.415E+01  2.347E+01  2.280E+01  2.210E+01  2.134E+01  2.052E+01
  1.964E+01  1.869E+01  1.771E+01
>RHOXY.ERR NFREQ=52 ROT=RHOROT // 52
  6.333E-02  6.815E-02  6.179E-02  6.094E-02  6.121E-02  6.199E-02  6.384E-02
  6.646E-02  6.931E-02  7.150E-02  7.224E-02  7.161E-02  6.993E-02  6.738E-02
  6.431E-02  6.114E-02  5.850E-02  5.683E-02  5.633E-02  5.720E-02  5.932E-02
  6.239E-02  6.573E-02  6.912E-02  7.352E-02  7.945E-02  8.561E-02  9.047E-02
  9.406E-02  9.680E-02  9.879E-02  1.001E-01  1.006E-01  1.001E-01  9.808E-02
  9.402E-02  8.883E-02  8.451E-02  8.197E-02  8.090E-02  8.106E-02  8.237E-02
  8.448E-02  8.652E-02  8.820E-02  9.065E-02  9.463E-02  9.862E-02  1.009E-01
  1.012E-01  1.000E-01  9.905E-02
>PHSXY.ERR NFREQ=52 ROT=RHOROT // 52
  8.675E+00  9.363E+00  8.457E+00  8.335E+00  8.375E+00  8.484E+00  8.748E+00
  9.122E+00  9.530E+00  9.844E+00  9.951E+00  9.860E+00  9.619E+00  9.253E+00
  8.815E+00  8.364E+00  7.990E+00  7.754E+00  7.683E+00  7.806E+00  8.106E+00
  8.542E+00  9.018E+00  9.502E+00  1.014E+01  1.099E+01  1.189E+01  1.260E+01
  1.314E+01  1.354E+01  1.384E+01  1.403E+01  1.410E+01  1.403E+01  1.373E+01
  1.313E+01  1.236E+01  1.173E+01  1.136E+01  1.120E+01  1.123E+01  1.142E+01
  1.173E+01  1.202E+01  1.227E+01  1.263E+01  1.322E+01  1.381E+01  1.414E+01
  1.419E+01  1.402E+01  1.388E+01
>RHOYX NFREQ=52 ROT=RHOROT // 52
  6.424E+03  5.012E+03  3.907E+03  3.039E+03  2.357E+03  1.822E+03  1.403E+03
  1.077E+03  8.250E+02  6.319E+02  4.854E+02  3.753E+02  2.931E+02  2.322E+02
  1.874E+02  1.544E+02  1.303E+02  1.127E+02  9.986E+01  9.043E+01  8.343E+01
  7.808E+01  7.374E+01  6.992E+01  6.622E+01  6.235E+01  5.819E+01  5.369E+01
  4.895E+01  4.413E+01  3.941E+01  3.497E+01  3.095E+01  2.744E+01  2.449E+01
  2.211E+01  2.028E+01  1.897E+01  1.815E+01  1.777E+01  1.783E+01  1.829E+01
  1.915E+01  2.042E+01  2.211E+01  2.423E+01  2.681E+01  2.988E+01  3.345E+01
  3.758E+01  4.228E+01  4.760E+01
>PHSYX NFREQ=52 ROT=RHOROT // 52
 -3.504E+01 -3.896E+01 -4.283E+01 -4.656E+01 -5.011E+01 -5.342E+01 -5.646E+01
 -5.924E+01 -6.180E+01 -6.420E+01 -6.653E+01 -6.887E+01 -7.130E+01 -7.388E+01
 -7.666E+01 -7.962E+01 -8.274E+01 -8.593E+01 -8.911E+01 -9.216E+01 -9.496E+01
 -9.744E+01 -9.950E+01 -1.011E+02 -1.022E+02 -1.029E+02 -1.032E+02 -1.031E+02
 -1.028E+02 -1.023E+02 -1.017E+02 -1.012E+02 -1.008E+02 -1.005E+02 -1.004E+02
 -1.004E+02 -1.008E+02 -1.013E+02 -1.021E+02 -1.032E+02 -1.045E+02 -1.062E+02
 -1.080E+02 -1.101E+02 -1.124E+02 -1.149E+02 -1.176E+02 -1.205E+02 -1.235E+02
 -1.266E+02 -1.297E+02 -1.330E+02
>RHOYX.ERR NFREQ=52 ROT=RHOROT // 52
  4.474E-02  5.060E-02  5.105E-02  5.362E-02  5.628E-02  5.809E-02  5.915E-02
  6.007E-02  6.135E-02  6.303E-02  6.525E-02  6.836E-02  7.261E-02  7.763E-02
  8.250E-02  8.610E-02  8.710E-02  8.562E-02  8.272E-02  7.915E-02  7.547E-02
  7.240E-02  7.070E-02  7.074E-02  7.232E-02  7.490E-02  7.749E-02  7.887E-02
  7.770E-02  7.311E-02  6.704E-02  6.268E-02  6.076E-02  6.100E-02  6.296E-02
  6.584E-02  6.875E-02  7.068E-02  7.098E-02  6.954E-02  6.628E-02  6.110E-02
  5.451E-02  4.832E-02  4.407E-02  4.154E-02  4.020E-02  4.008E-02  4.119E-02
  4.255E-02  4.291E-02  4.277E-02
>PHSYX.ERR NFREQ=52 ROT=RHOROT // 52
  6.060E+00  6.878E+00  6.941E+00  7.302E+00  7.677E+00  7.932E+00  8.082E+00
  8.213E+00  8.393E+00  8.633E+00  8.949E+00  9.394E+00  1.000E+01  1.073E+01
  1.144E+01  1.196E+01  1.211E+01  1.189E+01  1.147E+01  1.095E+01  1.042E+01
  9.974E+00  9.730E+00  9.735E+00  9.963E+00  1.033E+01  1.071E+01  1.091E+01
  1.074E+01  1.008E+01  9.205E+00  8.582E+00  8.310E+00  8.344E+00  8.623E+00
  9.033E+00  9.449E+00  9.726E+00  9.770E+00  9.562E+00  9.096E+00  8.358E+00
  7.427E+00  6.559E+00  5.967E+00  5.616E+00  5.430E+00  5.413E+00  5.567E+00
  5.756E+00  5.806E+00  5.787E+00
>RHODET NFREQ=52 ROT=RHOROT // 52
  3.714E+03  2.946E+03  2.348E+03  1.890E+03  1.545E+03  1.288E+03  1.089E+03
  9.257E+02  7.834E+02  6.551E+02  5.383E+02  4.335E+02  3.418E+02  2.643E+02
  2.007E+02  1.502E+02  1.113E+02  8.186E+01  6.006E+01  4.416E+01  3.270E+01
  2.453E+01  1.873E+01  1.465E+01  1.177E+01  9.731E+00  8.276E+00  7.225E+00
  6.458E+00  5.894E+00  5.480E+00  5.182E+00  4.980E+00  4.864E+00  4.830E+00
  4.880E+00  5.017E+00  5.248E+00  5.579E+00  6.012E+00  6.543E+00  7.159E+00
  7.834E+00  8.524E+00  9.174E+00  9.721E+00  1.011E+01  1.029E+01  1.027E+01
  1.007E+01  9.743E+00  9.346E+00
>PHSDET NFREQ=52 ROT=RHOROT // 52
 -1.547E+01 -1.225E+01 -9.425E+00 -7.443E+00 -6.929E+00 -8.551E+00 -1.261E+01
 -1.915E+01 -2.751E+01 -3.643E+01 -4.496E+01 -5.253E+01 -5.870E+01 -6.322E+01
 -6.587E+01 -6.648E+01 -6.491E+01 -6.101E+01 -5.468E+01 -4.591E+01 -3.476E+01
 -2.156E+01 -6.823E+00  8.464E+00  2.294E+01  3.569E+01  4.636E+01  5.477E+01
  6.103E+01  6.530E+01  6.784E+01  6.896E+01  6.892E+01  6.801E+01  6.644E+01
  6.443E+01  6.212E+01  5.962E+01  5.702E+01  5.437E+01  5.171E+01  4.907E+01
  4.648E+01  4.397E+01  4.156E+01  3.931E+01  3.724E+01  3.539E+01  3.380E+01
  3.245E+01  3.134E+01  3.037E+01
>RHODET.ERR NFREQ=52 ROT=RHOROT // 52
  2.360E-01  2.592E-01  2.517E-01  2.516E-01  2.505E-01  2.478E-01  2.447E-01
  2.382E-01  2.242E-01  1.964E-01  1.546E-01  1.172E-01  1.045E-01  1.047E-01
  9.525E-02  7.858E-02  6.922E-02  7.166E-02  8.292E-02  9.982E-02  1.173E-01
  1.318E-01  1.427E-01  1.497E-01  1.536E-01  1.550E-01  1.526E-01  1.455E-01
  1.335E-01  1.176E-01  1.030E-01  9.558E-02  9.441E-02  9.491E-02  9.498E-02
  9.376E-02  9.155E-02  8.954E-02  8.870E-02  8.956E-02  9.236E-02  9.689E-02
  1.024E-01  1.070E-01  1.104E-01  1.160E-01  1.275E-01  1.415E-01  1.530E-01
  1.601E-01  1.621E-01  1.654E-01
>PHSDET.ERR NFREQ=52 ROT=RHOROT // 52
  3.638E+01  4.069E+01  3.929E+01  3.927E+01  3.905E+01  3.855E+01  3.797E+01
  3.679E+01  3.425E+01  2.940E+01  2.247E+01  1.660E+01  1.469E+01  1.472E+01
  1.331E+01  1.087E+01  9.517E+00  9.867E+00  1.150E+01  1.399E+01  1.663E+01
  1.887E+01  2.057E+01  2.169E+01  2.231E+01  2.253E+01  2.215E+01  2.102E+01
  1.912E+01  1.667E+01  1.446E+01  1.336E+01  1.319E+01  1.326E+01  1.327E+01
  1.309E+01  1.276E+01  1.247E+01  1.234E+01  1.247E+01  1.288E+01  1.355E+01
  1.437E+01  1.507E+01  1.557E+01  1.644E+01  1.819E+01  2.038E+01  2.222E+01
  2.335E+01  2.368E+01  2.422E+01

>END
