# Supplementary material for: 3D structure of the Campi Flegrei caldera central sector reconstructed through short-period magnetotelluric imaging
Source: Sci Rep. 2022 Dec 2;12:20802. doi: 10.1038/s41598-022-24998-6 (PMC9716173; doi:10.1038/s41598-022-24998-6)
Supplement: Supplementary file 12 — Supplementary Information 12. [file 41598_2022_24998_MOESM12_ESM.zip › WFLEB15.edi]

>HEAD

    DATAID=WFLEB15
    FILEBY=anton
    ACQDATE=2004/01/01
    FILEDATE=2021/07/15
    STDVERS="SEG 1.0"
    PROGVERS="MT-Corrector 5.4"
    PROGDATE=2015/11/23
    EMPTY=1.000E+32

>INFO

= 0
    fieldnotes.electrode_ex.acqchan = 0.0
    fieldnotes.electrode_ex.chtype = EX
    fieldnotes.electrode_ex.id = 14.001
    fieldnotes.electrode_ex.x = 0.0
    fieldnotes.electrode_ex.x2 = 0.0
    fieldnotes.electrode_ex.y = 0.0
    fieldnotes.electrode_ex.y2 = 0.0
    fieldnotes.electrode_ey.acqchan = 0.0
    fieldnotes.electrode_ey.chtype = EY
    fieldnotes.electrode_ey.id = 15.001
    fieldnotes.electrode_ey.x = 0.0
    fieldnotes.electrode_ey.x2 = 0.0
    fieldnotes.electrode_ey.y = 0.0
    fieldnotes.electrode_ey.y2 = 0.0
    fieldnotes.magnetometer_hx.acqchan = 0.0
    fieldnotes.magnetometer_hx.azm = 0.0
    fieldnotes.magnetometer_hx.chtype = HX
    fieldnotes.magnetometer_hx.id = 11.001
    fieldnotes.magnetometer_hx.x = 0.0
    fieldnotes.magnetometer_hx.y = 0.0
    fieldnotes.magnetometer_hy.acqchan = 0.0
    fieldnotes.magnetometer_hy.azm = 90.0
    fieldnotes.magnetometer_hy.chtype = HY
    fieldnotes.magnetometer_hy.id = 12.001
    fieldnotes.magnetometer_hy.x = 0.0
    fieldnotes.magnetometer_hy.y = 0.0
    fieldnotes.magnetometer_hz.acqchan = 0.0
    fieldnotes.magnetometer_hz.azm = 0.0
    fieldnotes.magnetometer_hz.chtype = HZ
    fieldnotes.magnetometer_hz.id = 13.001
    fieldnotes.magnetometer_hz.x = 0.0
    fieldnotes.magnetometer_hz.y = 0.0
    processing.sign_convention = exp(+i \omega t)
    copyright.conditions_of_use = All data and metadata for this survey are available free of charge and may be copied freely, duplicated and further distributed provided this data set is cited as the reference. While the author(s) strive to provide data and metadata of best possible quality, neither the author(s) of this data set, not IRIS make any claims, promises, or guarantees about the accuracy, completeness, or adequacy of this information, and expressly disclaim liability for errors and omissions in the contents of this file. Guidelines about the quality or limitations of the data and metadata, as obtained from the author(s), are included for informational purposes only.
    provenance.creating_application = MTpy
    provenance.creation_time = 2021-08-30 09:45:04

>=DEFINEMEAS

>HMEAS ID=101.001 CHTYPE=HX
>HMEAS ID=102.001 CHTYPE=HY
>HMEAS ID=103.001 CHTYPE=HZ
>EMEAS ID=104.001 CHTYPE=EX
>EMEAS ID=105.001 CHTYPE=EY
>HMEAS ID=201.001 CHTYPE=HX
>HMEAS ID=202.001 CHTYPE=HY
>HMEAS ID=203.001 CHTYPE=HZ
>EMEAS ID=204.001 CHTYPE=EX
>EMEAS ID=205.001 CHTYPE=EY

>=MTSECT

    SECTID=SPLINE
    NFREQ=52
    HX=101.001
    HY=102.001
    HZ=103.001
    EX=104.001
    EY=105.001

>!**** FREQUENCIES ****!
>FREQ // 52
  1.000E+03  8.577E+02  7.356E+02  6.310E+02  5.412E+02  4.642E+02  3.981E+02
  3.415E+02  2.929E+02  2.512E+02  2.154E+02  1.848E+02  1.585E+02  1.359E+02
  1.166E+02  1.000E+02  8.577E+01  7.356E+01  6.310E+01  5.412E+01  4.642E+01
  3.981E+01  3.415E+01  2.929E+01  2.512E+01  2.154E+01  1.848E+01  1.585E+01
  1.359E+01  1.166E+01  1.000E+01  8.577E+00  7.356E+00  6.310E+00  5.412E+00
  4.642E+00  3.981E+00  3.415E+00  2.929E+00  2.512E+00  2.154E+00  1.848E+00
  1.585E+00  1.359E+00  1.166E+00  1.000E+00  8.577E-01  7.356E-01  6.310E-01
  5.412E-01  4.642E-01  3.981E-01

>!**** ROTATION ANGLES ****!
>ZROT NFREQ=52 // 52
  0.000E+00  0.000E+00  0.000E+00  0.000E+00  0.000E+00  0.000E+00  0.000E+00
  0.000E+00  0.000E+00  0.000E+00  0.000E+00  0.000E+00  0.000E+00  0.000E+00
  0.000E+00  0.000E+00  0.000E+00  0.000E+00  0.000E+00  0.000E+00  0.000E+00
  0.000E+00  0.000E+00  0.000E+00  0.000E+00  0.000E+00  0.000E+00  0.000E+00
  0.000E+00  0.000E+00  0.000E+00  0.000E+00  0.000E+00  0.000E+00  0.000E+00
  0.000E+00  0.000E+00  0.000E+00  0.000E+00  0.000E+00  0.000E+00  0.000E+00
  0.000E+00  0.000E+00  0.000E+00  0.000E+00  0.000E+00  0.000E+00  0.000E+00
  0.000E+00  0.000E+00  0.000E+00

>!**** IMPEDANCES ****!
>ZXXR NFREQ=52 ROT=ZROT // 52
  9.622E+01  8.695E+01  7.838E+01  7.031E+01  6.261E+01  5.521E+01  4.813E+01
  4.143E+01  3.518E+01  2.949E+01  2.442E+01  2.003E+01  1.633E+01  1.330E+01
  1.086E+01  8.943E+00  7.460E+00  6.334E+00  5.503E+00  4.923E+00  4.570E+00
  4.433E+00  4.518E+00  4.833E+00  5.381E+00  6.146E+00  7.070E+00  8.063E+00
  8.999E+00  9.741E+00  1.017E+01  1.019E+01  9.808E+00  9.062E+00  8.052E+00
  6.893E+00  5.701E+00  4.566E+00  3.548E+00  2.679E+00  1.966E+00  1.401E+00
  9.659E-01  6.399E-01  4.022E-01  2.333E-01  1.171E-01  3.964E-02 -1.002E-02
 -4.068E-02 -5.891E-02 -6.952E-02
>ZXXI NFREQ=52 ROT=ZROT // 52
  4.953E+02  4.461E+02  4.005E+02  3.571E+02  3.152E+02  2.744E+02  2.353E+02
  1.984E+02  1.647E+02  1.350E+02  1.097E+02  8.887E+01  7.225E+01  5.936E+01
  4.963E+01  4.244E+01  3.728E+01  3.370E+01  3.136E+01  2.997E+01  2.935E+01
  2.930E+01  2.966E+01  3.029E+01  3.103E+01  3.170E+01  3.215E+01  3.221E+01
  3.178E+01  3.078E+01  2.924E+01  2.724E+01  2.491E+01  2.239E+01  1.984E+01
  1.736E+01  1.504E+01  1.294E+01  1.107E+01  9.439E+00  8.042E+00  6.857E+00
  5.858E+00  5.021E+00  4.319E+00  3.729E+00  3.231E+00  2.807E+00  2.445E+00
  2.132E+00  1.861E+00  1.626E+00
>ZXX.VAR NFREQ=52 ROT=ZROT // 52
  1.304E+04  1.220E+04  1.040E+04  9.240E+03  7.991E+03  6.338E+03  4.653E+03
  3.380E+03  2.500E+03  1.805E+03  1.241E+03  8.416E+02  5.890E+02  4.282E+02
  3.216E+02  2.478E+02  1.933E+02  1.504E+02  1.145E+02  8.419E+01  5.912E+01
  4.046E+01  2.879E+01  2.287E+01  2.118E+01  2.294E+01  2.782E+01  3.490E+01
  4.094E+01  4.249E+01  3.881E+01  3.095E+01  2.196E+01  1.435E+01  8.888E+00
  5.467E+00  3.498E+00  2.409E+00  1.797E+00  1.391E+00  1.072E+00  8.109E-01
  5.947E-01  4.170E-01  2.758E-01  1.723E-01  1.035E-01  6.137E-02  3.778E-02
  2.453E-02  1.641E-02  1.235E-02
>ZXYR NFREQ=52 ROT=ZROT // 52
  2.976E+01  3.011E+01  3.045E+01  3.074E+01  3.095E+01  3.104E+01  3.098E+01
  3.073E+01  3.027E+01  2.956E+01  2.862E+01  2.743E+01  2.603E+01  2.445E+01
  2.273E+01  2.091E+01  1.905E+01  1.720E+01  1.540E+01  1.370E+01  1.212E+01
  1.067E+01  9.366E+00  8.209E+00  7.192E+00  6.307E+00  5.543E+00  4.887E+00
  4.328E+00  3.853E+00  3.451E+00  3.110E+00  2.821E+00  2.573E+00  2.358E+00
  2.168E+00  1.998E+00  1.841E+00  1.694E+00  1.555E+00  1.423E+00  1.298E+00
  1.179E+00  1.066E+00  9.616E-01  8.645E-01  7.753E-01  6.939E-01  6.202E-01
  5.536E-01  4.937E-01  4.399E-01
>ZXYI NFREQ=52 ROT=ZROT // 52
  9.631E+00  9.982E+00  1.033E+01  1.068E+01  1.101E+01  1.130E+01  1.155E+01
  1.174E+01  1.186E+01  1.192E+01  1.191E+01  1.185E+01  1.174E+01  1.159E+01
  1.141E+01  1.120E+01  1.095E+01  1.067E+01  1.033E+01  9.958E+00  9.536E+00
  9.077E+00  8.590E+00  8.087E+00  7.579E+00  7.074E+00  6.580E+00  6.104E+00
  5.647E+00  5.214E+00  4.803E+00  4.417E+00  4.053E+00  3.713E+00  3.396E+00
  3.102E+00  2.830E+00  2.580E+00  2.352E+00  2.144E+00  1.956E+00  1.786E+00
  1.634E+00  1.496E+00  1.371E+00  1.259E+00  1.157E+00  1.065E+00  9.800E-01
  9.026E-01  8.314E-01  7.659E-01
>ZXY.VAR NFREQ=52 ROT=ZROT // 52
  4.851E+01  4.589E+01  4.023E+01  3.643E+01  3.259E+01  2.790E+01  2.328E+01
  1.996E+01  1.788E+01  1.627E+01  1.463E+01  1.266E+01  1.040E+01  8.227E+00
  6.414E+00  4.981E+00  3.900E+00  3.117E+00  2.573E+00  2.195E+00  1.918E+00
  1.706E+00  1.532E+00  1.374E+00  1.210E+00  1.037E+00  8.709E-01  7.217E-01
  5.904E-01  4.775E-01  3.837E-01  3.087E-01  2.492E-01  2.022E-01  1.650E-01
  1.355E-01  1.114E-01  9.109E-02  7.374E-02  5.935E-02  4.767E-02  3.832E-02
  3.085E-02  2.481E-02  1.989E-02  1.597E-02  1.297E-02  1.073E-02  9.068E-03
  7.586E-03  5.998E-03  4.880E-03
>ZYXR NFREQ=52 ROT=ZROT // 52
  4.830E+02  3.860E+02  3.075E+02  2.443E+02  1.933E+02  1.522E+02  1.190E+02
  9.220E+01  7.041E+01  5.269E+01  3.825E+01  2.649E+01  1.694E+01  9.205E+00
  2.968E+00 -2.042E+00 -6.046E+00 -9.235E+00 -1.175E+01 -1.372E+01 -1.521E+01
 -1.628E+01 -1.697E+01 -1.731E+01 -1.732E+01 -1.703E+01 -1.648E+01 -1.570E+01
 -1.474E+01 -1.364E+01 -1.246E+01 -1.123E+01 -9.993E+00 -8.778E+00 -7.612E+00
 -6.516E+00 -5.506E+00 -4.593E+00 -3.785E+00 -3.084E+00 -2.488E+00 -1.992E+00
 -1.589E+00 -1.268E+00 -1.018E+00 -8.273E-01 -6.833E-01 -5.748E-01 -4.923E-01
 -4.281E-01 -3.763E-01 -3.329E-01
>ZYXI NFREQ=52 ROT=ZROT // 52
 -1.000E+02 -1.017E+02 -9.950E+01 -9.512E+01 -8.981E+01 -8.427E+01 -7.884E+01
 -7.366E+01 -6.872E+01 -6.401E+01 -5.947E+01 -5.511E+01 -5.092E+01 -4.695E+01
 -4.323E+01 -3.980E+01 -3.668E+01 -3.387E+01 -3.138E+01 -2.918E+01 -2.724E+01
 -2.552E+01 -2.398E+01 -2.259E+01 -2.130E+01 -2.010E+01 -1.894E+01 -1.781E+01
 -1.669E+01 -1.557E+01 -1.447E+01 -1.338E+01 -1.232E+01 -1.131E+01 -1.034E+01
 -9.429E+00 -8.575E+00 -7.777E+00 -7.034E+00 -6.343E+00 -5.704E+00 -5.115E+00
 -4.576E+00 -4.086E+00 -3.642E+00 -3.244E+00 -2.887E+00 -2.569E+00 -2.287E+00
 -2.036E+00 -1.813E+00 -1.615E+00
>ZYX.VAR NFREQ=52 ROT=ZROT // 52
  1.306E+03  1.016E+03  4.929E+02  2.862E+02  1.724E+02  1.111E+02  8.266E+01
  6.957E+01  6.361E+01  6.076E+01  5.848E+01  5.537E+01  5.054E+01  4.383E+01
  3.576E+01  2.787E+01  2.124E+01  1.605E+01  1.224E+01  9.625E+00  8.024E+00
  7.170E+00  6.820E+00  6.766E+00  6.798E+00  6.668E+00  6.086E+00  5.022E+00
  3.808E+00  2.708E+00  1.829E+00  1.196E+00  7.722E-01  5.062E-01  3.444E-01
  2.464E-01  1.876E-01  1.530E-01  1.315E-01  1.143E-01  9.792E-02  8.241E-02
  6.793E-02  5.417E-02  4.151E-02  3.142E-02  2.446E-02  1.956E-02  1.573E-02
  1.241E-02  9.404E-03  7.517E-03
>ZYYR NFREQ=52 ROT=ZROT // 52
 -4.394E+01 -3.431E+01 -2.682E+01 -2.102E+01 -1.657E+01 -1.316E+01 -1.056E+01
 -8.587E+00 -7.083E+00 -5.933E+00 -5.045E+00 -4.350E+00 -3.796E+00 -3.341E+00
 -2.954E+00 -2.612E+00 -2.298E+00 -2.002E+00 -1.720E+00 -1.454E+00 -1.205E+00
 -9.797E-01 -7.822E-01 -6.150E-01 -4.782E-01 -3.694E-01 -2.841E-01 -2.172E-01
 -1.637E-01 -1.192E-01 -8.077E-02 -4.607E-02 -1.365E-02  1.759E-02  4.836E-02
  7.926E-02  1.107E-01  1.431E-01  1.766E-01  2.109E-01  2.457E-01  2.803E-01
  3.136E-01  3.444E-01  3.717E-01  3.944E-01  4.118E-01  4.231E-01  4.277E-01
  4.249E-01  4.139E-01  3.935E-01
>ZYYI NFREQ=52 ROT=ZROT // 52
  1.071E+02  8.102E+01  6.136E+01  4.661E+01  3.558E+01  2.737E+01  2.127E+01
  1.674E+01  1.337E+01  1.086E+01  8.991E+00  7.586E+00  6.529E+00  5.728E+00
  5.115E+00  4.635E+00  4.250E+00  3.927E+00  3.640E+00  3.374E+00  3.114E+00
  2.857E+00  2.599E+00  2.342E+00  2.092E+00  1.853E+00  1.631E+00  1.429E+00
  1.250E+00  1.094E+00  9.606E-01  8.477E-01  7.527E-01  6.732E-01  6.063E-01
  5.495E-01  5.004E-01  4.566E-01  4.160E-01  3.765E-01  3.365E-01  2.946E-01
  2.496E-01  2.010E-01  1.487E-01  9.286E-02  3.390E-02 -2.779E-02 -9.172E-02
 -1.575E-01 -2.246E-01 -2.922E-01
>ZYY.VAR NFREQ=52 ROT=ZROT // 52
  6.325E+02  4.800E+02  2.123E+02  1.184E+02  6.917E+01  4.254E+01  2.926E+01
  2.137E+01  1.580E+01  1.166E+01  8.531E+00  6.205E+00  4.519E+00  3.327E+00
  2.498E+00  1.909E+00  1.480E+00  1.189E+00  1.016E+00  9.154E-01  8.379E-01
  7.505E-01  6.314E-01  4.960E-01  3.783E-01  2.885E-01  2.196E-01  1.664E-01
  1.260E-01  9.591E-02  7.416E-02  5.879E-02  4.758E-02  3.883E-02  3.157E-02
  2.526E-02  1.992E-02  1.572E-02  1.256E-02  1.019E-02  8.447E-03  7.179E-03
  6.251E-03  5.501E-03  4.873E-03  4.505E-03  4.488E-03  4.663E-03  4.860E-03
  5.194E-03  5.862E-03  6.518E-03
>ZDETR NFREQ=52 ROT=ZROT // 52
 -7.610E+01 -1.870E+01  2.556E+01  5.813E+01  7.999E+01  9.183E+01  9.410E+01
  8.795E+01  7.560E+01  6.058E+01  4.628E+01  3.454E+01  2.588E+01  1.993E+01
  1.608E+01  1.369E+01  1.226E+01  1.143E+01  1.093E+01  1.062E+01  1.036E+01
  1.011E+01  9.830E+00  9.496E+00  9.107E+00  8.666E+00  8.182E+00  7.668E+00
  7.137E+00  6.601E+00  6.071E+00  5.553E+00  5.054E+00  4.579E+00  4.129E+00
  3.706E+00  3.314E+00  2.954E+00  2.625E+00  2.330E+00  2.069E+00  1.840E+00
  1.641E+00  1.471E+00  1.327E+00  1.205E+00  1.102E+00  1.014E+00  9.377E-01
  8.699E-01  8.084E-01  7.515E-01
>ZDETI NFREQ=52 ROT=ZROT // 52
 -2.509E+02 -2.239E+02 -1.908E+02 -1.543E+02 -1.163E+02 -7.859E+01 -4.321E+01
 -1.252E+01  1.104E+01  2.609E+01  3.371E+01  3.618E+01  3.565E+01  3.370E+01
  3.122E+01  2.871E+01  2.637E+01  2.425E+01  2.237E+01  2.071E+01  1.923E+01
  1.792E+01  1.675E+01  1.568E+01  1.469E+01  1.377E+01  1.289E+01  1.205E+01
  1.123E+01  1.043E+01  9.647E+00  8.887E+00  8.155E+00  7.457E+00  6.797E+00
  6.179E+00  5.606E+00  5.077E+00  4.593E+00  4.149E+00  3.745E+00  3.377E+00
  3.041E+00  2.736E+00  2.458E+00  2.205E+00  1.975E+00  1.766E+00  1.578E+00
  1.407E+00  1.254E+00  1.116E+00
>ZDET.VAR NFREQ=52 ROT=ZROT // 52
  3.167E+02  2.832E+02  2.143E+02  1.615E+02  1.219E+02  9.478E+01  7.675E+01
  6.344E+01  5.281E+01  4.419E+01  3.711E+01  3.117E+01  2.607E+01  2.147E+01
  1.722E+01  1.338E+01  1.006E+01  7.379E+00  5.387E+00  4.013E+00  3.146E+00
  2.631E+00  2.327E+00  2.153E+00  2.058E+00  1.983E+00  1.852E+00  1.637E+00
  1.382E+00  1.126E+00  8.893E-01  6.846E-01  5.180E-01  3.904E-01  2.939E-01
  2.203E-01  1.655E-01  1.266E-01  9.918E-02  7.874E-02  6.276E-02  5.024E-02
  4.032E-02  3.219E-02  2.538E-02  1.989E-02  1.566E-02  1.249E-02  1.011E-02
  8.082E-03  6.130E-03  4.848E-03

>!**** ROTATION ANGLES ****!
>RHOROT NFREQ=52 // 52
  0.000E+00  0.000E+00  0.000E+00  0.000E+00  0.000E+00  0.000E+00  0.000E+00
  0.000E+00  0.000E+00  0.000E+00  0.000E+00  0.000E+00  0.000E+00  0.000E+00
  0.000E+00  0.000E+00  0.000E+00  0.000E+00  0.000E+00  0.000E+00  0.000E+00
  0.000E+00  0.000E+00  0.000E+00  0.000E+00  0.000E+00  0.000E+00  0.000E+00
  0.000E+00  0.000E+00  0.000E+00  0.000E+00  0.000E+00  0.000E+00  0.000E+00
  0.000E+00  0.000E+00  0.000E+00  0.000E+00  0.000E+00  0.000E+00  0.000E+00
  0.000E+00  0.000E+00  0.000E+00  0.000E+00  0.000E+00  0.000E+00  0.000E+00
  0.000E+00  0.000E+00  0.000E+00

>!**** APPARENT RESISTIVITIES AND PHASES ****!
>RHOXY NFREQ=52 ROT=RHOROT // 52
  1.956E-01  2.347E-01  2.811E-01  3.356E-01  3.987E-01  4.702E-01  5.492E-01
  6.339E-01  7.217E-01  8.091E-01  8.920E-01  9.666E-01  1.029E+00  1.077E+00
  1.109E+00  1.125E+00  1.126E+00  1.114E+00  1.091E+00  1.060E+00  1.024E+00
  9.857E-01  9.460E-01  9.068E-01  8.691E-01  8.338E-01  8.012E-01  7.715E-01
  7.448E-01  7.210E-01  6.996E-01  6.804E-01  6.630E-01  6.469E-01  6.318E-01
  6.173E-01  6.029E-01  5.884E-01  5.737E-01  5.587E-01  5.433E-01  5.277E-01
  5.120E-01  4.965E-01  4.813E-01  4.666E-01  4.525E-01  4.390E-01  4.264E-01
  4.143E-01  4.029E-01  3.919E-01
>PHSXY NFREQ=52 ROT=RHOROT // 52
  1.793E+01  1.834E+01  1.875E+01  1.916E+01  1.958E+01  2.001E+01  2.045E+01
  2.091E+01  2.141E+01  2.196E+01  2.260E+01  2.336E+01  2.427E+01  2.536E+01
  2.666E+01  2.817E+01  2.989E+01  3.180E+01  3.386E+01  3.601E+01  3.820E+01
  4.039E+01  4.253E+01  4.457E+01  4.650E+01  4.828E+01  4.989E+01  5.131E+01
  5.253E+01  5.353E+01  5.431E+01  5.485E+01  5.517E+01  5.528E+01  5.523E+01
  5.505E+01  5.479E+01  5.450E+01  5.424E+01  5.405E+01  5.396E+01  5.400E+01
  5.419E+01  5.451E+01  5.496E+01  5.553E+01  5.618E+01  5.690E+01  5.767E+01
  5.847E+01  5.930E+01  6.013E+01
>RHOXY.ERR NFREQ=52 ROT=RHOROT // 52
  1.270E-01  1.221E-01  1.134E-01  1.071E-01  1.007E-01  9.304E-02  8.531E-02
  7.964E-02  7.642E-02  7.444E-02  7.266E-02  7.022E-02  6.671E-02  6.278E-02
  5.911E-02  5.595E-02  5.352E-02  5.199E-02  5.155E-02  5.213E-02  5.349E-02
  5.546E-02  5.785E-02  6.034E-02  6.237E-02  6.360E-02  6.419E-02  6.429E-02
  6.392E-02  6.311E-02  6.206E-02  6.098E-02  5.997E-02  5.907E-02  5.833E-02
  5.776E-02  5.726E-02  5.660E-02  5.572E-02  5.473E-02  5.374E-02  5.281E-02
  5.197E-02  5.113E-02  5.023E-02  4.939E-02  4.882E-02  4.867E-02  4.902E-02
  4.911E-02  4.785E-02  4.727E-02
>PHSXY.ERR NFREQ=52 ROT=RHOROT // 52
  1.812E+01  1.737E+01  1.604E+01  1.507E+01  1.412E+01  1.298E+01  1.185E+01
  1.102E+01  1.055E+01  1.027E+01  1.001E+01  9.660E+00  9.158E+00  8.598E+00
  8.077E+00  7.630E+00  7.287E+00  7.073E+00  7.011E+00  7.092E+00  7.283E+00
  7.560E+00  7.899E+00  8.251E+00  8.539E+00  8.714E+00  8.798E+00  8.812E+00
  8.759E+00  8.645E+00  8.495E+00  8.341E+00  8.198E+00  8.071E+00  7.966E+00
  7.886E+00  7.815E+00  7.722E+00  7.597E+00  7.458E+00  7.318E+00  7.188E+00
  7.070E+00  6.952E+00  6.826E+00  6.709E+00  6.628E+00  6.608E+00  6.657E+00
  6.669E+00  6.493E+00  6.412E+00
>RHOYX NFREQ=52 ROT=RHOROT // 52
  4.865E+01  3.715E+01  2.841E+01  2.178E+01  1.679E+01  1.304E+01  1.024E+01
  8.157E+00  6.611E+00  5.472E+00  4.641E+00  4.046E+00  3.635E+00  3.368E+00
  3.221E+00  3.176E+00  3.222E+00  3.351E+00  3.560E+00  3.843E+00  4.194E+00
  4.603E+00  5.055E+00  5.531E+00  6.003E+00  6.443E+00  6.822E+00  7.111E+00
  7.292E+00  7.352E+00  7.291E+00  7.115E+00  6.843E+00  6.494E+00  6.093E+00
  5.661E+00  5.217E+00  4.778E+00  4.357E+00  3.961E+00  3.595E+00  3.262E+00
  2.961E+00  2.693E+00  2.454E+00  2.241E+00  2.053E+00  1.885E+00  1.735E+00
  1.600E+00  1.477E+00  1.366E+00
>PHSYX NFREQ=52 ROT=RHOROT // 52
 -1.170E+01 -1.477E+01 -1.793E+01 -2.127E+01 -2.492E+01 -2.897E+01 -3.351E+01
 -3.862E+01 -4.431E+01 -5.054E+01 -5.726E+01 -6.432E+01 -7.160E+01 -7.891E+01
 -8.607E+01 -9.294E+01 -9.936E+01 -1.053E+02 -1.105E+02 -1.152E+02 -1.192E+02
 -1.225E+02 -1.253E+02 -1.275E+02 -1.291E+02 -1.303E+02 -1.310E+02 -1.314E+02
 -1.314E+02 -1.312E+02 -1.307E+02 -1.300E+02 -1.290E+02 -1.278E+02 -1.264E+02
 -1.246E+02 -1.227E+02 -1.206E+02 -1.183E+02 -1.159E+02 -1.136E+02 -1.113E+02
 -1.091E+02 -1.072E+02 -1.056E+02 -1.043E+02 -1.033E+02 -1.026E+02 -1.021E+02
 -1.019E+02 -1.017E+02 -1.016E+02
>RHOYX.ERR NFREQ=52 ROT=RHOROT // 52
  4.388E-02  4.770E-02  4.119E-02  3.876E-02  3.703E-02  3.644E-02  3.825E-02
  4.236E-02  4.841E-02  5.591E-02  6.400E-02  7.170E-02  7.777E-02  8.108E-02
  8.087E-02  7.777E-02  7.299E-02  6.740E-02  6.186E-02  5.717E-02  5.405E-02
  5.270E-02  5.295E-02  5.440E-02  5.645E-02  5.820E-02  5.835E-02  5.613E-02
  5.224E-02  4.750E-02  4.245E-02  3.763E-02  3.337E-02  3.000E-02  2.763E-02
  2.620E-02  2.572E-02  2.620E-02  2.744E-02  2.896E-02  3.035E-02  3.154E-02
  3.243E-02  3.279E-02  3.247E-02  3.193E-02  3.179E-02  3.203E-02  3.232E-02
  3.227E-02  3.158E-02  3.171E-02
>PHSYX.ERR NFREQ=52 ROT=RHOROT // 52
  5.940E+00  6.473E+00  5.567E+00  5.231E+00  4.992E+00  4.911E+00  5.161E+00
  5.729E+00  6.572E+00  7.624E+00  8.771E+00  9.873E+00  1.075E+01  1.123E+01
  1.120E+01  1.075E+01  1.006E+01  9.257E+00  8.466E+00  7.802E+00  7.362E+00
  7.172E+00  7.208E+00  7.411E+00  7.700E+00  7.948E+00  7.969E+00  7.655E+00
  7.107E+00  6.445E+00  5.742E+00  5.075E+00  4.489E+00  4.028E+00  3.704E+00
  3.510E+00  3.445E+00  3.510E+00  3.679E+00  3.886E+00  4.075E+00  4.238E+00
  4.361E+00  4.409E+00  4.366E+00  4.292E+00  4.272E+00  4.305E+00  4.345E+00
  4.339E+00  4.244E+00  4.262E+00
>RHODET NFREQ=52 ROT=RHOROT // 52
  1.374E+01  1.177E+01  1.007E+01  8.616E+00  7.365E+00  6.295E+00  5.386E+00
  4.622E+00  3.986E+00  3.464E+00  3.043E+00  2.708E+00  2.449E+00  2.255E+00
  2.116E+00  2.023E+00  1.972E+00  1.954E+00  1.965E+00  2.001E+00  2.057E+00
  2.128E+00  2.209E+00  2.294E+00  2.379E+00  2.457E+00  2.524E+00  2.574E+00
  2.605E+00  2.613E+00  2.598E+00  2.561E+00  2.503E+00  2.427E+00  2.337E+00
  2.237E+00  2.130E+00  2.021E+00  1.911E+00  1.803E+00  1.699E+00  1.600E+00
  1.507E+00  1.420E+00  1.338E+00  1.263E+00  1.193E+00  1.128E+00  1.068E+00
  1.011E+00  9.586E-01  9.089E-01
>PHSDET NFREQ=52 ROT=RHOROT // 52
 -1.069E+02 -9.478E+01 -8.237E+01 -6.936E+01 -5.549E+01 -4.056E+01 -2.466E+01
 -8.100E+00  8.305E+00  2.330E+01  3.607E+01  4.633E+01  5.403E+01  5.940E+01
  6.276E+01  6.451E+01  6.506E+01  6.476E+01  6.395E+01  6.286E+01  6.169E+01
  6.057E+01  5.959E+01  5.880E+01  5.821E+01  5.782E+01  5.760E+01  5.753E+01
  5.756E+01  5.767E+01  5.782E+01  5.800E+01  5.821E+01  5.845E+01  5.872E+01
  5.904E+01  5.941E+01  5.981E+01  6.025E+01  6.068E+01  6.109E+01  6.142E+01
  6.165E+01  6.173E+01  6.163E+01  6.133E+01  6.083E+01  6.013E+01  5.927E+01
  5.828E+01  5.718E+01  5.603E+01
>RHODET.ERR NFREQ=52 ROT=RHOROT // 52
  4.073E-02  4.483E-02  4.550E-02  4.610E-02  4.676E-02  4.811E-02  5.047E-02
  5.339E-02  5.654E-02  5.979E-02  6.301E-02  6.598E-02  6.841E-02  6.981E-02
  6.970E-02  6.791E-02  6.454E-02  6.011E-02  5.544E-02  5.133E-02  4.848E-02
  4.711E-02  4.696E-02  4.782E-02  4.953E-02  5.159E-02  5.308E-02  5.334E-02
  5.263E-02  5.126E-02  4.938E-02  4.719E-02  4.489E-02  4.279E-02  4.089E-02
  3.912E-02  3.755E-02  3.643E-02  3.582E-02  3.548E-02  3.524E-02  3.508E-02
  3.497E-02  3.477E-02  3.434E-02  3.380E-02  3.334E-02  3.306E-02  3.301E-02
  3.275E-02  3.166E-02  3.122E-02
>PHSDET.ERR NFREQ=52 ROT=RHOROT // 52
  5.503E+00  6.073E+00  6.166E+00  6.250E+00  6.341E+00  6.530E+00  6.860E+00
  7.270E+00  7.713E+00  8.173E+00  8.630E+00  9.054E+00  9.401E+00  9.602E+00
  9.585E+00  9.330E+00  8.847E+00  8.218E+00  7.559E+00  6.980E+00  6.582E+00
  6.390E+00  6.369E+00  6.490E+00  6.728E+00  7.017E+00  7.225E+00  7.263E+00
  7.163E+00  6.970E+00  6.708E+00  6.401E+00  6.081E+00  5.788E+00  5.526E+00
  5.281E+00  5.064E+00  4.909E+00  4.825E+00  4.779E+00  4.746E+00  4.724E+00
  4.709E+00  4.681E+00  4.623E+00  4.549E+00  4.485E+00  4.447E+00  4.440E+00
  4.404E+00  4.254E+00  4.195E+00

>END
