# Supplementary material for: 3D structure of the Campi Flegrei caldera central sector reconstructed through short-period magnetotelluric imaging
Source: Sci Rep. 2022 Dec 2;12:20802. doi: 10.1038/s41598-022-24998-6 (PMC9716173; doi:10.1038/s41598-022-24998-6)
Supplement: Supplementary file 12 — Supplementary Information 12. [file 41598_2022_24998_MOESM12_ESM.zip › WFLEB16.edi]

>HEAD

    DATAID=WFLEB16
    FILEBY=anton
    ACQDATE=2004/01/01
    FILEDATE=2021/07/15
    STDVERS="SEG 1.0"
    PROGVERS="MT-Corrector 5.4"
    PROGDATE=2015/11/23
    EMPTY=1.000E+32

>INFO

= 0
    fieldnotes.electrode_ex.acqchan = 0.0
    fieldnotes.electrode_ex.chtype = EX
    fieldnotes.electrode_ex.id = 14.001
    fieldnotes.electrode_ex.x = 0.0
    fieldnotes.electrode_ex.x2 = 0.0
    fieldnotes.electrode_ex.y = 0.0
    fieldnotes.electrode_ex.y2 = 0.0
    fieldnotes.electrode_ey.acqchan = 0.0
    fieldnotes.electrode_ey.chtype = EY
    fieldnotes.electrode_ey.id = 15.001
    fieldnotes.electrode_ey.x = 0.0
    fieldnotes.electrode_ey.x2 = 0.0
    fieldnotes.electrode_ey.y = 0.0
    fieldnotes.electrode_ey.y2 = 0.0
    fieldnotes.magnetometer_hx.acqchan = 0.0
    fieldnotes.magnetometer_hx.azm = 0.0
    fieldnotes.magnetometer_hx.chtype = HX
    fieldnotes.magnetometer_hx.id = 11.001
    fieldnotes.magnetometer_hx.x = 0.0
    fieldnotes.magnetometer_hx.y = 0.0
    fieldnotes.magnetometer_hy.acqchan = 0.0
    fieldnotes.magnetometer_hy.azm = 90.0
    fieldnotes.magnetometer_hy.chtype = HY
    fieldnotes.magnetometer_hy.id = 12.001
    fieldnotes.magnetometer_hy.x = 0.0
    fieldnotes.magnetometer_hy.y = 0.0
    fieldnotes.magnetometer_hz.acqchan = 0.0
    fieldnotes.magnetometer_hz.azm = 0.0
    fieldnotes.magnetometer_hz.chtype = HZ
    fieldnotes.magnetometer_hz.id = 13.001
    fieldnotes.magnetometer_hz.x = 0.0
    fieldnotes.magnetometer_hz.y = 0.0
    processing.sign_convention = exp(+i \omega t)
    copyright.conditions_of_use = All data and metadata for this survey are available free of charge and may be copied freely, duplicated and further distributed provided this data set is cited as the reference. While the author(s) strive to provide data and metadata of best possible quality, neither the author(s) of this data set, not IRIS make any claims, promises, or guarantees about the accuracy, completeness, or adequacy of this information, and expressly disclaim liability for errors and omissions in the contents of this file. Guidelines about the quality or limitations of the data and metadata, as obtained from the author(s), are included for informational purposes only.
    provenance.creating_application = MTpy
    provenance.creation_time = 2021-08-30 09:45:13

>=DEFINEMEAS

>HMEAS ID=101.001 CHTYPE=HX
>HMEAS ID=102.001 CHTYPE=HY
>HMEAS ID=103.001 CHTYPE=HZ
>EMEAS ID=104.001 CHTYPE=EX
>EMEAS ID=105.001 CHTYPE=EY
>HMEAS ID=201.001 CHTYPE=HX
>HMEAS ID=202.001 CHTYPE=HY
>HMEAS ID=203.001 CHTYPE=HZ
>EMEAS ID=204.001 CHTYPE=EX
>EMEAS ID=205.001 CHTYPE=EY

>=MTSECT

    SECTID=SPLINE
    NFREQ=52
    HX=101.001
    HY=102.001
    HZ=103.001
    EX=104.001
    EY=105.001

>!**** FREQUENCIES ****!
>FREQ // 52
  1.000E+03  8.577E+02  7.356E+02  6.310E+02  5.412E+02  4.642E+02  3.981E+02
  3.415E+02  2.929E+02  2.512E+02  2.154E+02  1.848E+02  1.585E+02  1.359E+02
  1.166E+02  1.000E+02  8.577E+01  7.356E+01  6.310E+01  5.412E+01  4.642E+01
  3.981E+01  3.415E+01  2.929E+01  2.512E+01  2.154E+01  1.848E+01  1.585E+01
  1.359E+01  1.166E+01  1.000E+01  8.577E+00  7.356E+00  6.310E+00  5.412E+00
  4.642E+00  3.981E+00  3.415E+00  2.929E+00  2.512E+00  2.154E+00  1.848E+00
  1.585E+00  1.359E+00  1.166E+00  1.000E+00  8.577E-01  7.356E-01  6.310E-01
  5.412E-01  4.642E-01  3.981E-01

>!**** ROTATION ANGLES ****!
>ZROT NFREQ=52 // 52
  0.000E+00  0.000E+00  0.000E+00  0.000E+00  0.000E+00  0.000E+00  0.000E+00
  0.000E+00  0.000E+00  0.000E+00  0.000E+00  0.000E+00  0.000E+00  0.000E+00
  0.000E+00  0.000E+00  0.000E+00  0.000E+00  0.000E+00  0.000E+00  0.000E+00
  0.000E+00  0.000E+00  0.000E+00  0.000E+00  0.000E+00  0.000E+00  0.000E+00
  0.000E+00  0.000E+00  0.000E+00  0.000E+00  0.000E+00  0.000E+00  0.000E+00
  0.000E+00  0.000E+00  0.000E+00  0.000E+00  0.000E+00  0.000E+00  0.000E+00
  0.000E+00  0.000E+00  0.000E+00  0.000E+00  0.000E+00  0.000E+00  0.000E+00
  0.000E+00  0.000E+00  0.000E+00

>!**** IMPEDANCES ****!
>ZXXR NFREQ=52 ROT=ZROT // 52
  1.076E+02  9.775E+01  8.861E+01  8.014E+01  7.236E+01  6.534E+01  5.911E+01
  5.369E+01  4.902E+01  4.502E+01  4.154E+01  3.847E+01  3.566E+01  3.304E+01
  3.055E+01  2.816E+01  2.589E+01  2.372E+01  2.167E+01  1.972E+01  1.787E+01
  1.612E+01  1.447E+01  1.293E+01  1.150E+01  1.020E+01  9.032E+00  7.997E+00
  7.090E+00  6.303E+00  5.624E+00  5.040E+00  4.541E+00  4.114E+00  3.751E+00
  3.444E+00  3.185E+00  2.971E+00  2.796E+00  2.658E+00  2.551E+00  2.472E+00
  2.420E+00  2.389E+00  2.376E+00  2.378E+00  2.391E+00  2.413E+00  2.439E+00
  2.469E+00  2.500E+00  2.532E+00
>ZXXI NFREQ=52 ROT=ZROT // 52
  7.758E+01  7.639E+01  7.471E+01  7.244E+01  6.947E+01  6.579E+01  6.144E+01
  5.653E+01  5.123E+01  4.575E+01  4.030E+01  3.510E+01  3.029E+01  2.600E+01
  2.230E+01  1.919E+01  1.662E+01  1.453E+01  1.285E+01  1.149E+01  1.038E+01
  9.460E+00  8.664E+00  7.946E+00  7.270E+00  6.618E+00  5.981E+00  5.360E+00
  4.762E+00  4.194E+00  3.664E+00  3.176E+00  2.734E+00  2.338E+00  1.988E+00
  1.681E+00  1.414E+00  1.184E+00  9.860E-01  8.167E-01  6.715E-01  5.467E-01
  4.388E-01  3.449E-01  2.626E-01  1.898E-01  1.249E-01  6.662E-02  1.365E-02
 -3.529E-02 -8.154E-02 -1.266E-01
>ZXX.VAR NFREQ=52 ROT=ZROT // 52
  2.052E+02  1.896E+02  1.565E+02  1.333E+02  1.105E+02  8.453E+01  6.159E+01
  4.795E+01  4.114E+01  3.513E+01  2.819E+01  2.206E+01  1.746E+01  1.385E+01
  1.091E+01  8.776E+00  7.432E+00  6.409E+00  5.331E+00  4.311E+00  3.537E+00
  2.971E+00  2.503E+00  2.092E+00  1.741E+00  1.431E+00  1.132E+00  8.459E-01
  6.148E-01  4.530E-01  3.449E-01  2.759E-01  2.359E-01  2.179E-01  2.144E-01
  2.182E-01  2.236E-01  2.253E-01  2.206E-01  2.092E-01  1.927E-01  1.742E-01
  1.562E-01  1.395E-01  1.242E-01  1.092E-01  9.414E-02  8.221E-02  7.592E-02
  7.396E-02  7.408E-02  7.471E-02
>ZXYR NFREQ=52 ROT=ZROT // 52
 -2.207E+01 -1.626E+01 -1.155E+01 -7.735E+00 -4.667E+00 -2.196E+00 -1.877E-01
  1.469E+00  2.868E+00  4.081E+00  5.163E+00  6.151E+00  7.067E+00  7.918E+00
  8.705E+00  9.420E+00  1.006E+01  1.061E+01  1.107E+01  1.145E+01  1.175E+01
  1.197E+01  1.212E+01  1.220E+01  1.221E+01  1.215E+01  1.203E+01  1.183E+01
  1.156E+01  1.123E+01  1.084E+01  1.041E+01  9.932E+00  9.429E+00  8.906E+00
  8.367E+00  7.817E+00  7.257E+00  6.689E+00  6.112E+00  5.529E+00  4.942E+00
  4.355E+00  3.774E+00  3.207E+00  2.662E+00  2.149E+00  1.676E+00  1.249E+00
  8.728E-01  5.476E-01  2.725E-01
>ZXYI NFREQ=52 ROT=ZROT // 52
  5.088E+01  4.537E+01  4.030E+01  3.573E+01  3.165E+01  2.806E+01  2.494E+01
  2.223E+01  1.989E+01  1.785E+01  1.607E+01  1.449E+01  1.306E+01  1.174E+01
  1.051E+01  9.351E+00  8.266E+00  7.264E+00  6.363E+00  5.579E+00  4.933E+00
  4.435E+00  4.091E+00  3.898E+00  3.841E+00  3.903E+00  4.058E+00  4.277E+00
  4.534E+00  4.800E+00  5.055E+00  5.280E+00  5.464E+00  5.601E+00  5.689E+00
  5.731E+00  5.730E+00  5.691E+00  5.621E+00  5.525E+00  5.405E+00  5.264E+00
  5.103E+00  4.922E+00  4.720E+00  4.496E+00  4.253E+00  3.992E+00  3.718E+00
  3.436E+00  3.152E+00  2.871E+00
>ZXY.VAR NFREQ=52 ROT=ZROT // 52
  8.828E+01  7.512E+01  4.926E+01  3.693E+01  2.862E+01  2.261E+01  1.853E+01
  1.583E+01  1.399E+01  1.252E+01  1.114E+01  9.728E+00  8.280E+00  6.972E+00
  5.906E+00  5.069E+00  4.429E+00  3.951E+00  3.604E+00  3.358E+00  3.189E+00
  3.067E+00  2.959E+00  2.832E+00  2.648E+00  2.402E+00  2.119E+00  1.828E+00
  1.553E+00  1.311E+00  1.101E+00  9.230E-01  7.732E-01  6.500E-01  5.531E-01
  4.817E-01  4.301E-01  3.912E-01  3.617E-01  3.404E-01  3.237E-01  3.046E-01
  2.795E-01  2.492E-01  2.172E-01  1.909E-01  1.741E-01  1.610E-01  1.451E-01
  1.256E-01  1.047E-01  9.039E-02
>ZYXR NFREQ=52 ROT=ZROT // 52
 -1.266E+02 -1.232E+02 -1.198E+02 -1.165E+02 -1.132E+02 -1.100E+02 -1.069E+02
 -1.039E+02 -1.009E+02 -9.796E+01 -9.494E+01 -9.184E+01 -8.861E+01 -8.522E+01
 -8.164E+01 -7.786E+01 -7.388E+01 -6.971E+01 -6.538E+01 -6.094E+01 -5.643E+01
 -5.192E+01 -4.749E+01 -4.321E+01 -3.913E+01 -3.533E+01 -3.182E+01 -2.864E+01
 -2.577E+01 -2.322E+01 -2.096E+01 -1.897E+01 -1.722E+01 -1.569E+01 -1.434E+01
 -1.316E+01 -1.213E+01 -1.123E+01 -1.044E+01 -9.750E+00 -9.136E+00 -8.587E+00
 -8.088E+00 -7.628E+00 -7.194E+00 -6.777E+00 -6.372E+00 -5.975E+00 -5.584E+00
 -5.198E+00 -4.817E+00 -4.439E+00
>ZYXI NFREQ=52 ROT=ZROT // 52
 -1.511E+02 -1.402E+02 -1.299E+02 -1.202E+02 -1.112E+02 -1.028E+02 -9.495E+01
 -8.772E+01 -8.109E+01 -7.505E+01 -6.961E+01 -6.474E+01 -6.044E+01 -5.664E+01
 -5.331E+01 -5.035E+01 -4.768E+01 -4.521E+01 -4.283E+01 -4.048E+01 -3.810E+01
 -3.565E+01 -3.310E+01 -3.047E+01 -2.779E+01 -2.509E+01 -2.243E+01 -1.986E+01
 -1.743E+01 -1.518E+01 -1.313E+01 -1.130E+01 -9.709E+00 -8.338E+00 -7.185E+00
 -6.235E+00 -5.474E+00 -4.886E+00 -4.454E+00 -4.161E+00 -3.990E+00 -3.925E+00
 -3.949E+00 -4.043E+00 -4.192E+00 -4.378E+00 -4.584E+00 -4.797E+00 -5.003E+00
 -5.196E+00 -5.368E+00 -5.518E+00
>ZYX.VAR NFREQ=52 ROT=ZROT // 52
  5.560E+01  5.209E+01  4.457E+01  4.038E+01  3.696E+01  3.372E+01  3.108E+01
  2.957E+01  2.843E+01  2.608E+01  2.231E+01  1.840E+01  1.517E+01  1.288E+01
  1.160E+01  1.119E+01  1.156E+01  1.252E+01  1.384E+01  1.524E+01  1.636E+01
  1.667E+01  1.564E+01  1.344E+01  1.079E+01  8.243E+00  6.139E+00  4.583E+00
  3.482E+00  2.732E+00  2.232E+00  1.906E+00  1.692E+00  1.541E+00  1.413E+00
  1.277E+00  1.127E+00  9.696E-01  8.143E-01  6.690E-01  5.396E-01  4.300E-01
  3.421E-01  2.759E-01  2.297E-01  2.006E-01  1.853E-01  1.779E-01  1.736E-01
  1.738E-01  1.815E-01  1.905E-01
>ZYYR NFREQ=52 ROT=ZROT // 52
  2.653E+01  3.086E+01  3.291E+01  3.330E+01  3.259E+01  3.122E+01  2.959E+01
  2.797E+01  2.656E+01  2.548E+01  2.481E+01  2.460E+01  2.489E+01  2.568E+01
  2.701E+01  2.884E+01  3.115E+01  3.386E+01  3.681E+01  3.985E+01  4.275E+01
  4.530E+01  4.728E+01  4.856E+01  4.906E+01  4.879E+01  4.784E+01  4.633E+01
  4.441E+01  4.223E+01  3.989E+01  3.752E+01  3.515E+01  3.285E+01  3.061E+01
  2.844E+01  2.633E+01  2.426E+01  2.221E+01  2.017E+01  1.814E+01  1.612E+01
  1.412E+01  1.215E+01  1.024E+01  8.431E+00  6.735E+00  5.186E+00  3.801E+00
  2.593E+00  1.562E+00  7.031E-01
>ZYYI NFREQ=52 ROT=ZROT // 52
  1.328E+02  1.093E+02  8.948E+01  7.295E+01  5.937E+01  4.836E+01  3.958E+01
  3.266E+01  2.727E+01  2.309E+01  1.987E+01  1.738E+01  1.547E+01  1.399E+01
  1.282E+01  1.189E+01  1.112E+01  1.049E+01  9.992E+00  9.644E+00  9.491E+00
  9.578E+00  9.937E+00  1.057E+01  1.144E+01  1.249E+01  1.363E+01  1.477E+01
  1.584E+01  1.678E+01  1.756E+01  1.817E+01  1.860E+01  1.887E+01  1.899E+01
  1.897E+01  1.884E+01  1.861E+01  1.830E+01  1.791E+01  1.746E+01  1.694E+01
  1.636E+01  1.572E+01  1.501E+01  1.423E+01  1.338E+01  1.248E+01  1.155E+01
  1.059E+01  9.638E+00  8.707E+00
>ZYY.VAR NFREQ=52 ROT=ZROT // 52
  6.971E+02  5.726E+02  3.361E+02  2.333E+02  1.715E+02  1.352E+02  1.171E+02
  1.082E+02  1.044E+02  1.042E+02  1.058E+02  1.070E+02  1.067E+02  1.064E+02
  1.074E+02  1.111E+02  1.179E+02  1.266E+02  1.351E+02  1.424E+02  1.482E+02
  1.513E+02  1.499E+02  1.411E+02  1.213E+02  9.414E+01  6.840E+01  4.870E+01
  3.527E+01  2.703E+01  2.188E+01  1.826E+01  1.515E+01  1.194E+01  8.894E+00
  6.394E+00  4.550E+00  3.329E+00  2.599E+00  2.217E+00  2.048E+00  1.942E+00
  1.799E+00  1.584E+00  1.314E+00  1.085E+00  9.519E-01  8.625E-01  7.613E-01
  6.435E-01  5.245E-01  4.460E-01
>ZDETR NFREQ=52 ROT=ZROT // 52
  6.432E+01  6.143E+01  5.846E+01  5.548E+01  5.259E+01  4.989E+01  4.745E+01
  4.533E+01  4.356E+01  4.216E+01  4.109E+01  4.034E+01  3.985E+01  3.957E+01
  3.945E+01  3.942E+01  3.940E+01  3.933E+01  3.913E+01  3.874E+01  3.810E+01
  3.718E+01  3.597E+01  3.450E+01  3.280E+01  3.093E+01  2.897E+01  2.698E+01
  2.502E+01  2.314E+01  2.137E+01  1.973E+01  1.822E+01  1.686E+01  1.562E+01
  1.449E+01  1.347E+01  1.254E+01  1.168E+01  1.089E+01  1.014E+01  9.441E+00
  8.769E+00  8.120E+00  7.489E+00  6.875E+00  6.277E+00  5.697E+00  5.138E+00
  4.606E+00  4.102E+00  3.630E+00
>ZDETI NFREQ=52 ROT=ZROT // 52
  1.487E+02  1.321E+02  1.173E+02  1.041E+02  9.231E+01  8.187E+01  7.264E+01
  6.451E+01  5.736E+01  5.109E+01  4.558E+01  4.076E+01  3.653E+01  3.282E+01
  2.958E+01  2.675E+01  2.431E+01  2.220E+01  2.043E+01  1.895E+01  1.776E+01
  1.680E+01  1.605E+01  1.545E+01  1.492E+01  1.444E+01  1.394E+01  1.341E+01
  1.284E+01  1.222E+01  1.156E+01  1.089E+01  1.022E+01  9.557E+00  8.927E+00
  8.339E+00  7.803E+00  7.328E+00  6.916E+00  6.570E+00  6.288E+00  6.064E+00
  5.892E+00  5.761E+00  5.661E+00  5.579E+00  5.506E+00  5.432E+00  5.350E+00
  5.255E+00  5.145E+00  5.020E+00
>ZDET.VAR NFREQ=52 ROT=ZROT // 52
  1.480E+02  1.280E+02  8.794E+01  6.755E+01  5.426E+01  4.627E+01  4.226E+01
  4.019E+01  3.937E+01  3.996E+01  4.121E+01  4.119E+01  3.895E+01  3.548E+01
  3.185E+01  2.878E+01  2.669E+01  2.533E+01  2.437E+01  2.370E+01  2.329E+01
  2.281E+01  2.182E+01  1.991E+01  1.685E+01  1.308E+01  9.597E+00  6.894E+00
  4.985E+00  3.752E+00  2.983E+00  2.517E+00  2.230E+00  2.029E+00  1.849E+00
  1.643E+00  1.413E+00  1.186E+00  9.846E-01  8.286E-01  7.142E-01  6.210E-01
  5.371E-01  4.611E-01  3.932E-01  3.348E-01  2.869E-01  2.501E-01  2.232E-01
  1.958E-01  1.592E-01  1.307E-01

>!**** ROTATION ANGLES ****!
>RHOROT NFREQ=52 // 52
  0.000E+00  0.000E+00  0.000E+00  0.000E+00  0.000E+00  0.000E+00  0.000E+00
  0.000E+00  0.000E+00  0.000E+00  0.000E+00  0.000E+00  0.000E+00  0.000E+00
  0.000E+00  0.000E+00  0.000E+00  0.000E+00  0.000E+00  0.000E+00  0.000E+00
  0.000E+00  0.000E+00  0.000E+00  0.000E+00  0.000E+00  0.000E+00  0.000E+00
  0.000E+00  0.000E+00  0.000E+00  0.000E+00  0.000E+00  0.000E+00  0.000E+00
  0.000E+00  0.000E+00  0.000E+00  0.000E+00  0.000E+00  0.000E+00  0.000E+00
  0.000E+00  0.000E+00  0.000E+00  0.000E+00  0.000E+00  0.000E+00  0.000E+00
  0.000E+00  0.000E+00  0.000E+00

>!**** APPARENT RESISTIVITIES AND PHASES ****!
>RHOXY NFREQ=52 ROT=RHOROT // 52
  6.151E-01  5.416E-01  4.779E-01  4.236E-01  3.782E-01  3.414E-01  3.124E-01
  2.907E-01  2.757E-01  2.671E-01  2.646E-01  2.682E-01  2.782E-01  2.950E-01
  3.194E-01  3.524E-01  3.952E-01  4.495E-01  5.170E-01  5.997E-01  6.995E-01
  8.183E-01  9.579E-01  1.120E+00  1.305E+00  1.513E+00  1.744E+00  1.997E+00
  2.270E+00  2.559E+00  2.862E+00  3.175E+00  3.493E+00  3.813E+00  4.127E+00
  4.432E+00  4.719E+00  4.982E+00  5.213E+00  5.405E+00  5.550E+00  5.642E+00
  5.679E+00  5.659E+00  5.585E+00  5.461E+00  5.295E+00  5.096E+00  4.876E+00
  4.644E+00  4.410E+00  4.179E+00
>PHSXY NFREQ=52 ROT=RHOROT // 52
  1.134E+02  1.097E+02  1.060E+02  1.022E+02  9.839E+01  9.447E+01  9.043E+01
  8.622E+01  8.180E+01  7.713E+01  7.219E+01  6.700E+01  6.158E+01  5.600E+01
  5.036E+01  4.479E+01  3.942E+01  3.440E+01  2.988E+01  2.598E+01  2.278E+01
  2.034E+01  1.866E+01  1.772E+01  1.746E+01  1.780E+01  1.864E+01  1.988E+01
  2.141E+01  2.314E+01  2.499E+01  2.690E+01  2.882E+01  3.071E+01  3.257E+01
  3.441E+01  3.624E+01  3.810E+01  4.004E+01  4.211E+01  4.435E+01  4.681E+01
  4.952E+01  5.252E+01  5.581E+01  5.937E+01  6.319E+01  6.722E+01  7.142E+01
  7.575E+01  8.014E+01  8.458E+01
>RHOXY.ERR NFREQ=52 ROT=RHOROT // 52
  9.828E-02  1.040E-01  9.717E-02  9.654E-02  9.707E-02  9.801E-02  1.000E-01
  1.033E-01  1.074E-01  1.112E-01  1.137E-01  1.139E-01  1.115E-01  1.076E-01
  1.030E-01  9.839E-02  9.401E-02  9.010E-02  8.681E-02  8.415E-02  8.208E-02
  8.043E-02  7.892E-02  7.718E-02  7.477E-02  7.154E-02  6.773E-02  6.362E-02
  5.954E-02  5.575E-02  5.228E-02  4.915E-02  4.638E-02  4.402E-02  4.218E-02
  4.105E-02  4.059E-02  4.068E-02  4.128E-02  4.244E-02  4.406E-02  4.572E-02
  4.710E-02  4.808E-02  4.877E-02  4.989E-02  5.218E-02  5.513E-02  5.769E-02
  5.934E-02  6.001E-02  6.177E-02
>PHSXY.ERR NFREQ=52 ROT=RHOROT // 52
  1.376E+01  1.461E+01  1.360E+01  1.350E+01  1.358E+01  1.372E+01  1.402E+01
  1.451E+01  1.512E+01  1.570E+01  1.607E+01  1.611E+01  1.575E+01  1.515E+01
  1.447E+01  1.378E+01  1.313E+01  1.255E+01  1.207E+01  1.168E+01  1.138E+01
  1.114E+01  1.092E+01  1.066E+01  1.031E+01  9.849E+00  9.303E+00  8.717E+00
  8.137E+00  7.601E+00  7.113E+00  6.675E+00  6.289E+00  5.959E+00  5.705E+00
  5.547E+00  5.485E+00  5.497E+00  5.580E+00  5.741E+00  5.965E+00  6.197E+00
  6.389E+00  6.526E+00  6.622E+00  6.778E+00  7.100E+00  7.515E+00  7.875E+00
  8.108E+00  8.203E+00  8.454E+00
>RHOYX NFREQ=52 ROT=RHOROT // 52
  7.773E+00  8.121E+00  8.488E+00  8.880E+00  9.303E+00  9.764E+00  1.027E+01
  1.083E+01  1.145E+01  1.212E+01  1.287E+01  1.367E+01  1.452E+01  1.541E+01
  1.631E+01  1.720E+01  1.803E+01  1.877E+01  1.937E+01  1.978E+01  1.998E+01
  1.993E+01  1.963E+01  1.909E+01  1.834E+01  1.743E+01  1.641E+01  1.533E+01
  1.424E+01  1.320E+01  1.224E+01  1.137E+01  1.062E+01  1.000E+01  9.508E+00
  9.142E+00  8.903E+00  8.790E+00  8.804E+00  8.948E+00  9.226E+00  9.648E+00
  1.022E+01  1.097E+01  1.189E+01  1.302E+01  1.437E+01  1.596E+01  1.782E+01
  1.996E+01  2.241E+01  2.519E+01
>PHSYX NFREQ=52 ROT=RHOROT // 52
 -1.300E+02 -1.313E+02 -1.327E+02 -1.341E+02 -1.355E+02 -1.369E+02 -1.384E+02
 -1.398E+02 -1.412E+02 -1.425E+02 -1.438E+02 -1.448E+02 -1.457E+02 -1.464E+02
 -1.469E+02 -1.471E+02 -1.472E+02 -1.470E+02 -1.468E+02 -1.464E+02 -1.460E+02
 -1.455E+02 -1.451E+02 -1.448E+02 -1.446E+02 -1.446E+02 -1.448E+02 -1.453E+02
 -1.459E+02 -1.468E+02 -1.479E+02 -1.492E+02 -1.506E+02 -1.520E+02 -1.534E+02
 -1.547E+02 -1.557E+02 -1.565E+02 -1.569E+02 -1.569E+02 -1.564E+02 -1.554E+02
 -1.540E+02 -1.521E+02 -1.498E+02 -1.471E+02 -1.443E+02 -1.412E+02 -1.381E+02
 -1.350E+02 -1.319E+02 -1.288E+02
>RHOYX.ERR NFREQ=52 ROT=RHOROT // 52
  2.293E-02  2.343E-02  2.290E-02  2.301E-02  2.322E-02  2.338E-02  2.363E-02
  2.422E-02  2.494E-02  2.505E-02  2.430E-02  2.313E-02  2.202E-02  2.128E-02
  2.119E-02  2.188E-02  2.343E-02  2.577E-02  2.875E-02  3.218E-02  3.574E-02
  3.893E-02  4.097E-02  4.158E-02  4.105E-02  3.977E-02  3.823E-02  3.693E-02
  3.608E-02  3.585E-02  3.633E-02  3.758E-02  3.950E-02  4.189E-02  4.437E-02
  4.639E-02  4.764E-02  4.802E-02  4.749E-02  4.614E-02  4.411E-02  4.165E-02
  3.902E-02  3.659E-02  3.466E-02  3.345E-02  3.305E-02  3.317E-02  3.348E-02
  3.416E-02  3.554E-02  3.705E-02
>PHSYX.ERR NFREQ=52 ROT=RHOROT // 52
  3.065E+00  3.134E+00  3.062E+00  3.077E+00  3.105E+00  3.126E+00  3.160E+00
  3.241E+00  3.338E+00  3.354E+00  3.252E+00  3.093E+00  2.943E+00  2.842E+00
  2.830E+00  2.924E+00  3.134E+00  3.451E+00  3.857E+00  4.325E+00  4.815E+00
  5.255E+00  5.537E+00  5.621E+00  5.548E+00  5.371E+00  5.158E+00  4.979E+00
  4.861E+00  4.829E+00  4.896E+00  5.068E+00  5.334E+00  5.665E+00  6.009E+00
  6.290E+00  6.464E+00  6.517E+00  6.443E+00  6.255E+00  5.973E+00  5.630E+00
  5.268E+00  4.932E+00  4.666E+00  4.500E+00  4.445E+00  4.462E+00  4.504E+00
  4.598E+00  4.788E+00  4.995E+00
>RHODET NFREQ=52 ROT=RHOROT // 52
  5.250E+00  4.951E+00  4.671E+00  4.410E+00  4.171E+00  3.960E+00  3.782E+00
  3.641E+00  3.543E+00  3.493E+00  3.496E+00  3.559E+00  3.688E+00  3.889E+00
  4.171E+00  4.539E+00  4.998E+00  5.546E+00  6.176E+00  6.873E+00  7.612E+00
  8.363E+00  9.089E+00  9.757E+00  1.034E+01  1.082E+01  1.119E+01  1.146E+01
  1.164E+01  1.175E+01  1.181E+01  1.184E+01  1.187E+01  1.190E+01  1.196E+01
  1.205E+01  1.218E+01  1.235E+01  1.259E+01  1.288E+01  1.322E+01  1.363E+01
  1.408E+01  1.458E+01  1.512E+01  1.568E+01  1.626E+01  1.685E+01  1.744E+01
  1.804E+01  1.866E+01  1.928E+01
>PHSDET NFREQ=52 ROT=RHOROT // 52
  6.661E+01  6.507E+01  6.351E+01  6.194E+01  6.033E+01  5.864E+01  5.685E+01
  5.490E+01  5.278E+01  5.047E+01  4.796E+01  4.530E+01  4.251E+01  3.967E+01
  3.686E+01  3.417E+01  3.167E+01  2.945E+01  2.756E+01  2.607E+01  2.499E+01
  2.432E+01  2.405E+01  2.412E+01  2.447E+01  2.502E+01  2.570E+01  2.643E+01
  2.716E+01  2.783E+01  2.842E+01  2.890E+01  2.928E+01  2.955E+01  2.975E+01
  2.992E+01  3.008E+01  3.030E+01  3.063E+01  3.111E+01  3.179E+01  3.271E+01
  3.390E+01  3.535E+01  3.708E+01  3.906E+01  4.126E+01  4.364E+01  4.615E+01
  4.877E+01  5.143E+01  5.413E+01
>RHODET.ERR NFREQ=52 ROT=RHOROT // 52
  4.494E-02  4.642E-02  4.287E-02  4.178E-02  4.157E-02  4.252E-02  4.484E-02
  4.803E-02  5.192E-02  5.672E-02  6.198E-02  6.615E-02  6.816E-02  6.840E-02
  6.759E-02  6.655E-02  6.597E-02  6.588E-02  6.611E-02  6.671E-02  6.780E-02
  6.907E-02  6.993E-02  6.964E-02  6.728E-02  6.275E-02  5.725E-02  5.193E-02
  4.744E-02  4.431E-02  4.260E-02  4.220E-02  4.282E-02  4.402E-02  4.523E-02
  4.585E-02  4.567E-02  4.487E-02  4.377E-02  4.289E-02  4.244E-02  4.210E-02
  4.160E-02  4.091E-02  4.009E-02  3.924E-02  3.853E-02  3.817E-02  3.826E-02
  3.805E-02  3.647E-02  3.513E-02
>PHSDET.ERR NFREQ=52 ROT=RHOROT // 52
  6.088E+00  6.294E+00  5.800E+00  5.648E+00  5.620E+00  5.752E+00  6.074E+00
  6.519E+00  7.063E+00  7.739E+00  8.483E+00  9.078E+00  9.365E+00  9.399E+00
  9.284E+00  9.134E+00  9.052E+00  9.039E+00  9.072E+00  9.157E+00  9.313E+00
  9.495E+00  9.619E+00  9.577E+00  9.239E+00  8.593E+00  7.813E+00  7.065E+00
  6.436E+00  6.000E+00  5.762E+00  5.707E+00  5.794E+00  5.959E+00  6.129E+00
  6.215E+00  6.190E+00  6.078E+00  5.925E+00  5.803E+00  5.740E+00  5.693E+00
  5.624E+00  5.529E+00  5.415E+00  5.297E+00  5.199E+00  5.149E+00  5.163E+00
  5.133E+00  4.915E+00  4.731E+00

>END
