# Supplementary material for: 3D structure of the Campi Flegrei caldera central sector reconstructed through short-period magnetotelluric imaging
Source: Sci Rep. 2022 Dec 2;12:20802. doi: 10.1038/s41598-022-24998-6 (PMC9716173; doi:10.1038/s41598-022-24998-6)
Supplement: Supplementary file 12 — Supplementary Information 12. [file 41598_2022_24998_MOESM12_ESM.zip › WFLEB17.edi]

>HEAD

    DATAID=WFLEB17
    FILEBY=anton
    ACQDATE=2004/01/01
    FILEDATE=2021/07/15
    STDVERS="SEG 1.0"
    PROGVERS="MT-Corrector 5.4"
    PROGDATE=2015/11/23
    EMPTY=1.000E+32

>INFO

= 0
    fieldnotes.electrode_ex.acqchan = 0.0
    fieldnotes.electrode_ex.chtype = EX
    fieldnotes.electrode_ex.id = 14.001
    fieldnotes.electrode_ex.x = 0.0
    fieldnotes.electrode_ex.x2 = 0.0
    fieldnotes.electrode_ex.y = 0.0
    fieldnotes.electrode_ex.y2 = 0.0
    fieldnotes.electrode_ey.acqchan = 0.0
    fieldnotes.electrode_ey.chtype = EY
    fieldnotes.electrode_ey.id = 15.001
    fieldnotes.electrode_ey.x = 0.0
    fieldnotes.electrode_ey.x2 = 0.0
    fieldnotes.electrode_ey.y = 0.0
    fieldnotes.electrode_ey.y2 = 0.0
    fieldnotes.magnetometer_hx.acqchan = 0.0
    fieldnotes.magnetometer_hx.azm = 0.0
    fieldnotes.magnetometer_hx.chtype = HX
    fieldnotes.magnetometer_hx.id = 11.001
    fieldnotes.magnetometer_hx.x = 0.0
    fieldnotes.magnetometer_hx.y = 0.0
    fieldnotes.magnetometer_hy.acqchan = 0.0
    fieldnotes.magnetometer_hy.azm = 90.0
    fieldnotes.magnetometer_hy.chtype = HY
    fieldnotes.magnetometer_hy.id = 12.001
    fieldnotes.magnetometer_hy.x = 0.0
    fieldnotes.magnetometer_hy.y = 0.0
    fieldnotes.magnetometer_hz.acqchan = 0.0
    fieldnotes.magnetometer_hz.azm = 0.0
    fieldnotes.magnetometer_hz.chtype = HZ
    fieldnotes.magnetometer_hz.id = 13.001
    fieldnotes.magnetometer_hz.x = 0.0
    fieldnotes.magnetometer_hz.y = 0.0
    processing.sign_convention = exp(+i \omega t)
    copyright.conditions_of_use = All data and metadata for this survey are available free of charge and may be copied freely, duplicated and further distributed provided this data set is cited as the reference. While the author(s) strive to provide data and metadata of best possible quality, neither the author(s) of this data set, not IRIS make any claims, promises, or guarantees about the accuracy, completeness, or adequacy of this information, and expressly disclaim liability for errors and omissions in the contents of this file. Guidelines about the quality or limitations of the data and metadata, as obtained from the author(s), are included for informational purposes only.
    provenance.creating_application = MTpy
    provenance.creation_time = 2021-08-30 09:45:20

>=DEFINEMEAS

>HMEAS ID=101.001 CHTYPE=HX
>HMEAS ID=102.001 CHTYPE=HY
>HMEAS ID=103.001 CHTYPE=HZ
>EMEAS ID=104.001 CHTYPE=EX
>EMEAS ID=105.001 CHTYPE=EY
>HMEAS ID=201.001 CHTYPE=HX
>HMEAS ID=202.001 CHTYPE=HY
>HMEAS ID=203.001 CHTYPE=HZ
>EMEAS ID=204.001 CHTYPE=EX
>EMEAS ID=205.001 CHTYPE=EY

>=MTSECT

    SECTID=SPLINE
    NFREQ=52
    HX=101.001
    HY=102.001
    HZ=103.001
    EX=104.001
    EY=105.001

>!**** FREQUENCIES ****!
>FREQ // 52
  1.000E+03  8.577E+02  7.356E+02  6.310E+02  5.412E+02  4.642E+02  3.981E+02
  3.415E+02  2.929E+02  2.512E+02  2.154E+02  1.848E+02  1.585E+02  1.359E+02
  1.166E+02  1.000E+02  8.577E+01  7.356E+01  6.310E+01  5.412E+01  4.642E+01
  3.981E+01  3.415E+01  2.929E+01  2.512E+01  2.154E+01  1.848E+01  1.585E+01
  1.359E+01  1.166E+01  1.000E+01  8.577E+00  7.356E+00  6.310E+00  5.412E+00
  4.642E+00  3.981E+00  3.415E+00  2.929E+00  2.512E+00  2.154E+00  1.848E+00
  1.585E+00  1.359E+00  1.166E+00  1.000E+00  8.577E-01  7.356E-01  6.310E-01
  5.412E-01  4.642E-01  3.981E-01

>!**** ROTATION ANGLES ****!
>ZROT NFREQ=52 // 52
  0.000E+00  0.000E+00  0.000E+00  0.000E+00  0.000E+00  0.000E+00  0.000E+00
  0.000E+00  0.000E+00  0.000E+00  0.000E+00  0.000E+00  0.000E+00  0.000E+00
  0.000E+00  0.000E+00  0.000E+00  0.000E+00  0.000E+00  0.000E+00  0.000E+00
  0.000E+00  0.000E+00  0.000E+00  0.000E+00  0.000E+00  0.000E+00  0.000E+00
  0.000E+00  0.000E+00  0.000E+00  0.000E+00  0.000E+00  0.000E+00  0.000E+00
  0.000E+00  0.000E+00  0.000E+00  0.000E+00  0.000E+00  0.000E+00  0.000E+00
  0.000E+00  0.000E+00  0.000E+00  0.000E+00  0.000E+00  0.000E+00  0.000E+00
  0.000E+00  0.000E+00  0.000E+00

>!**** IMPEDANCES ****!
>ZXXR NFREQ=52 ROT=ZROT // 52
  6.671E+02  6.623E+02  6.571E+02  6.510E+02  6.439E+02  6.354E+02  6.255E+02
  6.143E+02  6.022E+02  5.896E+02  5.767E+02  5.641E+02  5.520E+02  5.407E+02
  5.301E+02  5.199E+02  5.100E+02  4.996E+02  4.884E+02  4.755E+02  4.602E+02
  4.421E+02  4.207E+02  3.960E+02  3.682E+02  3.378E+02  3.058E+02  2.732E+02
  2.411E+02  2.103E+02  1.816E+02  1.555E+02  1.322E+02  1.117E+02  9.396E+01
  7.871E+01  6.571E+01  5.468E+01  4.536E+01  3.753E+01  3.099E+01  2.554E+01
  2.102E+01  1.730E+01  1.426E+01  1.177E+01  9.752E+00  8.106E+00  6.760E+00
  5.649E+00  4.719E+00  3.928E+00
>ZXXI NFREQ=52 ROT=ZROT // 52
 -2.881E+02 -2.801E+02 -2.717E+02 -2.624E+02 -2.518E+02 -2.395E+02 -2.256E+02
 -2.101E+02 -1.934E+02 -1.758E+02 -1.578E+02 -1.398E+02 -1.221E+02 -1.048E+02
 -8.805E+01 -7.188E+01 -5.625E+01 -4.101E+01 -2.609E+01 -1.144E+01  2.931E+00
  1.682E+01  2.994E+01  4.191E+01  5.233E+01  6.088E+01  6.735E+01  7.171E+01
  7.410E+01  7.478E+01  7.414E+01  7.253E+01  7.028E+01  6.768E+01  6.490E+01
  6.205E+01  5.921E+01  5.640E+01  5.361E+01  5.086E+01  4.812E+01  4.540E+01
  4.270E+01  4.003E+01  3.738E+01  3.478E+01  3.223E+01  2.977E+01  2.741E+01
  2.518E+01  2.310E+01  2.116E+01
>ZXX.VAR NFREQ=52 ROT=ZROT // 52
  2.640E+03  2.588E+03  2.474E+03  2.210E+03  1.916E+03  1.605E+03  1.360E+03
  1.281E+03  1.327E+03  1.360E+03  1.333E+03  1.318E+03  1.342E+03  1.343E+03
  1.274E+03  1.150E+03  9.993E+02  8.644E+02  7.779E+02  7.549E+02  8.064E+02
  9.189E+02  1.059E+03  1.176E+03  1.210E+03  1.126E+03  9.380E+02  6.985E+02
  4.839E+02  3.308E+02  2.302E+02  1.684E+02  1.314E+02  1.091E+02  9.407E+01
  8.080E+01  6.713E+01  5.268E+01  3.893E+01  2.792E+01  1.995E+01  1.428E+01
  1.024E+01  7.339E+00  5.249E+00  3.848E+00  2.991E+00  2.434E+00  1.982E+00
  1.502E+00  9.610E-01  6.075E-01
>ZXYR NFREQ=52 ROT=ZROT // 52
  2.512E+01  2.276E+01  2.050E+01  1.836E+01  1.636E+01  1.452E+01  1.285E+01
  1.138E+01  1.009E+01  8.994E+00  8.061E+00  7.271E+00  6.600E+00  6.020E+00
  5.512E+00  5.055E+00  4.637E+00  4.247E+00  3.878E+00  3.527E+00  3.191E+00
  2.870E+00  2.565E+00  2.276E+00  2.006E+00  1.758E+00  1.534E+00  1.336E+00
  1.166E+00  1.025E+00  9.107E-01  8.219E-01  7.545E-01  7.043E-01  6.667E-01
  6.375E-01  6.132E-01  5.909E-01  5.689E-01  5.461E-01  5.220E-01  4.964E-01
  4.697E-01  4.421E-01  4.140E-01  3.859E-01  3.582E-01  3.312E-01  3.052E-01
  2.806E-01  2.575E-01  2.361E-01
>ZXYI NFREQ=52 ROT=ZROT // 52
  1.178E+01  1.263E+01  1.326E+01  1.367E+01  1.386E+01  1.383E+01  1.362E+01
  1.324E+01  1.273E+01  1.212E+01  1.145E+01  1.075E+01  1.004E+01  9.360E+00
  8.719E+00  8.130E+00  7.600E+00  7.130E+00  6.718E+00  6.358E+00  6.042E+00
  5.759E+00  5.498E+00  5.251E+00  5.008E+00  4.763E+00  4.511E+00  4.249E+00
  3.978E+00  3.700E+00  3.417E+00  3.134E+00  2.856E+00  2.586E+00  2.328E+00
  2.086E+00  1.861E+00  1.656E+00  1.469E+00  1.303E+00  1.155E+00  1.025E+00
  9.118E-01  8.136E-01  7.290E-01  6.562E-01  5.936E-01  5.395E-01  4.925E-01
  4.512E-01  4.144E-01  3.812E-01
>ZXY.VAR NFREQ=52 ROT=ZROT // 52
  9.809E+01  9.014E+01  7.339E+01  6.237E+01  5.323E+01  4.499E+01  3.781E+01
  3.177E+01  2.681E+01  2.275E+01  1.948E+01  1.695E+01  1.510E+01  1.378E+01
  1.287E+01  1.225E+01  1.178E+01  1.135E+01  1.087E+01  1.032E+01  9.711E+00
  9.056E+00  8.359E+00  7.634E+00  6.904E+00  6.181E+00  5.467E+00  4.770E+00
  4.101E+00  3.467E+00  2.871E+00  2.322E+00  1.845E+00  1.459E+00  1.156E+00
  9.205E-01  7.391E-01  6.003E-01  4.935E-01  4.092E-01  3.408E-01  2.842E-01
  2.361E-01  1.942E-01  1.572E-01  1.259E-01  1.006E-01  8.110E-02  6.641E-02
  5.395E-02  4.184E-02  3.378E-02
>ZYXR NFREQ=52 ROT=ZROT // 52
 -1.281E+03 -1.145E+03 -1.023E+03 -9.146E+02 -8.194E+02 -7.365E+02 -6.651E+02
 -6.044E+02 -5.538E+02 -5.124E+02 -4.793E+02 -4.539E+02 -4.352E+02 -4.227E+02
 -4.154E+02 -4.127E+02 -4.137E+02 -4.172E+02 -4.221E+02 -4.269E+02 -4.302E+02
 -4.306E+02 -4.269E+02 -4.184E+02 -4.048E+02 -3.867E+02 -3.648E+02 -3.403E+02
 -3.143E+02 -2.881E+02 -2.623E+02 -2.375E+02 -2.140E+02 -1.921E+02 -1.718E+02
 -1.532E+02 -1.362E+02 -1.209E+02 -1.071E+02 -9.494E+01 -8.415E+01 -7.462E+01
 -6.621E+01 -5.873E+01 -5.205E+01 -4.606E+01 -4.065E+01 -3.577E+01 -3.137E+01
 -2.744E+01 -2.396E+01 -2.088E+01
>ZYXI NFREQ=52 ROT=ZROT // 52
 -1.517E+02 -1.149E+02 -8.498E+01 -6.130E+01 -4.330E+01 -3.033E+01 -2.154E+01
 -1.612E+01 -1.322E+01 -1.210E+01 -1.210E+01 -1.266E+01 -1.330E+01 -1.359E+01
 -1.314E+01 -1.161E+01 -8.630E+00 -4.003E+00  2.423E+00  1.055E+01  2.006E+01
  3.032E+01  4.045E+01  4.939E+01  5.608E+01  5.967E+01  5.963E+01  5.590E+01
  4.884E+01  3.912E+01  2.766E+01  1.535E+01  3.114E+00 -8.346E+00 -1.846E+01
 -2.689E+01 -3.346E+01 -3.815E+01 -4.107E+01 -4.239E+01 -4.235E+01 -4.120E+01
 -3.917E+01 -3.654E+01 -3.352E+01 -3.034E+01 -2.715E+01 -2.410E+01 -2.126E+01
 -1.869E+01 -1.640E+01 -1.438E+01
>ZYX.VAR NFREQ=52 ROT=ZROT // 52
  6.681E+03  5.498E+03  3.244E+03  2.314E+03  1.781E+03  1.510E+03  1.446E+03
  1.509E+03  1.663E+03  1.894E+03  2.165E+03  2.400E+03  2.520E+03  2.466E+03
  2.247E+03  1.991E+03  1.811E+03  1.735E+03  1.774E+03  1.924E+03  2.173E+03
  2.478E+03  2.762E+03  2.902E+03  2.747E+03  2.303E+03  1.743E+03  1.218E+03
  8.163E+02  5.580E+02  4.039E+02  3.187E+02  2.706E+02  2.373E+02  2.076E+02
  1.753E+02  1.407E+02  1.070E+02  7.822E+01  5.708E+01  4.287E+01  3.283E+01
  2.525E+01  1.935E+01  1.475E+01  1.141E+01  9.166E+00  7.393E+00  5.634E+00
  3.972E+00  2.616E+00  1.862E+00
>ZYYR NFREQ=52 ROT=ZROT // 52
 -8.010E+00 -6.166E+00 -4.173E+00 -2.113E+00 -8.324E-02  1.808E+00  3.455E+00
  4.769E+00  5.694E+00  6.207E+00  6.321E+00  6.084E+00  5.559E+00  4.835E+00
  3.993E+00  3.112E+00  2.258E+00  1.480E+00  8.169E-01  2.814E-01 -1.227E-01
 -4.082E-01 -5.949E-01 -7.048E-01 -7.606E-01 -7.797E-01 -7.742E-01 -7.512E-01
 -7.130E-01 -6.614E-01 -5.973E-01 -5.237E-01 -4.444E-01 -3.634E-01 -2.847E-01
 -2.109E-01 -1.437E-01 -8.382E-02 -3.106E-02  1.506E-02  5.520E-02  8.987E-02
  1.196E-01  1.445E-01  1.651E-01  1.815E-01  1.940E-01  2.031E-01  2.092E-01
  2.127E-01  2.140E-01  2.135E-01
>ZYYI NFREQ=52 ROT=ZROT // 52
  1.241E+01  1.360E+01  1.449E+01  1.507E+01  1.533E+01  1.528E+01  1.498E+01
  1.451E+01  1.395E+01  1.339E+01  1.289E+01  1.247E+01  1.212E+01  1.182E+01
  1.154E+01  1.124E+01  1.090E+01  1.053E+01  1.013E+01  9.696E+00  9.232E+00
  8.735E+00  8.199E+00  7.619E+00  6.995E+00  6.332E+00  5.647E+00  4.957E+00
  4.287E+00  3.657E+00  3.083E+00  2.576E+00  2.141E+00  1.777E+00  1.478E+00
  1.237E+00  1.045E+00  8.916E-01  7.700E-01  6.728E-01  5.941E-01  5.294E-01
  4.751E-01  4.284E-01  3.876E-01  3.510E-01  3.176E-01  2.868E-01  2.581E-01
  2.310E-01  2.054E-01  1.814E-01
>ZYY.VAR NFREQ=52 ROT=ZROT // 52
  8.968E+01  8.623E+01  7.867E+01  7.354E+01  6.801E+01  6.068E+01  5.262E+01
  4.555E+01  4.001E+01  3.577E+01  3.258E+01  3.012E+01  2.813E+01  2.643E+01
  2.482E+01  2.317E+01  2.140E+01  1.972E+01  1.832E+01  1.715E+01  1.611E+01
  1.507E+01  1.393E+01  1.270E+01  1.151E+01  1.035E+01  9.093E+00  7.701E+00
  6.274E+00  4.934E+00  3.829E+00  3.024E+00  2.446E+00  2.020E+00  1.692E+00
  1.421E+00  1.186E+00  9.761E-01  7.895E-01  6.315E-01  5.015E-01  3.949E-01
  3.082E-01  2.391E-01  1.850E-01  1.429E-01  1.105E-01  8.739E-02  7.239E-02
  6.087E-02  4.895E-02  4.049E-02
>ZDETR NFREQ=52 ROT=ZROT // 52
  1.848E+02  1.760E+02  1.677E+02  1.597E+02  1.521E+02  1.447E+02  1.376E+02
  1.306E+02  1.238E+02  1.172E+02  1.108E+02  1.047E+02  9.876E+01  9.319E+01
  8.798E+01  8.314E+01  7.868E+01  7.457E+01  7.077E+01  6.721E+01  6.381E+01
  6.046E+01  5.706E+01  5.354E+01  4.985E+01  4.600E+01  4.204E+01  3.804E+01
  3.409E+01  3.029E+01  2.672E+01  2.344E+01  2.048E+01  1.787E+01  1.559E+01
  1.362E+01  1.194E+01  1.052E+01  9.322E+00  8.309E+00  7.451E+00  6.717E+00
  6.083E+00  5.526E+00  5.030E+00  4.582E+00  4.173E+00  3.798E+00  3.453E+00
  3.136E+00  2.846E+00  2.582E+00
>ZDETI NFREQ=52 ROT=ZROT // 52
  7.960E+01  7.650E+01  7.347E+01  7.046E+01  6.751E+01  6.462E+01  6.188E+01
  5.939E+01  5.724E+01  5.552E+01  5.426E+01  5.346E+01  5.307E+01  5.298E+01
  5.308E+01  5.327E+01  5.342E+01  5.344E+01  5.326E+01  5.278E+01  5.196E+01
  5.074E+01  4.911E+01  4.707E+01  4.465E+01  4.193E+01  3.897E+01  3.589E+01
  3.278E+01  2.974E+01  2.684E+01  2.414E+01  2.166E+01  1.942E+01  1.741E+01
  1.563E+01  1.406E+01  1.267E+01  1.143E+01  1.034E+01  9.361E+00  8.485E+00
  7.695E+00  6.980E+00  6.332E+00  5.743E+00  5.209E+00  4.724E+00  4.284E+00
  3.886E+00  3.525E+00  3.198E+00
>ZDET.VAR NFREQ=52 ROT=ZROT // 52
  1.370E+02  1.327E+02  1.233E+02  1.139E+02  1.037E+02  9.139E+01  8.006E+01
  7.374E+01  7.179E+01  7.057E+01  6.909E+01  6.938E+01  7.204E+01  7.478E+01
  7.564E+01  7.463E+01  7.226E+01  6.950E+01  6.736E+01  6.681E+01  6.861E+01
  7.137E+01  7.239E+01  7.021E+01  6.465E+01  5.625E+01  4.616E+01  3.574E+01
  2.633E+01  1.875E+01  1.327E+01  9.732E+00  7.513E+00  6.100E+00  5.101E+00
  4.240E+00  3.425E+00  2.653E+00  1.971E+00  1.438E+00  1.050E+00  7.672E-01
  5.596E-01  4.095E-01  3.028E-01  2.279E-01  1.758E-01  1.381E-01  1.083E-01
  8.177E-02  5.650E-02  4.060E-02

>!**** ROTATION ANGLES ****!
>RHOROT NFREQ=52 // 52
  0.000E+00  0.000E+00  0.000E+00  0.000E+00  0.000E+00  0.000E+00  0.000E+00
  0.000E+00  0.000E+00  0.000E+00  0.000E+00  0.000E+00  0.000E+00  0.000E+00
  0.000E+00  0.000E+00  0.000E+00  0.000E+00  0.000E+00  0.000E+00  0.000E+00
  0.000E+00  0.000E+00  0.000E+00  0.000E+00  0.000E+00  0.000E+00  0.000E+00
  0.000E+00  0.000E+00  0.000E+00  0.000E+00  0.000E+00  0.000E+00  0.000E+00
  0.000E+00  0.000E+00  0.000E+00  0.000E+00  0.000E+00  0.000E+00  0.000E+00
  0.000E+00  0.000E+00  0.000E+00  0.000E+00  0.000E+00  0.000E+00  0.000E+00
  0.000E+00  0.000E+00  0.000E+00

>!**** APPARENT RESISTIVITIES AND PHASES ****!
>RHOXY NFREQ=52 ROT=RHOROT // 52
  1.540E-01  1.580E-01  1.621E-01  1.661E-01  1.699E-01  1.733E-01  1.762E-01
  1.785E-01  1.803E-01  1.814E-01  1.820E-01  1.822E-01  1.822E-01  1.822E-01
  1.825E-01  1.833E-01  1.848E-01  1.872E-01  1.907E-01  1.954E-01  2.012E-01
  2.080E-01  2.156E-01  2.237E-01  2.318E-01  2.393E-01  2.457E-01  2.504E-01
  2.529E-01  2.528E-01  2.501E-01  2.448E-01  2.372E-01  2.277E-01  2.168E-01
  2.050E-01  1.930E-01  1.810E-01  1.696E-01  1.589E-01  1.491E-01  1.404E-01
  1.328E-01  1.262E-01  1.206E-01  1.159E-01  1.121E-01  1.089E-01  1.064E-01
  1.043E-01  1.026E-01  1.010E-01
>PHSXY NFREQ=52 ROT=RHOROT // 52
  2.512E+01  2.903E+01  3.290E+01  3.667E+01  4.026E+01  4.362E+01  4.666E+01
  4.933E+01  5.159E+01  5.343E+01  5.485E+01  5.592E+01  5.669E+01  5.725E+01
  5.770E+01  5.813E+01  5.861E+01  5.922E+01  6.000E+01  6.098E+01  6.216E+01
  6.351E+01  6.499E+01  6.657E+01  6.817E+01  6.974E+01  7.122E+01  7.254E+01
  7.366E+01  7.452E+01  7.508E+01  7.531E+01  7.520E+01  7.476E+01  7.402E+01
  7.301E+01  7.177E+01  7.036E+01  6.884E+01  6.726E+01  6.568E+01  6.416E+01
  6.274E+01  6.148E+01  6.041E+01  5.954E+01  5.889E+01  5.846E+01  5.821E+01
  5.812E+01  5.814E+01  5.823E+01
>RHOXY.ERR NFREQ=52 ROT=RHOROT // 52
  1.955E-01  1.993E-01  1.925E-01  1.896E-01  1.873E-01  1.844E-01  1.813E-01
  1.786E-01  1.765E-01  1.752E-01  1.748E-01  1.758E-01  1.789E-01  1.839E-01
  1.910E-01  1.997E-01  2.094E-01  2.192E-01  2.283E-01  2.361E-01  2.428E-01
  2.482E-01  2.522E-01  2.551E-01  2.570E-01  2.582E-01  2.587E-01  2.586E-01
  2.577E-01  2.561E-01  2.534E-01  2.493E-01  2.445E-01  2.403E-01  2.371E-01
  2.352E-01  2.347E-01  2.356E-01  2.380E-01  2.413E-01  2.449E-01  2.483E-01
  2.510E-01  2.519E-01  2.506E-01  2.474E-01  2.435E-01  2.399E-01  2.375E-01
  2.339E-01  2.255E-01  2.211E-01
>PHSXY.ERR NFREQ=52 ROT=RHOROT // 52
  2.924E+01  2.989E+01  2.873E+01  2.824E+01  2.785E+01  2.736E+01  2.685E+01
  2.639E+01  2.605E+01  2.582E+01  2.575E+01  2.593E+01  2.644E+01  2.728E+01
  2.848E+01  2.996E+01  3.164E+01  3.337E+01  3.498E+01  3.641E+01  3.763E+01
  3.862E+01  3.938E+01  3.992E+01  4.029E+01  4.051E+01  4.061E+01  4.057E+01
  4.041E+01  4.012E+01  3.961E+01  3.884E+01  3.795E+01  3.717E+01  3.659E+01
  3.624E+01  3.614E+01  3.632E+01  3.675E+01  3.735E+01  3.802E+01  3.866E+01
  3.915E+01  3.933E+01  3.907E+01  3.848E+01  3.776E+01  3.710E+01  3.666E+01
  3.601E+01  3.449E+01  3.370E+01
>RHOYX NFREQ=52 ROT=RHOROT // 52
  3.329E+02  3.085E+02  2.863E+02  2.663E+02  2.488E+02  2.341E+02  2.224E+02
  2.141E+02  2.096E+02  2.091E+02  2.134E+02  2.231E+02  2.393E+02  2.631E+02
  2.964E+02  3.410E+02  3.992E+02  4.733E+02  5.647E+02  6.740E+02  7.993E+02
  9.363E+02  1.077E+03  1.212E+03  1.330E+03  1.421E+03  1.479E+03  1.500E+03
  1.489E+03  1.450E+03  1.391E+03  1.321E+03  1.246E+03  1.172E+03  1.104E+03
  1.042E+03  9.880E+02  9.408E+02  8.990E+02  8.607E+02  8.239E+02  7.864E+02
  7.468E+02  7.039E+02  6.576E+02  6.083E+02  5.572E+02  5.057E+02  4.553E+02
  4.075E+02  3.632E+02  3.230E+02
>PHSYX NFREQ=52 ROT=RHOROT // 52
 -1.732E+02 -1.743E+02 -1.753E+02 -1.762E+02 -1.770E+02 -1.776E+02 -1.781E+02
 -1.785E+02 -1.786E+02 -1.786E+02 -1.786E+02 -1.784E+02 -1.782E+02 -1.782E+02
 -1.782E+02 -1.784E+02 -1.788E+02 -1.795E+02 -1.803E+02 -1.814E+02 -1.827E+02
 -1.840E+02 -1.854E+02 -1.867E+02 -1.879E+02 -1.888E+02 -1.893E+02 -1.893E+02
 -1.888E+02 -1.877E+02 -1.860E+02 -1.837E+02 -1.808E+02 -1.775E+02 -1.739E+02
 -1.700E+02 -1.662E+02 -1.625E+02 -1.590E+02 -1.559E+02 -1.533E+02 -1.511E+02
 -1.494E+02 -1.481E+02 -1.472E+02 -1.466E+02 -1.463E+02 -1.460E+02 -1.459E+02
 -1.457E+02 -1.456E+02 -1.454E+02
>RHOYX.ERR NFREQ=52 ROT=RHOROT // 52
  3.807E-02  3.871E-02  3.344E-02  3.165E-02  3.102E-02  3.179E-02  3.441E-02
  3.859E-02  4.407E-02  5.064E-02  5.765E-02  6.387E-02  6.806E-02  6.929E-02
  6.736E-02  6.397E-02  6.097E-02  5.924E-02  5.923E-02  6.091E-02  6.405E-02
  6.808E-02  7.219E-02  7.519E-02  7.539E-02  7.224E-02  6.674E-02  6.003E-02
  5.348E-02  4.853E-02  4.559E-02  4.490E-02  4.596E-02  4.786E-02  4.976E-02
  5.077E-02  5.045E-02  4.875E-02  4.610E-02  4.352E-02  4.167E-02  4.033E-02
  3.922E-02  3.821E-02  3.728E-02  3.682E-02  3.723E-02  3.788E-02  3.764E-02
  3.610E-02  3.356E-02  3.244E-02
>PHSYX.ERR NFREQ=52 ROT=RHOROT // 52
  5.135E+00  5.225E+00  4.498E+00  4.253E+00  4.168E+00  4.273E+00  4.632E+00
  5.208E+00  5.967E+00  6.884E+00  7.870E+00  8.752E+00  9.351E+00  9.527E+00
  9.251E+00  8.766E+00  8.341E+00  8.095E+00  8.093E+00  8.331E+00  8.779E+00
  9.353E+00  9.943E+00  1.038E+01  1.041E+01  9.951E+00  9.162E+00  8.207E+00
  7.282E+00  6.588E+00  6.178E+00  6.082E+00  6.230E+00  6.494E+00  6.760E+00
  6.902E+00  6.857E+00  6.619E+00  6.249E+00  5.891E+00  5.634E+00  5.449E+00
  5.294E+00  5.155E+00  5.027E+00  4.964E+00  5.020E+00  5.110E+00  5.076E+00
  4.865E+00  4.515E+00  4.362E+00
>RHODET NFREQ=52 ROT=RHOROT // 52
  8.094E+00  8.590E+00  9.112E+00  9.661E+00  1.023E+01  1.082E+01  1.143E+01
  1.206E+01  1.271E+01  1.340E+01  1.413E+01  1.495E+01  1.586E+01  1.691E+01
  1.811E+01  1.950E+01  2.109E+01  2.288E+01  2.487E+01  2.699E+01  2.918E+01
  3.130E+01  3.320E+01  3.471E+01  3.566E+01  3.596E+01  3.557E+01  3.451E+01
  3.291E+01  3.091E+01  2.869E+01  2.639E+01  2.416E+01  2.207E+01  2.018E+01
  1.852E+01  1.709E+01  1.588E+01  1.486E+01  1.401E+01  1.329E+01  1.268E+01
  1.214E+01  1.166E+01  1.122E+01  1.080E+01  1.039E+01  9.988E+00  9.597E+00
  9.216E+00  8.845E+00  8.488E+00
>PHSDET NFREQ=52 ROT=RHOROT // 52
  2.331E+01  2.349E+01  2.366E+01  2.381E+01  2.393E+01  2.406E+01  2.422E+01
  2.445E+01  2.481E+01  2.534E+01  2.609E+01  2.706E+01  2.825E+01  2.962E+01
  3.111E+01  3.265E+01  3.418E+01  3.563E+01  3.696E+01  3.814E+01  3.915E+01
  4.001E+01  4.072E+01  4.132E+01  4.185E+01  4.234E+01  4.283E+01  4.334E+01
  4.388E+01  4.448E+01  4.513E+01  4.584E+01  4.660E+01  4.738E+01  4.817E+01
  4.894E+01  4.965E+01  5.028E+01  5.081E+01  5.121E+01  5.148E+01  5.163E+01
  5.167E+01  5.163E+01  5.154E+01  5.142E+01  5.130E+01  5.120E+01  5.113E+01
  5.109E+01  5.108E+01  5.109E+01
>RHODET.ERR NFREQ=52 ROT=RHOROT // 52
  3.502E-02  3.610E-02  3.648E-02  3.677E-02  3.679E-02  3.628E-02  3.569E-02
  3.600E-02  3.733E-02  3.890E-02  4.042E-02  4.248E-02  4.530E-02  4.819E-02
  5.049E-02  5.214E-02  5.323E-02  5.409E-02  5.513E-02  5.684E-02  5.972E-02
  6.337E-02  6.678E-02  6.935E-02  7.082E-02  7.102E-02  6.990E-02  6.752E-02
  6.420E-02  6.049E-02  5.716E-02  5.516E-02  5.472E-02  5.567E-02  5.742E-02
  5.895E-02  5.953E-02  5.872E-02  5.657E-02  5.382E-02  5.107E-02  4.834E-02
  4.562E-02  4.306E-02  4.082E-02  3.902E-02  3.775E-02  3.686E-02  3.599E-02
  3.448E-02  3.164E-02  2.960E-02
>PHSDET.ERR NFREQ=52 ROT=RHOROT // 52
  4.715E+00  4.865E+00  4.916E+00  4.956E+00  4.960E+00  4.889E+00  4.808E+00
  4.851E+00  5.034E+00  5.250E+00  5.460E+00  5.746E+00  6.137E+00  6.540E+00
  6.863E+00  7.094E+00  7.248E+00  7.368E+00  7.514E+00  7.756E+00  8.164E+00
  8.681E+00  9.167E+00  9.535E+00  9.746E+00  9.775E+00  9.615E+00  9.274E+00
  8.800E+00  8.272E+00  7.800E+00  7.519E+00  7.456E+00  7.590E+00  7.838E+00
  8.054E+00  8.136E+00  8.021E+00  7.717E+00  7.331E+00  6.945E+00  6.562E+00
  6.183E+00  5.827E+00  5.516E+00  5.267E+00  5.092E+00  4.969E+00  4.849E+00
  4.641E+00  4.252E+00  3.973E+00

>END
