# Supplementary material for: 3D structure of the Campi Flegrei caldera central sector reconstructed through short-period magnetotelluric imaging
Source: Sci Rep. 2022 Dec 2;12:20802. doi: 10.1038/s41598-022-24998-6 (PMC9716173; doi:10.1038/s41598-022-24998-6)
Supplement: Supplementary file 12 — Supplementary Information 12. [file 41598_2022_24998_MOESM12_ESM.zip › WFLEB18.edi]

>HEAD

    DATAID=WFLEB18
    FILEBY=anton
    ACQDATE=2004/01/01
    FILEDATE=2021/07/15
    STDVERS="SEG 1.0"
    PROGVERS="MT-Corrector 5.4"
    PROGDATE=2015/11/23
    EMPTY=1.000E+32

>INFO

= 0
    fieldnotes.electrode_ex.acqchan = 0.0
    fieldnotes.electrode_ex.chtype = EX
    fieldnotes.electrode_ex.id = 14.001
    fieldnotes.electrode_ex.x = 0.0
    fieldnotes.electrode_ex.x2 = 0.0
    fieldnotes.electrode_ex.y = 0.0
    fieldnotes.electrode_ex.y2 = 0.0
    fieldnotes.electrode_ey.acqchan = 0.0
    fieldnotes.electrode_ey.chtype = EY
    fieldnotes.electrode_ey.id = 15.001
    fieldnotes.electrode_ey.x = 0.0
    fieldnotes.electrode_ey.x2 = 0.0
    fieldnotes.electrode_ey.y = 0.0
    fieldnotes.electrode_ey.y2 = 0.0
    fieldnotes.magnetometer_hx.acqchan = 0.0
    fieldnotes.magnetometer_hx.azm = 0.0
    fieldnotes.magnetometer_hx.chtype = HX
    fieldnotes.magnetometer_hx.id = 11.001
    fieldnotes.magnetometer_hx.x = 0.0
    fieldnotes.magnetometer_hx.y = 0.0
    fieldnotes.magnetometer_hy.acqchan = 0.0
    fieldnotes.magnetometer_hy.azm = 90.0
    fieldnotes.magnetometer_hy.chtype = HY
    fieldnotes.magnetometer_hy.id = 12.001
    fieldnotes.magnetometer_hy.x = 0.0
    fieldnotes.magnetometer_hy.y = 0.0
    fieldnotes.magnetometer_hz.acqchan = 0.0
    fieldnotes.magnetometer_hz.azm = 0.0
    fieldnotes.magnetometer_hz.chtype = HZ
    fieldnotes.magnetometer_hz.id = 13.001
    fieldnotes.magnetometer_hz.x = 0.0
    fieldnotes.magnetometer_hz.y = 0.0
    processing.sign_convention = exp(+i \omega t)
    copyright.conditions_of_use = All data and metadata for this survey are available free of charge and may be copied freely, duplicated and further distributed provided this data set is cited as the reference. While the author(s) strive to provide data and metadata of best possible quality, neither the author(s) of this data set, not IRIS make any claims, promises, or guarantees about the accuracy, completeness, or adequacy of this information, and expressly disclaim liability for errors and omissions in the contents of this file. Guidelines about the quality or limitations of the data and metadata, as obtained from the author(s), are included for informational purposes only.
    provenance.creating_application = MTpy
    provenance.creation_time = 2021-08-30 09:45:27

>=DEFINEMEAS

>HMEAS ID=101.001 CHTYPE=HX
>HMEAS ID=102.001 CHTYPE=HY
>HMEAS ID=103.001 CHTYPE=HZ
>EMEAS ID=104.001 CHTYPE=EX
>EMEAS ID=105.001 CHTYPE=EY
>HMEAS ID=201.001 CHTYPE=HX
>HMEAS ID=202.001 CHTYPE=HY
>HMEAS ID=203.001 CHTYPE=HZ
>EMEAS ID=204.001 CHTYPE=EX
>EMEAS ID=205.001 CHTYPE=EY

>=MTSECT

    SECTID=SPLINE
    NFREQ=52
    HX=101.001
    HY=102.001
    HZ=103.001
    EX=104.001
    EY=105.001

>!**** FREQUENCIES ****!
>FREQ // 52
  1.000E+03  8.577E+02  7.356E+02  6.310E+02  5.412E+02  4.642E+02  3.981E+02
  3.415E+02  2.929E+02  2.512E+02  2.154E+02  1.848E+02  1.585E+02  1.359E+02
  1.166E+02  1.000E+02  8.577E+01  7.356E+01  6.310E+01  5.412E+01  4.642E+01
  3.981E+01  3.415E+01  2.929E+01  2.512E+01  2.154E+01  1.848E+01  1.585E+01
  1.359E+01  1.166E+01  1.000E+01  8.577E+00  7.356E+00  6.310E+00  5.412E+00
  4.642E+00  3.981E+00  3.415E+00  2.929E+00  2.512E+00  2.154E+00  1.848E+00
  1.585E+00  1.359E+00  1.166E+00  1.000E+00  8.577E-01  7.356E-01  6.310E-01
  5.412E-01  4.642E-01  3.981E-01

>!**** ROTATION ANGLES ****!
>ZROT NFREQ=52 // 52
  0.000E+00  0.000E+00  0.000E+00  0.000E+00  0.000E+00  0.000E+00  0.000E+00
  0.000E+00  0.000E+00  0.000E+00  0.000E+00  0.000E+00  0.000E+00  0.000E+00
  0.000E+00  0.000E+00  0.000E+00  0.000E+00  0.000E+00  0.000E+00  0.000E+00
  0.000E+00  0.000E+00  0.000E+00  0.000E+00  0.000E+00  0.000E+00  0.000E+00
  0.000E+00  0.000E+00  0.000E+00  0.000E+00  0.000E+00  0.000E+00  0.000E+00
  0.000E+00  0.000E+00  0.000E+00  0.000E+00  0.000E+00  0.000E+00  0.000E+00
  0.000E+00  0.000E+00  0.000E+00  0.000E+00  0.000E+00  0.000E+00  0.000E+00
  0.000E+00  0.000E+00  0.000E+00

>!**** IMPEDANCES ****!
>ZXXR NFREQ=52 ROT=ZROT // 52
  3.496E+02  3.008E+02  2.575E+02  2.189E+02  1.844E+02  1.538E+02  1.267E+02
  1.032E+02  8.310E+01  6.651E+01  5.323E+01  4.303E+01  3.557E+01  3.048E+01
  2.738E+01  2.591E+01  2.578E+01  2.667E+01  2.831E+01  3.043E+01  3.274E+01
  3.495E+01  3.678E+01  3.799E+01  3.839E+01  3.788E+01  3.647E+01  3.423E+01
  3.134E+01  2.802E+01  2.451E+01  2.105E+01  1.780E+01  1.490E+01  1.241E+01
  1.033E+01  8.653E+00  7.320E+00  6.279E+00  5.475E+00  4.857E+00  4.380E+00
  4.008E+00  3.710E+00  3.464E+00  3.252E+00  3.063E+00  2.891E+00  2.731E+00
  2.581E+00  2.439E+00  2.304E+00
>ZXXI NFREQ=52 ROT=ZROT // 52
  1.750E+02  1.709E+02  1.653E+02  1.588E+02  1.517E+02  1.441E+02  1.360E+02
  1.276E+02  1.189E+02  1.101E+02  1.014E+02  9.324E+01  8.572E+01  7.900E+01
  7.315E+01  6.811E+01  6.378E+01  6.001E+01  5.662E+01  5.345E+01  5.037E+01
  4.732E+01  4.429E+01  4.132E+01  3.846E+01  3.576E+01  3.324E+01  3.088E+01
  2.862E+01  2.641E+01  2.419E+01  2.197E+01  1.976E+01  1.761E+01  1.556E+01
  1.367E+01  1.195E+01  1.042E+01  9.075E+00  7.911E+00  6.910E+00  6.053E+00
  5.320E+00  4.694E+00  4.160E+00  3.703E+00  3.311E+00  2.973E+00  2.680E+00
  2.421E+00  2.191E+00  1.984E+00
>ZXX.VAR NFREQ=52 ROT=ZROT // 52
  1.566E+03  1.414E+03  1.098E+03  8.625E+02  6.697E+02  5.088E+02  3.834E+02
  2.946E+02  2.363E+02  1.996E+02  1.780E+02  1.660E+02  1.598E+02  1.560E+02
  1.514E+02  1.423E+02  1.267E+02  1.073E+02  8.786E+01  7.161E+01  6.067E+01
  5.496E+01  5.372E+01  5.611E+01  6.105E+01  6.635E+01  6.821E+01  6.412E+01
  5.477E+01  4.227E+01  2.993E+01  1.998E+01  1.291E+01  8.465E+00  5.799E+00
  4.202E+00  3.227E+00  2.594E+00  2.119E+00  1.678E+00  1.251E+00  8.894E-01
  6.138E-01  4.166E-01  2.839E-01  2.001E-01  1.507E-01  1.213E-01  1.023E-01
  8.948E-02  8.119E-02  7.703E-02
>ZXYR NFREQ=52 ROT=ZROT // 52
  3.922E+02  3.333E+02  2.776E+02  2.252E+02  1.760E+02  1.304E+02  8.879E+01
  5.201E+01  2.081E+01 -4.273E+00 -2.317E+01 -3.626E+01 -4.429E+01 -4.828E+01
 -4.923E+01 -4.806E+01 -4.552E+01 -4.213E+01 -3.822E+01 -3.400E+01 -2.955E+01
 -2.496E+01 -2.029E+01 -1.567E+01 -1.126E+01 -7.218E+00 -3.715E+00 -8.586E-01
  1.305E+00  2.782E+00  3.635E+00  3.946E+00  3.814E+00  3.333E+00  2.597E+00
  1.688E+00  6.881E-01 -3.285E-01 -1.294E+00 -2.150E+00 -2.855E+00 -3.387E+00
 -3.739E+00 -3.927E+00 -3.972E+00 -3.906E+00 -3.758E+00 -3.557E+00 -3.326E+00
 -3.083E+00 -2.843E+00 -2.613E+00
>ZXYI NFREQ=52 ROT=ZROT // 52
 -1.307E+02 -1.577E+02 -1.760E+02 -1.870E+02 -1.917E+02 -1.907E+02 -1.844E+02
 -1.733E+02 -1.585E+02 -1.411E+02 -1.225E+02 -1.041E+02 -8.702E+01 -7.212E+01
 -5.977E+01 -5.005E+01 -4.281E+01 -3.771E+01 -3.440E+01 -3.242E+01 -3.139E+01
 -3.089E+01 -3.059E+01 -3.020E+01 -2.954E+01 -2.852E+01 -2.716E+01 -2.555E+01
 -2.382E+01 -2.209E+01 -2.045E+01 -1.896E+01 -1.763E+01 -1.646E+01 -1.539E+01
 -1.440E+01 -1.342E+01 -1.244E+01 -1.143E+01 -1.040E+01 -9.359E+00 -8.345E+00
 -7.387E+00 -6.510E+00 -5.733E+00 -5.062E+00 -4.494E+00 -4.017E+00 -3.616E+00
 -3.275E+00 -2.978E+00 -2.716E+00
>ZXY.VAR NFREQ=52 ROT=ZROT // 52
  2.197E+03  1.941E+03  1.420E+03  1.088E+03  8.246E+02  6.025E+02  4.313E+02
  3.162E+02  2.411E+02  1.843E+02  1.383E+02  1.054E+02  8.404E+01  6.928E+01
  5.780E+01  4.835E+01  4.020E+01  3.288E+01  2.619E+01  2.055E+01  1.631E+01
  1.325E+01  1.098E+01  9.269E+00  8.003E+00  7.045E+00  6.238E+00  5.490E+00
  4.787E+00  4.124E+00  3.508E+00  2.945E+00  2.449E+00  2.028E+00  1.673E+00
  1.373E+00  1.121E+00  9.119E-01  7.379E-01  5.923E-01  4.729E-01  3.810E-01
  3.133E-01  2.617E-01  2.205E-01  1.872E-01  1.604E-01  1.390E-01  1.218E-01
  1.054E-01  8.723E-02  7.421E-02
>ZYXR NFREQ=52 ROT=ZROT // 52
 -9.028E+02 -7.468E+02 -6.171E+02 -5.104E+02 -4.234E+02 -3.533E+02 -2.973E+02
 -2.530E+02 -2.182E+02 -1.910E+02 -1.697E+02 -1.530E+02 -1.400E+02 -1.297E+02
 -1.217E+02 -1.153E+02 -1.101E+02 -1.059E+02 -1.024E+02 -9.931E+01 -9.641E+01
 -9.351E+01 -9.046E+01 -8.710E+01 -8.334E+01 -7.914E+01 -7.449E+01 -6.947E+01
 -6.417E+01 -5.874E+01 -5.332E+01 -4.804E+01 -4.302E+01 -3.832E+01 -3.401E+01
 -3.009E+01 -2.660E+01 -2.350E+01 -2.079E+01 -1.845E+01 -1.644E+01 -1.473E+01
 -1.329E+01 -1.208E+01 -1.106E+01 -1.022E+01 -9.510E+00 -8.909E+00 -8.393E+00
 -7.940E+00 -7.533E+00 -7.158E+00
>ZYXI NFREQ=52 ROT=ZROT // 52
 -2.472E+02 -2.412E+02 -2.296E+02 -2.140E+02 -1.959E+02 -1.765E+02 -1.568E+02
 -1.378E+02 -1.201E+02 -1.038E+02 -8.923E+01 -7.634E+01 -6.502E+01 -5.512E+01
 -4.646E+01 -3.884E+01 -3.211E+01 -2.607E+01 -2.058E+01 -1.554E+01 -1.084E+01
 -6.441E+00 -2.335E+00  1.444E+00  4.827E+00  7.718E+00  1.001E+01  1.163E+01
  1.253E+01  1.271E+01  1.225E+01  1.127E+01  9.913E+00  8.347E+00  6.719E+00
  5.146E+00  3.715E+00  2.474E+00  1.444E+00  6.231E-01 -7.660E-03 -4.752E-01
 -8.086E-01 -1.037E+00 -1.186E+00 -1.276E+00 -1.324E+00 -1.343E+00 -1.343E+00
 -1.330E+00 -1.310E+00 -1.286E+00
>ZYX.VAR NFREQ=52 ROT=ZROT // 52
  7.003E+03  5.569E+03  2.931E+03  1.873E+03  1.251E+03  8.646E+02  6.465E+02
  5.255E+02  4.574E+02  4.120E+02  3.719E+02  3.295E+02  2.816E+02  2.307E+02
  1.803E+02  1.357E+02  9.985E+01  7.294E+01  5.419E+01  4.227E+01  3.592E+01
  3.387E+01  3.524E+01  3.932E+01  4.533E+01  5.171E+01  5.581E+01  5.553E+01
  5.071E+01  4.234E+01  3.268E+01  2.369E+01  1.643E+01  1.124E+01  7.793E+00
  5.627E+00  4.334E+00  3.606E+00  3.212E+00  2.965E+00  2.739E+00  2.451E+00
  2.078E+00  1.677E+00  1.307E+00  1.028E+00  8.576E-01  7.494E-01  6.600E-01
  5.841E-01  5.274E-01  4.966E-01
>ZYYR NFREQ=52 ROT=ZROT // 52
  3.817E+02  2.874E+02  2.122E+02  1.532E+02  1.081E+02  7.469E+01  5.094E+01
  3.488E+01  2.467E+01  1.868E+01  1.553E+01  1.416E+01  1.381E+01  1.393E+01
  1.423E+01  1.454E+01  1.480E+01  1.498E+01  1.513E+01  1.528E+01  1.546E+01
  1.571E+01  1.605E+01  1.649E+01  1.701E+01  1.754E+01  1.797E+01  1.816E+01
  1.793E+01  1.721E+01  1.599E+01  1.441E+01  1.267E+01  1.099E+01  9.514E+00
  8.332E+00  7.432E+00  6.759E+00  6.235E+00  5.792E+00  5.380E+00  4.971E+00
  4.559E+00  4.150E+00  3.754E+00  3.383E+00  3.045E+00  2.742E+00  2.472E+00
  2.229E+00  2.003E+00  1.788E+00
>ZYYI NFREQ=52 ROT=ZROT // 52
  2.720E+02  2.557E+02  2.337E+02  2.086E+02  1.824E+02  1.565E+02  1.322E+02
  1.101E+02  9.076E+01  7.424E+01  6.042E+01  4.900E+01  3.964E+01  3.199E+01
  2.572E+01  2.057E+01  1.634E+01  1.285E+01  9.956E+00  7.567E+00  5.612E+00
  4.050E+00  2.875E+00  2.108E+00  1.793E+00  1.978E+00  2.679E+00  3.855E+00
  5.359E+00  6.970E+00  8.416E+00  9.454E+00  9.945E+00  9.863E+00  9.291E+00
  8.359E+00  7.213E+00  5.972E+00  4.730E+00  3.552E+00  2.480E+00  1.542E+00
  7.457E-01  9.155E-02 -4.308E-01 -8.390E-01 -1.152E+00 -1.391E+00 -1.575E+00
 -1.720E+00 -1.835E+00 -1.928E+00
>ZYY.VAR NFREQ=52 ROT=ZROT // 52
  1.938E+03  1.676E+03  1.153E+03  9.215E+02  7.625E+02  6.340E+02  5.193E+02
  3.990E+02  2.849E+02  1.997E+02  1.446E+02  1.086E+02  8.467E+01  6.901E+01
  5.907E+01  5.304E+01  4.945E+01  4.672E+01  4.350E+01  3.969E+01  3.563E+01
  3.188E+01  2.898E+01  2.723E+01  2.677E+01  2.750E+01  2.899E+01  3.086E+01
  3.278E+01  3.397E+01  3.257E+01  2.752E+01  2.079E+01  1.451E+01  9.611E+00
  6.295E+00  4.255E+00  3.090E+00  2.441E+00  2.020E+00  1.694E+00  1.432E+00
  1.209E+00  9.886E-01  7.690E-01  5.930E-01  4.815E-01  4.088E-01  3.514E-01
  3.082E-01  2.836E-01  2.745E-01
>ZDETR NFREQ=52 ROT=ZROT // 52
  6.490E+02  5.539E+02  4.712E+02  3.994E+02  3.373E+02  2.837E+02  2.374E+02
  1.974E+02  1.631E+02  1.339E+02  1.092E+02  8.852E+01  7.160E+01  5.805E+01
  4.750E+01  3.959E+01  3.397E+01  3.028E+01  2.814E+01  2.721E+01  2.712E+01
  2.752E+01  2.807E+01  2.848E+01  2.852E+01  2.803E+01  2.700E+01  2.547E+01
  2.357E+01  2.145E+01  1.927E+01  1.715E+01  1.518E+01  1.340E+01  1.182E+01
  1.043E+01  9.232E+00  8.194E+00  7.303E+00  6.540E+00  5.890E+00  5.343E+00
  4.885E+00  4.505E+00  4.192E+00  3.935E+00  3.723E+00  3.547E+00  3.398E+00
  3.267E+00  3.148E+00  3.035E+00
>ZDETI NFREQ=52 ROT=ZROT // 52
  1.394E+02  8.372E+01  4.049E+01  6.465E+00 -2.058E+01 -4.221E+01 -5.918E+01
 -7.208E+01 -8.124E+01 -8.697E+01 -8.976E+01 -9.010E+01 -8.853E+01 -8.560E+01
 -8.174E+01 -7.733E+01 -7.263E+01 -6.780E+01 -6.292E+01 -5.803E+01 -5.312E+01
 -4.820E+01 -4.331E+01 -3.850E+01 -3.392E+01 -2.968E+01 -2.592E+01 -2.273E+01
 -2.014E+01 -1.812E+01 -1.659E+01 -1.542E+01 -1.449E+01 -1.370E+01 -1.297E+01
 -1.226E+01 -1.156E+01 -1.086E+01 -1.016E+01 -9.489E+00 -8.840E+00 -8.224E+00
 -7.644E+00 -7.102E+00 -6.597E+00 -6.127E+00 -5.690E+00 -5.284E+00 -4.905E+00
 -4.552E+00 -4.222E+00 -3.914E+00
>ZDET.VAR NFREQ=52 ROT=ZROT // 52
  6.338E+03  5.610E+03  4.128E+03  3.491E+03  2.989E+03  2.447E+03  1.891E+03
  1.366E+03  9.270E+02  6.109E+02  4.015E+02  2.585E+02  1.583E+02  9.039E+01
  4.808E+01  2.723E+01  2.092E+01  1.989E+01  1.820E+01  1.705E+01  1.953E+01
  2.543E+01  3.196E+01  3.775E+01  4.362E+01  4.948E+01  5.355E+01  5.421E+01
  5.085E+01  4.384E+01  3.495E+01  2.601E+01  1.848E+01  1.301E+01  9.013E+00
  5.906E+00  3.649E+00  2.256E+00  1.486E+00  1.071E+00  8.362E-01  6.671E-01
  5.161E-01  3.966E-01  3.143E-01  2.607E-01  2.268E-01  2.012E-01  1.752E-01
  1.498E-01  1.287E-01  1.163E-01

>!**** ROTATION ANGLES ****!
>RHOROT NFREQ=52 // 52
  0.000E+00  0.000E+00  0.000E+00  0.000E+00  0.000E+00  0.000E+00  0.000E+00
  0.000E+00  0.000E+00  0.000E+00  0.000E+00  0.000E+00  0.000E+00  0.000E+00
  0.000E+00  0.000E+00  0.000E+00  0.000E+00  0.000E+00  0.000E+00  0.000E+00
  0.000E+00  0.000E+00  0.000E+00  0.000E+00  0.000E+00  0.000E+00  0.000E+00
  0.000E+00  0.000E+00  0.000E+00  0.000E+00  0.000E+00  0.000E+00  0.000E+00
  0.000E+00  0.000E+00  0.000E+00  0.000E+00  0.000E+00  0.000E+00  0.000E+00
  0.000E+00  0.000E+00  0.000E+00  0.000E+00  0.000E+00  0.000E+00  0.000E+00
  0.000E+00  0.000E+00  0.000E+00

>!**** APPARENT RESISTIVITIES AND PHASES ****!
>RHOXY NFREQ=52 ROT=RHOROT // 52
  3.418E+01  3.170E+01  2.937E+01  2.715E+01  2.503E+01  2.299E+01  2.104E+01
  1.918E+01  1.745E+01  1.586E+01  1.442E+01  1.314E+01  1.203E+01  1.108E+01
  1.029E+01  9.631E+00  9.105E+00  8.693E+00  8.381E+00  8.157E+00  8.008E+00
  7.923E+00  7.891E+00  7.905E+00  7.955E+00  8.034E+00  8.134E+00  8.249E+00
  8.373E+00  8.500E+00  8.625E+00  8.742E+00  8.848E+00  8.937E+00  9.006E+00
  9.053E+00  9.074E+00  9.068E+00  9.034E+00  8.974E+00  8.888E+00  8.779E+00
  8.650E+00  8.504E+00  8.345E+00  8.177E+00  8.003E+00  7.827E+00  7.651E+00
  7.476E+00  7.305E+00  7.137E+00
>PHSXY NFREQ=52 ROT=RHOROT // 52
 -1.843E+01 -2.532E+01 -3.237E+01 -3.970E+01 -4.743E+01 -5.563E+01 -6.428E+01
 -7.330E+01 -8.252E+01 -9.174E+01 -1.007E+02 -1.092E+02 -1.170E+02 -1.238E+02
 -1.295E+02 -1.338E+02 -1.368E+02 -1.382E+02 -1.380E+02 -1.364E+02 -1.333E+02
 -1.289E+02 -1.236E+02 -1.174E+02 -1.109E+02 -1.042E+02 -9.779E+01 -9.192E+01
 -8.686E+01 -8.282E+01 -7.992E+01 -7.824E+01 -7.779E+01 -7.855E+01 -8.042E+01
 -8.331E+01 -8.707E+01 -9.151E+01 -9.646E+01 -1.017E+02 -1.070E+02 -1.121E+02
 -1.169E+02 -1.211E+02 -1.247E+02 -1.277E+02 -1.299E+02 -1.315E+02 -1.326E+02
 -1.333E+02 -1.337E+02 -1.339E+02
>RHOXY.ERR NFREQ=52 ROT=RHOROT // 52
  6.698E-02  7.045E-02  6.772E-02  6.660E-02  6.526E-02  6.293E-02  6.020E-02
  5.834E-02  5.770E-02  5.716E-02  5.611E-02  5.542E-02  5.583E-02  5.699E-02
  5.830E-02  5.946E-02  6.019E-02  6.015E-02  5.908E-02  5.733E-02  5.572E-02
  5.455E-02  5.374E-02  5.329E-02  5.330E-02  5.372E-02  5.423E-02  5.454E-02
  5.458E-02  5.430E-02  5.370E-02  5.280E-02  5.171E-02  5.059E-02  4.946E-02
  4.829E-02  4.710E-02  4.590E-02  4.470E-02  4.342E-02  4.213E-02  4.110E-02
  4.056E-02  4.037E-02  4.039E-02  4.060E-02  4.100E-02  4.166E-02  4.256E-02
  4.323E-02  4.297E-02  4.329E-02
>PHSXY.ERR NFREQ=52 ROT=RHOROT // 52
  9.196E+00  9.694E+00  9.302E+00  9.141E+00  8.950E+00  8.619E+00  8.231E+00
  7.968E+00  7.877E+00  7.800E+00  7.653E+00  7.555E+00  7.613E+00  7.777E+00
  7.962E+00  8.126E+00  8.229E+00  8.224E+00  8.072E+00  7.825E+00  7.597E+00
  7.433E+00  7.319E+00  7.256E+00  7.257E+00  7.316E+00  7.387E+00  7.431E+00
  7.436E+00  7.398E+00  7.313E+00  7.187E+00  7.034E+00  6.876E+00  6.718E+00
  6.555E+00  6.388E+00  6.222E+00  6.054E+00  5.876E+00  5.697E+00  5.555E+00
  5.480E+00  5.454E+00  5.457E+00  5.485E+00  5.541E+00  5.632E+00  5.758E+00
  5.850E+00  5.815E+00  5.859E+00
>RHOYX NFREQ=52 ROT=RHOROT // 52
  1.752E+02  1.436E+02  1.179E+02  9.709E+01  8.043E+01  6.719E+01  5.676E+01
  4.863E+01  4.236E+01  3.761E+01  3.411E+01  3.165E+01  3.006E+01  2.924E+01
  2.910E+01  2.959E+01  3.069E+01  3.236E+01  3.459E+01  3.734E+01  4.055E+01
  4.414E+01  4.796E+01  5.182E+01  5.549E+01  5.869E+01  6.114E+01  6.260E+01
  6.290E+01  6.196E+01  5.987E+01  5.678E+01  5.298E+01  4.876E+01  4.440E+01
  4.017E+01  3.623E+01  3.271E+01  2.967E+01  2.713E+01  2.508E+01  2.350E+01
  2.236E+01  2.161E+01  2.124E+01  2.121E+01  2.150E+01  2.207E+01  2.290E+01
  2.395E+01  2.519E+01  2.657E+01
>PHSYX NFREQ=52 ROT=RHOROT // 52
 -1.647E+02 -1.621E+02 -1.596E+02 -1.572E+02 -1.552E+02 -1.535E+02 -1.522E+02
 -1.514E+02 -1.512E+02 -1.515E+02 -1.523E+02 -1.535E+02 -1.551E+02 -1.570E+02
 -1.591E+02 -1.614E+02 -1.637E+02 -1.662E+02 -1.686E+02 -1.711E+02 -1.736E+02
 -1.761E+02 -1.785E+02 -1.810E+02 -1.833E+02 -1.856E+02 -1.877E+02 -1.895E+02
 -1.910E+02 -1.922E+02 -1.929E+02 -1.932E+02 -1.930E+02 -1.923E+02 -1.912E+02
 -1.897E+02 -1.880E+02 -1.860E+02 -1.840E+02 -1.819E+02 -1.800E+02 -1.782E+02
 -1.765E+02 -1.751E+02 -1.739E+02 -1.729E+02 -1.721E+02 -1.714E+02 -1.709E+02
 -1.705E+02 -1.701E+02 -1.698E+02
>RHOYX.ERR NFREQ=52 ROT=RHOROT // 52
  5.324E-02  5.653E-02  4.908E-02  4.675E-02  4.536E-02  4.457E-02  4.526E-02
  4.754E-02  5.120E-02  5.554E-02  5.969E-02  6.287E-02  6.434E-02  6.377E-02
  6.112E-02  5.692E-02  5.191E-02  4.679E-02  4.224E-02  3.884E-02  3.714E-02
  3.732E-02  3.939E-02  4.312E-02  4.817E-02  5.384E-02  5.900E-02  6.267E-02
  6.445E-02  6.407E-02  6.191E-02  5.856E-02  5.464E-02  5.098E-02  4.811E-02
  4.645E-02  4.636E-02  4.801E-02  5.127E-02  5.549E-02  5.974E-02  6.292E-02
  6.409E-02  6.325E-02  6.091E-02  5.845E-02  5.731E-02  5.709E-02  5.681E-02
  5.643E-02  5.646E-02  5.756E-02
>PHSYX.ERR NFREQ=52 ROT=RHOROT // 52
  7.249E+00  7.711E+00  6.666E+00  6.340E+00  6.146E+00  6.036E+00  6.132E+00
  6.450E+00  6.962E+00  7.572E+00  8.159E+00  8.610E+00  8.819E+00  8.738E+00
  8.362E+00  7.766E+00  7.062E+00  6.346E+00  5.712E+00  5.242E+00  5.007E+00
  5.033E+00  5.318E+00  5.835E+00  6.538E+00  7.333E+00  8.060E+00  8.581E+00
  8.834E+00  8.781E+00  8.474E+00  7.999E+00  7.445E+00  6.931E+00  6.529E+00
  6.299E+00  6.285E+00  6.515E+00  6.972E+00  7.565E+00  8.166E+00  8.617E+00
  8.784E+00  8.665E+00  8.332E+00  7.983E+00  7.821E+00  7.791E+00  7.751E+00
  7.698E+00  7.702E+00  7.857E+00
>RHODET NFREQ=52 ROT=RHOROT // 52
  8.812E+01  7.318E+01  6.080E+01  5.058E+01  4.221E+01  3.544E+01  3.006E+01
  2.588E+01  2.268E+01  2.029E+01  1.854E+01  1.727E+01  1.636E+01  1.574E+01
  1.533E+01  1.509E+01  1.499E+01  1.499E+01  1.506E+01  1.518E+01  1.533E+01
  1.548E+01  1.560E+01  1.567E+01  1.563E+01  1.547E+01  1.516E+01  1.471E+01
  1.414E+01  1.353E+01  1.293E+01  1.241E+01  1.197E+01  1.164E+01  1.138E+01
  1.117E+01  1.099E+01  1.084E+01  1.070E+01  1.057E+01  1.048E+01  1.041E+01
  1.039E+01  1.041E+01  1.048E+01  1.060E+01  1.078E+01  1.101E+01  1.128E+01
  1.160E+01  1.195E+01  1.232E+01
>PHSDET NFREQ=52 ROT=RHOROT // 52
  1.213E+01  8.595E+00  4.912E+00  9.274E-01 -3.491E+00 -8.463E+00 -1.400E+01
 -2.006E+01 -2.647E+01 -3.301E+01 -3.943E+01 -4.551E+01 -5.104E+01 -5.586E+01
 -5.984E+01 -6.289E+01 -6.493E+01 -6.594E+01 -6.590E+01 -6.488E+01 -6.295E+01
 -6.028E+01 -5.705E+01 -5.351E+01 -4.995E+01 -4.663E+01 -4.383E+01 -4.175E+01
 -4.052E+01 -4.020E+01 -4.072E+01 -4.196E+01 -4.368E+01 -4.565E+01 -4.767E+01
 -4.961E+01 -5.138E+01 -5.295E+01 -5.430E+01 -5.543E+01 -5.632E+01 -5.699E+01
 -5.742E+01 -5.761E+01 -5.757E+01 -5.729E+01 -5.680E+01 -5.612E+01 -5.529E+01
 -5.433E+01 -5.329E+01 -5.220E+01
>RHODET.ERR NFREQ=52 ROT=RHOROT // 52
  7.071E-02  7.847E-02  7.967E-02  8.641E-02  9.408E-02  9.996E-02  1.028E-01
  1.018E-01  9.698E-02  9.023E-02  8.299E-02  7.486E-02  6.535E-02  5.470E-02
  4.392E-02  3.613E-02  3.435E-02  3.613E-02  3.720E-02  3.869E-02  4.436E-02
  5.408E-02  6.480E-02  7.542E-02  8.703E-02  9.985E-02  1.125E-01  1.233E-01
  1.309E-01  1.339E-01  1.322E-01  1.262E-01  1.175E-01  1.085E-01  9.920E-02
  8.809E-02  7.590E-02  6.531E-02  5.786E-02  5.347E-02  5.132E-02  4.970E-02
  4.732E-02  4.481E-02  4.297E-02  4.204E-02  4.199E-02  4.224E-02  4.205E-02
  4.143E-02  4.086E-02  4.129E-02
>PHSDET.ERR NFREQ=52 ROT=RHOROT // 52
  9.730E+00  1.085E+01  1.103E+01  1.201E+01  1.314E+01  1.401E+01  1.444E+01
  1.428E+01  1.357E+01  1.257E+01  1.151E+01  1.033E+01  8.963E+00  7.454E+00
  5.946E+00  4.869E+00  4.624E+00  4.868E+00  5.017E+00  5.222E+00  6.007E+00
  7.367E+00  8.885E+00  1.041E+01  1.210E+01  1.399E+01  1.589E+01  1.754E+01
  1.872E+01  1.919E+01  1.893E+01  1.799E+01  1.666E+01  1.530E+01  1.390E+01
  1.225E+01  1.048E+01  8.958E+00  7.900E+00  7.280E+00  6.979E+00  6.752E+00
  6.420E+00  6.070E+00  5.815E+00  5.685E+00  5.677E+00  5.713E+00  5.686E+00
  5.600E+00  5.522E+00  5.582E+00

>END
