# Supplementary material for: 3D structure of the Campi Flegrei caldera central sector reconstructed through short-period magnetotelluric imaging
Source: Sci Rep. 2022 Dec 2;12:20802. doi: 10.1038/s41598-022-24998-6 (PMC9716173; doi:10.1038/s41598-022-24998-6)
Supplement: Supplementary file 12 — Supplementary Information 12. [file 41598_2022_24998_MOESM12_ESM.zip › WFLEB19.edi]

>HEAD

    DATAID=WFLEB19
    FILEBY=anton
    ACQDATE=2004/01/01
    FILEDATE=2021/07/15
    STDVERS="SEG 1.0"
    PROGVERS="MT-Corrector 5.4"
    PROGDATE=2015/11/23
    EMPTY=1.000E+32

>INFO

= 0
    fieldnotes.electrode_ex.acqchan = 0.0
    fieldnotes.electrode_ex.chtype = EX
    fieldnotes.electrode_ex.id = 14.001
    fieldnotes.electrode_ex.x = 0.0
    fieldnotes.electrode_ex.x2 = 0.0
    fieldnotes.electrode_ex.y = 0.0
    fieldnotes.electrode_ex.y2 = 0.0
    fieldnotes.electrode_ey.acqchan = 0.0
    fieldnotes.electrode_ey.chtype = EY
    fieldnotes.electrode_ey.id = 15.001
    fieldnotes.electrode_ey.x = 0.0
    fieldnotes.electrode_ey.x2 = 0.0
    fieldnotes.electrode_ey.y = 0.0
    fieldnotes.electrode_ey.y2 = 0.0
    fieldnotes.magnetometer_hx.acqchan = 0.0
    fieldnotes.magnetometer_hx.azm = 0.0
    fieldnotes.magnetometer_hx.chtype = HX
    fieldnotes.magnetometer_hx.id = 11.001
    fieldnotes.magnetometer_hx.x = 0.0
    fieldnotes.magnetometer_hx.y = 0.0
    fieldnotes.magnetometer_hy.acqchan = 0.0
    fieldnotes.magnetometer_hy.azm = 90.0
    fieldnotes.magnetometer_hy.chtype = HY
    fieldnotes.magnetometer_hy.id = 12.001
    fieldnotes.magnetometer_hy.x = 0.0
    fieldnotes.magnetometer_hy.y = 0.0
    fieldnotes.magnetometer_hz.acqchan = 0.0
    fieldnotes.magnetometer_hz.azm = 0.0
    fieldnotes.magnetometer_hz.chtype = HZ
    fieldnotes.magnetometer_hz.id = 13.001
    fieldnotes.magnetometer_hz.x = 0.0
    fieldnotes.magnetometer_hz.y = 0.0
    processing.sign_convention = exp(+i \omega t)
    copyright.conditions_of_use = All data and metadata for this survey are available free of charge and may be copied freely, duplicated and further distributed provided this data set is cited as the reference. While the author(s) strive to provide data and metadata of best possible quality, neither the author(s) of this data set, not IRIS make any claims, promises, or guarantees about the accuracy, completeness, or adequacy of this information, and expressly disclaim liability for errors and omissions in the contents of this file. Guidelines about the quality or limitations of the data and metadata, as obtained from the author(s), are included for informational purposes only.
    provenance.creating_application = MTpy
    provenance.creation_time = 2021-08-30 09:45:43

>=DEFINEMEAS

>HMEAS ID=101.001 CHTYPE=HX
>HMEAS ID=102.001 CHTYPE=HY
>HMEAS ID=103.001 CHTYPE=HZ
>EMEAS ID=104.001 CHTYPE=EX
>EMEAS ID=105.001 CHTYPE=EY
>HMEAS ID=201.001 CHTYPE=HX
>HMEAS ID=202.001 CHTYPE=HY
>HMEAS ID=203.001 CHTYPE=HZ
>EMEAS ID=204.001 CHTYPE=EX
>EMEAS ID=205.001 CHTYPE=EY

>=MTSECT

    SECTID=SPLINE
    NFREQ=52
    HX=101.001
    HY=102.001
    HZ=103.001
    EX=104.001
    EY=105.001

>!**** FREQUENCIES ****!
>FREQ // 52
  1.000E+03  8.577E+02  7.356E+02  6.310E+02  5.412E+02  4.642E+02  3.981E+02
  3.415E+02  2.929E+02  2.512E+02  2.154E+02  1.848E+02  1.585E+02  1.359E+02
  1.166E+02  1.000E+02  8.577E+01  7.356E+01  6.310E+01  5.412E+01  4.642E+01
  3.981E+01  3.415E+01  2.929E+01  2.512E+01  2.154E+01  1.848E+01  1.585E+01
  1.359E+01  1.166E+01  1.000E+01  8.577E+00  7.356E+00  6.310E+00  5.412E+00
  4.642E+00  3.981E+00  3.415E+00  2.929E+00  2.512E+00  2.154E+00  1.848E+00
  1.585E+00  1.359E+00  1.166E+00  1.000E+00  8.577E-01  7.356E-01  6.310E-01
  5.412E-01  4.642E-01  3.981E-01

>!**** ROTATION ANGLES ****!
>ZROT NFREQ=52 // 52
  0.000E+00  0.000E+00  0.000E+00  0.000E+00  0.000E+00  0.000E+00  0.000E+00
  0.000E+00  0.000E+00  0.000E+00  0.000E+00  0.000E+00  0.000E+00  0.000E+00
  0.000E+00  0.000E+00  0.000E+00  0.000E+00  0.000E+00  0.000E+00  0.000E+00
  0.000E+00  0.000E+00  0.000E+00  0.000E+00  0.000E+00  0.000E+00  0.000E+00
  0.000E+00  0.000E+00  0.000E+00  0.000E+00  0.000E+00  0.000E+00  0.000E+00
  0.000E+00  0.000E+00  0.000E+00  0.000E+00  0.000E+00  0.000E+00  0.000E+00
  0.000E+00  0.000E+00  0.000E+00  0.000E+00  0.000E+00  0.000E+00  0.000E+00
  0.000E+00  0.000E+00  0.000E+00

>!**** IMPEDANCES ****!
>ZXXR NFREQ=52 ROT=ZROT // 52
  3.309E+00  3.183E+00  3.045E+00  2.897E+00  2.741E+00  2.583E+00  2.429E+00
  2.284E+00  2.154E+00  2.043E+00  1.951E+00  1.877E+00  1.820E+00  1.774E+00
  1.735E+00  1.698E+00  1.661E+00  1.621E+00  1.579E+00  1.539E+00  1.502E+00
  1.474E+00  1.458E+00  1.456E+00  1.469E+00  1.495E+00  1.528E+00  1.560E+00
  1.582E+00  1.582E+00  1.552E+00  1.486E+00  1.387E+00  1.259E+00  1.112E+00
  9.558E-01  8.010E-01  6.554E-01  5.239E-01  4.090E-01  3.112E-01  2.294E-01
  1.619E-01  1.066E-01  6.176E-02  2.547E-02 -3.669E-03 -2.688E-02 -4.512E-02
 -5.918E-02 -6.970E-02 -7.723E-02
>ZXXI NFREQ=52 ROT=ZROT // 52
  8.902E-01  1.094E+00  1.280E+00  1.441E+00  1.573E+00  1.669E+00  1.726E+00
  1.741E+00  1.716E+00  1.654E+00  1.557E+00  1.430E+00  1.280E+00  1.111E+00
  9.293E-01  7.421E-01  5.555E-01  3.761E-01  2.094E-01  5.991E-02 -6.905E-02
 -1.760E-01 -2.598E-01 -3.195E-01 -3.539E-01 -3.612E-01 -3.403E-01 -2.906E-01
 -2.135E-01 -1.132E-01  3.247E-03  1.261E-01  2.449E-01  3.501E-01  4.347E-01
  4.956E-01  5.325E-01  5.483E-01  5.468E-01  5.325E-01  5.096E-01  4.813E-01
  4.501E-01  4.176E-01  3.850E-01  3.528E-01  3.213E-01  2.907E-01  2.613E-01
  2.332E-01  2.066E-01  1.817E-01
>ZXX.VAR NFREQ=52 ROT=ZROT // 52
  9.121E-01  8.602E-01  7.484E-01  6.681E-01  5.901E-01  5.026E-01  4.199E-01
  3.606E-01  3.185E-01  2.744E-01  2.244E-01  1.785E-01  1.430E-01  1.197E-01
  1.079E-01  1.027E-01  1.004E-01  1.011E-01  1.054E-01  1.107E-01  1.130E-01
  1.115E-01  1.079E-01  1.048E-01  1.056E-01  1.122E-01  1.251E-01  1.424E-01
  1.570E-01  1.621E-01  1.577E-01  1.450E-01  1.255E-01  1.014E-01  7.661E-02
  5.495E-02  3.823E-02  2.683E-02  1.948E-02  1.449E-02  1.090E-02  8.195E-03
  6.080E-03  4.388E-03  3.050E-03  2.090E-03  1.478E-03  1.107E-03  8.893E-04
  7.430E-04  6.137E-04  5.271E-04
>ZXYR NFREQ=52 ROT=ZROT // 52
 -6.627E+01 -5.593E+01 -4.712E+01 -3.956E+01 -3.301E+01 -2.731E+01 -2.235E+01
 -1.804E+01 -1.432E+01 -1.113E+01 -8.435E+00 -6.189E+00 -4.348E+00 -2.866E+00
 -1.693E+00 -7.807E-01 -8.179E-02  4.466E-01  8.411E-01  1.131E+00  1.339E+00
  1.483E+00  1.573E+00  1.620E+00  1.631E+00  1.611E+00  1.567E+00  1.506E+00
  1.431E+00  1.347E+00  1.257E+00  1.162E+00  1.063E+00  9.607E-01  8.568E-01
  7.537E-01  6.543E-01  5.617E-01  4.787E-01  4.072E-01  3.480E-01  3.008E-01
  2.649E-01  2.384E-01  2.197E-01  2.066E-01  1.974E-01  1.904E-01  1.844E-01
  1.783E-01  1.715E-01  1.639E-01
>ZXYI NFREQ=52 ROT=ZROT // 52
  5.387E+01  4.602E+01  3.936E+01  3.374E+01  2.901E+01  2.504E+01  2.172E+01
  1.891E+01  1.651E+01  1.444E+01  1.262E+01  1.102E+01  9.582E+00  8.301E+00
  7.161E+00  6.150E+00  5.261E+00  4.481E+00  3.801E+00  3.206E+00  2.686E+00
  2.231E+00  1.834E+00  1.488E+00  1.191E+00  9.419E-01  7.399E-01  5.836E-01
  4.705E-01  3.970E-01  3.573E-01  3.450E-01  3.518E-01  3.698E-01  3.912E-01
  4.098E-01  4.213E-01  4.236E-01  4.162E-01  4.004E-01  3.780E-01  3.511E-01
  3.215E-01  2.907E-01  2.596E-01  2.290E-01  1.991E-01  1.704E-01  1.430E-01
  1.174E-01  9.370E-02  7.221E-02
>ZXY.VAR NFREQ=52 ROT=ZROT // 52
  7.656E+01  6.569E+01  4.416E+01  3.290E+01  2.492E+01  1.883E+01  1.422E+01
  1.056E+01  7.621E+00  5.338E+00  3.645E+00  2.475E+00  1.713E+00  1.220E+00
  8.982E-01  6.853E-01  5.407E-01  4.391E-01  3.633E-01  2.996E-01  2.389E-01
  1.845E-01  1.425E-01  1.129E-01  9.301E-02  8.031E-02  7.236E-02  6.744E-02
  6.447E-02  6.252E-02  6.078E-02  5.845E-02  5.456E-02  4.856E-02  4.161E-02
  3.517E-02  2.977E-02  2.549E-02  2.216E-02  1.948E-02  1.727E-02  1.544E-02
  1.389E-02  1.248E-02  1.113E-02  9.876E-03  8.743E-03  7.727E-03  6.803E-03
  5.868E-03  4.869E-03  4.170E-03
>ZYXR NFREQ=52 ROT=ZROT // 52
 -1.391E+02 -1.135E+02 -9.072E+01 -7.091E+01 -5.400E+01 -3.990E+01 -2.853E+01
 -1.967E+01 -1.309E+01 -8.463E+00 -5.432E+00 -3.645E+00 -2.775E+00 -2.541E+00
 -2.717E+00 -3.128E+00 -3.650E+00 -4.191E+00 -4.701E+00 -5.150E+00 -5.532E+00
 -5.853E+00 -6.126E+00 -6.370E+00 -6.599E+00 -6.825E+00 -7.058E+00 -7.303E+00
 -7.562E+00 -7.832E+00 -8.111E+00 -8.393E+00 -8.669E+00 -8.931E+00 -9.171E+00
 -9.381E+00 -9.553E+00 -9.685E+00 -9.774E+00 -9.821E+00 -9.831E+00 -9.806E+00
 -9.751E+00 -9.668E+00 -9.560E+00 -9.424E+00 -9.260E+00 -9.065E+00 -8.837E+00
 -8.578E+00 -8.289E+00 -7.975E+00
>ZYXI NFREQ=52 ROT=ZROT // 52
 -5.776E+01 -6.414E+01 -6.689E+01 -6.675E+01 -6.439E+01 -6.039E+01 -5.530E+01
 -4.960E+01 -4.373E+01 -3.804E+01 -3.276E+01 -2.803E+01 -2.391E+01 -2.037E+01
 -1.736E+01 -1.480E+01 -1.262E+01 -1.075E+01 -9.130E+00 -7.718E+00 -6.486E+00
 -5.409E+00 -4.468E+00 -3.644E+00 -2.921E+00 -2.283E+00 -1.718E+00 -1.218E+00
 -7.746E-01 -3.853E-01 -4.698E-02  2.411E-01  4.805E-01  6.729E-01  8.217E-01
  9.322E-01  1.012E+00  1.071E+00  1.121E+00  1.173E+00  1.240E+00  1.332E+00
  1.459E+00  1.626E+00  1.837E+00  2.091E+00  2.387E+00  2.717E+00  3.074E+00
  3.447E+00  3.823E+00  4.192E+00
>ZYX.VAR NFREQ=52 ROT=ZROT // 52
  8.429E+01  7.257E+01  4.929E+01  3.825E+01  3.093E+01  2.588E+01  2.260E+01
  2.024E+01  1.784E+01  1.446E+01  1.050E+01  7.299E+00  5.235E+00  3.909E+00
  3.030E+00  2.454E+00  2.085E+00  1.847E+00  1.685E+00  1.556E+00  1.427E+00
  1.273E+00  1.079E+00  8.689E-01  6.849E-01  5.435E-01  4.409E-01  3.730E-01
  3.382E-01  3.352E-01  3.610E-01  4.113E-01  4.642E-01  4.915E-01  4.827E-01
  4.394E-01  3.773E-01  3.159E-01  2.604E-01  2.079E-01  1.597E-01  1.200E-01
  9.039E-02  7.028E-02  5.823E-02  5.214E-02  5.000E-02  4.824E-02  4.406E-02
  4.077E-02  4.270E-02  4.697E-02
>ZYYR NFREQ=52 ROT=ZROT // 52
 -7.889E+01 -4.876E+01 -2.401E+01 -3.907E+00  1.223E+01  2.494E+01  3.471E+01
  4.192E+01  4.689E+01  4.986E+01  5.100E+01  5.045E+01  4.835E+01  4.486E+01
  4.018E+01  3.461E+01  2.849E+01  2.221E+01  1.617E+01  1.070E+01  6.041E+00
  2.317E+00 -4.599E-01 -2.374E+00 -3.567E+00 -4.199E+00 -4.391E+00 -4.194E+00
 -3.543E+00 -2.261E+00 -1.532E-01  2.761E+00  5.831E+00  7.743E+00  7.219E+00
  4.339E+00  3.875E-01 -3.284E+00 -5.976E+00 -7.635E+00 -8.511E+00 -8.906E+00
 -9.036E+00 -9.028E+00 -8.934E+00 -8.770E+00 -8.539E+00 -8.238E+00 -7.874E+00
 -7.455E+00 -6.993E+00 -6.499E+00
>ZYYI NFREQ=52 ROT=ZROT // 52
  3.289E+02  2.969E+02  2.663E+02  2.373E+02  2.098E+02  1.836E+02  1.589E+02
  1.355E+02  1.134E+02  9.277E+01  7.359E+01  5.601E+01  4.019E+01  2.633E+01
  1.457E+01  5.039E+00 -2.245E+00 -7.350E+00 -1.048E+01 -1.193E+01 -1.209E+01
 -1.135E+01 -1.011E+01 -8.710E+00 -7.424E+00 -6.434E+00 -5.858E+00 -5.748E+00
 -6.079E+00 -6.689E+00 -7.167E+00 -6.801E+00 -4.808E+00 -9.794E-01  3.592E+00
  7.096E+00  8.546E+00  8.123E+00  6.639E+00  4.876E+00  3.331E+00  2.204E+00
  1.526E+00  1.241E+00  1.266E+00  1.515E+00  1.907E+00  2.381E+00  2.883E+00
  3.378E+00  3.842E+00  4.264E+00
>ZYY.VAR NFREQ=52 ROT=ZROT // 52
  8.114E+02  6.841E+02  4.359E+02  3.208E+02  2.502E+02  2.111E+02  1.940E+02
  1.854E+02  1.777E+02  1.669E+02  1.488E+02  1.202E+02  8.500E+01  5.492E+01
  3.470E+01  2.195E+01  1.420E+01  9.709E+00  7.284E+00  5.962E+00  5.093E+00
  4.434E+00  3.910E+00  3.424E+00  2.876E+00  2.289E+00  1.784E+00  1.410E+00
  1.144E+00  9.668E-01  8.684E-01  8.427E-01  8.755E-01  9.522E-01  1.045E+00
  1.118E+00  1.135E+00  1.071E+00  9.433E-01  7.993E-01  6.662E-01  5.503E-01
  4.547E-01  3.802E-01  3.286E-01  3.047E-01  3.101E-01  3.289E-01  3.425E-01
  3.499E-01  3.570E-01  3.626E-01
>ZDETR NFREQ=52 ROT=ZROT // 52
  3.036E+01  4.377E+01  5.125E+01  5.392E+01  5.272E+01  4.874E+01  4.307E+01
  3.680E+01  3.074E+01  2.514E+01  2.000E+01  1.543E+01  1.160E+01  8.577E+00
  6.334E+00  4.746E+00  3.663E+00  2.942E+00  2.470E+00  2.166E+00  1.977E+00
  1.864E+00  1.800E+00  1.759E+00  1.719E+00  1.660E+00  1.569E+00  1.442E+00
  1.284E+00  1.110E+00  9.347E-01  7.754E-01  6.451E-01  5.506E-01  4.918E-01
  4.639E-01  4.595E-01  4.723E-01  4.957E-01  5.247E-01  5.589E-01  5.999E-01
  6.490E-01  7.069E-01  7.736E-01  8.481E-01  9.289E-01  1.015E+00  1.104E+00
  1.196E+00  1.291E+00  1.391E+00
>ZDETI NFREQ=52 ROT=ZROT // 52
  1.155E+02  9.211E+01  7.032E+01  5.087E+01  3.448E+01  2.168E+01  1.295E+01
  8.304E+00  6.772E+00  7.069E+00  7.991E+00  8.591E+00  8.557E+00  7.990E+00
  7.097E+00  6.090E+00  5.107E+00  4.224E+00  3.466E+00  2.828E+00  2.293E+00
  1.836E+00  1.430E+00  1.056E+00  6.983E-01  3.541E-01  2.935E-02 -2.639E-01
 -5.098E-01 -6.978E-01 -8.226E-01 -8.844E-01 -8.929E-01 -8.603E-01 -8.012E-01
 -7.276E-01 -6.495E-01 -5.738E-01 -5.057E-01 -4.505E-01 -4.103E-01 -3.844E-01
 -3.717E-01 -3.706E-01 -3.799E-01 -3.984E-01 -4.251E-01 -4.594E-01 -5.006E-01
 -5.481E-01 -6.014E-01 -6.604E-01
>ZDET.VAR NFREQ=52 ROT=ZROT // 52
  2.232E+02  1.876E+02  1.185E+02  8.480E+01  6.239E+01  4.689E+01  3.681E+01
  3.021E+01  2.537E+01  2.085E+01  1.618E+01  1.175E+01  8.054E+00  5.567E+00
  4.216E+00  3.402E+00  2.731E+00  2.155E+00  1.677E+00  1.271E+00  9.193E-01
  6.840E-01  6.246E-01  6.882E-01  7.452E-01  7.493E-01  7.759E-01  8.656E-01
  9.771E-01  1.064E+00  1.107E+00  1.101E+00  1.066E+00  1.025E+00  9.825E-01
  9.334E-01  8.663E-01  7.688E-01  6.597E-01  5.745E-01  5.194E-01  4.751E-01
  4.252E-01  3.574E-01  2.772E-01  2.175E-01  1.957E-01  2.011E-01  2.217E-01
  2.463E-01  2.631E-01  2.696E-01

>!**** ROTATION ANGLES ****!
>RHOROT NFREQ=52 // 52
  0.000E+00  0.000E+00  0.000E+00  0.000E+00  0.000E+00  0.000E+00  0.000E+00
  0.000E+00  0.000E+00  0.000E+00  0.000E+00  0.000E+00  0.000E+00  0.000E+00
  0.000E+00  0.000E+00  0.000E+00  0.000E+00  0.000E+00  0.000E+00  0.000E+00
  0.000E+00  0.000E+00  0.000E+00  0.000E+00  0.000E+00  0.000E+00  0.000E+00
  0.000E+00  0.000E+00  0.000E+00  0.000E+00  0.000E+00  0.000E+00  0.000E+00
  0.000E+00  0.000E+00  0.000E+00  0.000E+00  0.000E+00  0.000E+00  0.000E+00
  0.000E+00  0.000E+00  0.000E+00  0.000E+00  0.000E+00  0.000E+00  0.000E+00
  0.000E+00  0.000E+00  0.000E+00

>!**** APPARENT RESISTIVITIES AND PHASES ****!
>RHOXY NFREQ=52 ROT=RHOROT // 52
  1.459E+00  1.223E+00  1.025E+00  8.567E-01  7.136E-01  5.917E-01  4.879E-01
  4.001E-01  3.262E-01  2.646E-01  2.140E-01  1.728E-01  1.397E-01  1.135E-01
  9.288E-02  7.687E-02  6.455E-02  5.514E-02  4.803E-02  4.271E-02  3.883E-02
  3.606E-02  3.419E-02  3.304E-02  3.246E-02  3.233E-02  3.252E-02  3.291E-02
  3.339E-02  3.385E-02  3.417E-02  3.427E-02  3.408E-02  3.359E-02  3.279E-02
  3.171E-02  3.043E-02  2.899E-02  2.748E-02  2.597E-02  2.450E-02  2.314E-02
  2.190E-02  2.080E-02  1.984E-02  1.902E-02  1.833E-02  1.775E-02  1.726E-02
  1.684E-02  1.646E-02  1.611E-02
>PHSXY NFREQ=52 ROT=RHOROT // 52
  1.409E+02  1.406E+02  1.401E+02  1.395E+02  1.387E+02  1.375E+02  1.358E+02
  1.337E+02  1.309E+02  1.276E+02  1.238E+02  1.193E+02  1.144E+02  1.090E+02
  1.033E+02  9.723E+01  9.089E+01  8.431E+01  7.752E+01  7.057E+01  6.350E+01
  5.640E+01  4.937E+01  4.255E+01  3.614E+01  3.031E+01  2.527E+01  2.119E+01
  1.820E+01  1.642E+01  1.586E+01  1.653E+01  1.831E+01  2.105E+01  2.454E+01
  2.853E+01  3.278E+01  3.702E+01  4.100E+01  4.452E+01  4.737E+01  4.941E+01
  5.051E+01  5.064E+01  4.976E+01  4.794E+01  4.525E+01  4.182E+01  3.780E+01
  3.336E+01  2.865E+01  2.378E+01
>RHOXY.ERR NFREQ=52 ROT=RHOROT // 52
  6.075E-02  6.614E-02  6.405E-02  6.525E-02  6.711E-02  6.909E-02  7.130E-02
  7.318E-02  7.431E-02  7.454E-02  7.399E-02  7.329E-02  7.322E-02  7.401E-02
  7.571E-02  7.837E-02  8.185E-02  8.598E-02  9.025E-02  9.364E-02  9.466E-02
  9.328E-02  9.101E-02  8.908E-02  8.814E-02  8.860E-02  9.044E-02  9.355E-02
  9.780E-02  1.030E-01  1.087E-01  1.146E-01  1.195E-01  1.224E-01  1.238E-01
  1.248E-01  1.265E-01  1.293E-01  1.333E-01  1.385E-01  1.444E-01  1.511E-01
  1.584E-01  1.656E-01  1.723E-01  1.783E-01  1.839E-01  1.891E-01  1.938E-01
  1.964E-01  1.955E-01  1.973E-01
>PHSXY.ERR NFREQ=52 ROT=RHOROT // 52
  8.309E+00  9.076E+00  8.778E+00  8.950E+00  9.215E+00  9.499E+00  9.815E+00
  1.009E+01  1.025E+01  1.028E+01  1.020E+01  1.010E+01  1.009E+01  1.021E+01
  1.045E+01  1.084E+01  1.134E+01  1.194E+01  1.257E+01  1.307E+01  1.322E+01
  1.302E+01  1.268E+01  1.240E+01  1.226E+01  1.233E+01  1.260E+01  1.306E+01
  1.369E+01  1.446E+01  1.533E+01  1.621E+01  1.697E+01  1.741E+01  1.762E+01
  1.778E+01  1.804E+01  1.847E+01  1.910E+01  1.990E+01  2.084E+01  2.191E+01
  2.308E+01  2.425E+01  2.534E+01  2.634E+01  2.728E+01  2.816E+01  2.895E+01
  2.940E+01  2.925E+01  2.955E+01
>RHOYX NFREQ=52 ROT=RHOROT // 52
  4.539E+00  3.961E+00  3.454E+00  3.006E+00  2.610E+00  2.258E+00  1.945E+00
  1.668E+00  1.423E+00  1.209E+00  1.024E+00  8.649E-01  7.309E-01  6.198E-01
  5.295E-01  4.579E-01  4.027E-01  3.620E-01  3.343E-01  3.182E-01  3.131E-01
  3.191E-01  3.368E-01  3.678E-01  4.146E-01  4.808E-01  5.711E-01  6.918E-01
  8.501E-01  1.055E+00  1.316E+00  1.644E+00  2.049E+00  2.543E+00  3.133E+00
  3.829E+00  4.636E+00  5.561E+00  6.609E+00  7.790E+00  9.114E+00  1.060E+01
  1.227E+01  1.414E+01  1.626E+01  1.864E+01  2.132E+01  2.435E+01  2.775E+01
  3.158E+01  3.590E+01  4.078E+01
>PHSYX NFREQ=52 ROT=RHOROT // 52
 -1.575E+02 -1.505E+02 -1.436E+02 -1.367E+02 -1.300E+02 -1.235E+02 -1.173E+02
 -1.116E+02 -1.067E+02 -1.025E+02 -9.941E+01 -9.741E+01 -9.662E+01 -9.711E+01
 -9.890E+01 -1.019E+02 -1.061E+02 -1.113E+02 -1.172E+02 -1.237E+02 -1.305E+02
 -1.373E+02 -1.439E+02 -1.502E+02 -1.561E+02 -1.615E+02 -1.663E+02 -1.705E+02
 -1.742E+02 -1.772E+02 -1.797E+02 -1.816E+02 -1.832E+02 -1.843E+02 -1.851E+02
 -1.857E+02 -1.860E+02 -1.863E+02 -1.865E+02 -1.868E+02 -1.872E+02 -1.877E+02
 -1.885E+02 -1.895E+02 -1.909E+02 -1.925E+02 -1.945E+02 -1.967E+02 -1.992E+02
 -2.019E+02 -2.048E+02 -2.077E+02
>RHOYX.ERR NFREQ=52 ROT=RHOROT // 52
  3.664E-02  3.924E-02  3.744E-02  3.816E-02  3.972E-02  4.213E-02  4.570E-02
  5.030E-02  5.504E-02  5.795E-02  5.796E-02  5.680E-02  5.651E-02  5.723E-02
  5.881E-02  6.136E-02  6.499E-02  6.948E-02  7.436E-02  7.888E-02  8.207E-02
  8.288E-02  8.031E-02  7.470E-02  6.773E-02  6.074E-02  5.440E-02  4.924E-02
  4.576E-02  4.420E-02  4.434E-02  4.569E-02  4.691E-02  4.679E-02  4.515E-02
  4.215E-02  3.841E-02  3.472E-02  3.129E-02  2.786E-02  2.443E-02  2.124E-02
  1.853E-02  1.645E-02  1.509E-02  1.441E-02  1.424E-02  1.414E-02  1.367E-02
  1.331E-02  1.379E-02  1.465E-02
>PHSYX.ERR NFREQ=52 ROT=RHOROT // 52
  4.939E+00  5.298E+00  5.049E+00  5.148E+00  5.364E+00  5.697E+00  6.194E+00
  6.836E+00  7.501E+00  7.912E+00  7.913E+00  7.750E+00  7.709E+00  7.811E+00
  8.034E+00  8.396E+00  8.911E+00  9.555E+00  1.026E+01  1.091E+01  1.137E+01
  1.149E+01  1.112E+01  1.031E+01  9.303E+00  8.308E+00  7.411E+00  6.687E+00
  6.202E+00  5.985E+00  6.005E+00  6.192E+00  6.362E+00  6.346E+00  6.117E+00
  5.700E+00  5.183E+00  4.675E+00  4.204E+00  3.736E+00  3.269E+00  2.837E+00
  2.471E+00  2.191E+00  2.009E+00  1.917E+00  1.895E+00  1.881E+00  1.818E+00
  1.770E+00  1.834E+00  1.949E+00
>RHODET NFREQ=52 ROT=RHOROT // 52
  2.852E+00  2.425E+00  2.059E+00  1.742E+00  1.466E+00  1.226E+00  1.016E+00
  8.338E-01  6.768E-01  5.429E-01  4.306E-01  3.377E-01  2.622E-01  2.022E-01
  1.552E-01  1.192E-01  9.211E-02  7.204E-02  5.740E-02  4.690E-02  3.951E-02
  3.439E-02  3.095E-02  2.874E-02  2.740E-02  2.674E-02  2.667E-02  2.711E-02
  2.807E-02  2.948E-02  3.101E-02  3.226E-02  3.299E-02  3.307E-02  3.266E-02
  3.208E-02  3.180E-02  3.236E-02  3.425E-02  3.808E-02  4.463E-02  5.494E-02
  7.059E-02  9.374E-02  1.274E-01  1.756E-01  2.434E-01  3.373E-01  4.656E-01
  6.395E-01  8.740E-01  1.190E+00
>PHSDET NFREQ=52 ROT=RHOROT // 52
  7.527E+01  6.458E+01  5.392E+01  4.333E+01  3.318E+01  2.398E+01  1.673E+01
  1.272E+01  1.242E+01  1.571E+01  2.178E+01  2.910E+01  3.641E+01  4.297E+01
  4.825E+01  5.207E+01  5.435E+01  5.515E+01  5.453E+01  5.255E+01  4.924E+01
  4.456E+01  3.848E+01  3.098E+01  2.211E+01  1.204E+01  1.071E+00 -1.037E+01
 -2.166E+01 -3.216E+01 -4.135E+01 -4.876E+01 -5.415E+01 -5.738E+01 -5.846E+01
 -5.748E+01 -5.472E+01 -5.054E+01 -4.557E+01 -4.065E+01 -3.628E+01 -3.265E+01
 -2.980E+01 -2.767E+01 -2.615E+01 -2.516E+01 -2.459E+01 -2.436E+01 -2.440E+01
 -2.462E+01 -2.498E+01 -2.540E+01
>RHODET.ERR NFREQ=52 ROT=RHOROT // 52
  7.363E-02  7.881E-02  7.363E-02  7.313E-02  7.379E-02  7.547E-02  7.914E-02
  8.515E-02  9.310E-02  1.012E-01  1.078E-01  1.117E-01  1.132E-01  1.156E-01
  1.234E-01  1.356E-01  1.481E-01  1.595E-01  1.693E-01  1.754E-01  1.755E-01
  1.752E-01  1.890E-01  2.185E-01  2.471E-01  2.675E-01  2.903E-01  3.220E-01
  3.556E-01  3.842E-01  4.068E-01  4.248E-01  4.417E-01  4.614E-01  4.839E-01
  5.065E-01  5.236E-01  5.269E-01  5.159E-01  4.984E-01  4.786E-01  4.527E-01
  4.171E-01  3.692E-01  3.119E-01  2.619E-01  2.320E-01  2.176E-01  2.108E-01
  2.054E-01  1.971E-01  1.858E-01
>PHSDET.ERR NFREQ=52 ROT=RHOROT // 52
  1.015E+01  1.090E+01  1.015E+01  1.008E+01  1.017E+01  1.042E+01  1.095E+01
  1.182E+01  1.299E+01  1.420E+01  1.518E+01  1.578E+01  1.600E+01  1.636E+01
  1.756E+01  1.945E+01  2.143E+01  2.327E+01  2.485E+01  2.586E+01  2.588E+01
  2.583E+01  2.814E+01  3.323E+01  3.842E+01  4.228E+01  4.676E+01  5.334E+01
  6.080E+01  6.759E+01  7.337E+01  7.822E+01  8.303E+01  8.902E+01  9.641E+01
  1.047E+02  1.116E+02  1.131E+02  1.084E+02  1.016E+02  9.461E+01  8.633E+01
  7.612E+01  6.396E+01  5.119E+01  4.121E+01  3.566E+01  3.308E+01  3.189E+01
  3.094E+01  2.951E+01  2.760E+01

>END
