# Supplementary material for: 3D structure of the Campi Flegrei caldera central sector reconstructed through short-period magnetotelluric imaging
Source: Sci Rep. 2022 Dec 2;12:20802. doi: 10.1038/s41598-022-24998-6 (PMC9716173; doi:10.1038/s41598-022-24998-6)
Supplement: Supplementary file 12 — Supplementary Information 12. [file 41598_2022_24998_MOESM12_ESM.zip › WFLEB20.edi]

>HEAD

    DATAID=WFLEB20
    FILEBY=anton
    ACQDATE=2004/01/01
    FILEDATE=2021/07/15
    STDVERS="SEG 1.0"
    PROGVERS="MT-Corrector 5.4"
    PROGDATE=2015/11/23
    EMPTY=1.000E+32

>INFO

= 0
    fieldnotes.electrode_ex.acqchan = 0.0
    fieldnotes.electrode_ex.chtype = EX
    fieldnotes.electrode_ex.id = 14.001
    fieldnotes.electrode_ex.x = 0.0
    fieldnotes.electrode_ex.x2 = 0.0
    fieldnotes.electrode_ex.y = 0.0
    fieldnotes.electrode_ex.y2 = 0.0
    fieldnotes.electrode_ey.acqchan = 0.0
    fieldnotes.electrode_ey.chtype = EY
    fieldnotes.electrode_ey.id = 15.001
    fieldnotes.electrode_ey.x = 0.0
    fieldnotes.electrode_ey.x2 = 0.0
    fieldnotes.electrode_ey.y = 0.0
    fieldnotes.electrode_ey.y2 = 0.0
    fieldnotes.magnetometer_hx.acqchan = 0.0
    fieldnotes.magnetometer_hx.azm = 0.0
    fieldnotes.magnetometer_hx.chtype = HX
    fieldnotes.magnetometer_hx.id = 11.001
    fieldnotes.magnetometer_hx.x = 0.0
    fieldnotes.magnetometer_hx.y = 0.0
    fieldnotes.magnetometer_hy.acqchan = 0.0
    fieldnotes.magnetometer_hy.azm = 90.0
    fieldnotes.magnetometer_hy.chtype = HY
    fieldnotes.magnetometer_hy.id = 12.001
    fieldnotes.magnetometer_hy.x = 0.0
    fieldnotes.magnetometer_hy.y = 0.0
    fieldnotes.magnetometer_hz.acqchan = 0.0
    fieldnotes.magnetometer_hz.azm = 0.0
    fieldnotes.magnetometer_hz.chtype = HZ
    fieldnotes.magnetometer_hz.id = 13.001
    fieldnotes.magnetometer_hz.x = 0.0
    fieldnotes.magnetometer_hz.y = 0.0
    processing.sign_convention = exp(+i \omega t)
    copyright.conditions_of_use = All data and metadata for this survey are available free of charge and may be copied freely, duplicated and further distributed provided this data set is cited as the reference. While the author(s) strive to provide data and metadata of best possible quality, neither the author(s) of this data set, not IRIS make any claims, promises, or guarantees about the accuracy, completeness, or adequacy of this information, and expressly disclaim liability for errors and omissions in the contents of this file. Guidelines about the quality or limitations of the data and metadata, as obtained from the author(s), are included for informational purposes only.
    provenance.creating_application = MTpy
    provenance.creation_time = 2021-08-30 09:45:53

>=DEFINEMEAS

>HMEAS ID=101.001 CHTYPE=HX
>HMEAS ID=102.001 CHTYPE=HY
>HMEAS ID=103.001 CHTYPE=HZ
>EMEAS ID=104.001 CHTYPE=EX
>EMEAS ID=105.001 CHTYPE=EY
>HMEAS ID=201.001 CHTYPE=HX
>HMEAS ID=202.001 CHTYPE=HY
>HMEAS ID=203.001 CHTYPE=HZ
>EMEAS ID=204.001 CHTYPE=EX
>EMEAS ID=205.001 CHTYPE=EY

>=MTSECT

    SECTID=SPLINE
    NFREQ=52
    HX=101.001
    HY=102.001
    HZ=103.001
    EX=104.001
    EY=105.001

>!**** FREQUENCIES ****!
>FREQ // 52
  1.000E+03  8.577E+02  7.356E+02  6.310E+02  5.412E+02  4.642E+02  3.981E+02
  3.415E+02  2.929E+02  2.512E+02  2.154E+02  1.848E+02  1.585E+02  1.359E+02
  1.166E+02  1.000E+02  8.577E+01  7.356E+01  6.310E+01  5.412E+01  4.642E+01
  3.981E+01  3.415E+01  2.929E+01  2.512E+01  2.154E+01  1.848E+01  1.585E+01
  1.359E+01  1.166E+01  1.000E+01  8.577E+00  7.356E+00  6.310E+00  5.412E+00
  4.642E+00  3.981E+00  3.415E+00  2.929E+00  2.512E+00  2.154E+00  1.848E+00
  1.585E+00  1.359E+00  1.166E+00  1.000E+00  8.577E-01  7.356E-01  6.310E-01
  5.412E-01  4.642E-01  3.981E-01

>!**** ROTATION ANGLES ****!
>ZROT NFREQ=52 // 52
  0.000E+00  0.000E+00  0.000E+00  0.000E+00  0.000E+00  0.000E+00  0.000E+00
  0.000E+00  0.000E+00  0.000E+00  0.000E+00  0.000E+00  0.000E+00  0.000E+00
  0.000E+00  0.000E+00  0.000E+00  0.000E+00  0.000E+00  0.000E+00  0.000E+00
  0.000E+00  0.000E+00  0.000E+00  0.000E+00  0.000E+00  0.000E+00  0.000E+00
  0.000E+00  0.000E+00  0.000E+00  0.000E+00  0.000E+00  0.000E+00  0.000E+00
  0.000E+00  0.000E+00  0.000E+00  0.000E+00  0.000E+00  0.000E+00  0.000E+00
  0.000E+00  0.000E+00  0.000E+00  0.000E+00  0.000E+00  0.000E+00  0.000E+00
  0.000E+00  0.000E+00  0.000E+00

>!**** IMPEDANCES ****!
>ZXXR NFREQ=52 ROT=ZROT // 52
  3.941E+01  4.222E+01  4.522E+01  4.843E+01  5.182E+01  5.533E+01  5.890E+01
  6.240E+01  6.571E+01  6.868E+01  7.122E+01  7.324E+01  7.468E+01  7.553E+01
  7.579E+01  7.552E+01  7.478E+01  7.365E+01  7.223E+01  7.058E+01  6.880E+01
  6.693E+01  6.502E+01  6.309E+01  6.114E+01  5.919E+01  5.721E+01  5.521E+01
  5.315E+01  5.105E+01  4.890E+01  4.669E+01  4.446E+01  4.221E+01  3.998E+01
  3.779E+01  3.566E+01  3.362E+01  3.166E+01  2.978E+01  2.799E+01  2.628E+01
  2.463E+01  2.304E+01  2.152E+01  2.006E+01  1.867E+01  1.735E+01  1.610E+01
  1.494E+01  1.386E+01  1.286E+01
>ZXXI NFREQ=52 ROT=ZROT // 52
 -2.522E+01 -2.600E+01 -2.676E+01 -2.749E+01 -2.815E+01 -2.870E+01 -2.908E+01
 -2.924E+01 -2.911E+01 -2.865E+01 -2.783E+01 -2.662E+01 -2.502E+01 -2.305E+01
 -2.077E+01 -1.824E+01 -1.554E+01 -1.277E+01 -1.003E+01 -7.386E+00 -4.912E+00
 -2.653E+00 -6.384E-01  1.114E+00  2.593E+00  3.790E+00  4.700E+00  5.322E+00
  5.662E+00  5.734E+00  5.569E+00  5.207E+00  4.706E+00  4.124E+00  3.517E+00
  2.937E+00  2.418E+00  1.983E+00  1.639E+00  1.380E+00  1.195E+00  1.063E+00
  9.664E-01  8.854E-01  8.054E-01  7.168E-01  6.141E-01  4.984E-01  3.730E-01
  2.445E-01  1.194E-01  3.634E-03
>ZXX.VAR NFREQ=52 ROT=ZROT // 52
  3.645E+01  3.835E+01  4.283E+01  4.847E+01  5.486E+01  6.227E+01  6.924E+01
  7.305E+01  7.375E+01  7.386E+01  7.398E+01  7.220E+01  6.744E+01  6.024E+01
  5.189E+01  4.467E+01  3.992E+01  3.663E+01  3.359E+01  3.063E+01  2.785E+01
  2.503E+01  2.185E+01  1.851E+01  1.549E+01  1.304E+01  1.118E+01  9.786E+00
  8.581E+00  7.446E+00  6.601E+00  6.158E+00  5.817E+00  5.257E+00  4.460E+00
  3.535E+00  2.699E+00  2.139E+00  1.835E+00  1.679E+00  1.562E+00  1.364E+00
  1.082E+00  8.677E-01  7.789E-01  7.332E-01  6.610E-01  5.684E-01  4.744E-01
  3.819E-01  2.926E-01  2.351E-01
>ZXYR NFREQ=52 ROT=ZROT // 52
  5.402E+01  4.939E+01  4.494E+01  4.065E+01  3.647E+01  3.236E+01  2.830E+01
  2.430E+01  2.037E+01  1.654E+01  1.288E+01  9.477E+00  6.405E+00  3.758E+00
  1.598E+00 -4.516E-02 -1.176E+00 -1.848E+00 -2.129E+00 -2.112E+00 -1.884E+00
 -1.524E+00 -1.097E+00 -6.479E-01 -2.076E-01  2.076E-01  5.911E-01  9.404E-01
  1.257E+00  1.541E+00  1.794E+00  2.016E+00  2.207E+00  2.366E+00  2.493E+00
  2.591E+00  2.662E+00  2.712E+00  2.743E+00  2.762E+00  2.772E+00  2.777E+00
  2.781E+00  2.786E+00  2.793E+00  2.803E+00  2.816E+00  2.832E+00  2.849E+00
  2.865E+00  2.878E+00  2.885E+00
>ZXYI NFREQ=52 ROT=ZROT // 52
  1.145E+02  1.115E+02  1.085E+02  1.054E+02  1.023E+02  9.919E+01  9.592E+01
  9.252E+01  8.894E+01  8.516E+01  8.115E+01  7.692E+01  7.247E+01  6.783E+01
  6.305E+01  5.820E+01  5.336E+01  4.860E+01  4.399E+01  3.958E+01  3.543E+01
  3.155E+01  2.797E+01  2.469E+01  2.172E+01  1.904E+01  1.665E+01  1.451E+01
  1.262E+01  1.094E+01  9.468E+00  8.168E+00  7.026E+00  6.025E+00  5.149E+00
  4.383E+00  3.716E+00  3.135E+00  2.631E+00  2.193E+00  1.813E+00  1.482E+00
  1.194E+00  9.410E-01  7.185E-01  5.199E-01  3.398E-01  1.727E-01  1.343E-02
 -1.420E-01 -2.971E-01 -4.534E-01
>ZXY.VAR NFREQ=52 ROT=ZROT // 52
  2.354E+02  2.199E+02  1.869E+02  1.645E+02  1.451E+02  1.266E+02  1.104E+02
  9.785E+01  8.920E+01  8.361E+01  8.023E+01  7.812E+01  7.655E+01  7.516E+01
  7.358E+01  7.123E+01  6.772E+01  6.314E+01  5.778E+01  5.192E+01  4.589E+01
  4.004E+01  3.468E+01  2.988E+01  2.556E+01  2.166E+01  1.810E+01  1.484E+01
  1.193E+01  9.407E+00  7.358E+00  5.798E+00  4.633E+00  3.767E+00  3.121E+00
  2.632E+00  2.252E+00  1.946E+00  1.688E+00  1.458E+00  1.247E+00  1.056E+00
  8.845E-01  7.360E-01  6.112E-01  5.108E-01  4.342E-01  3.804E-01  3.474E-01
  3.293E-01  3.200E-01  3.162E-01
>ZYXR NFREQ=52 ROT=ZROT // 52
 -4.457E+02 -4.049E+02 -3.671E+02 -3.327E+02 -3.021E+02 -2.754E+02 -2.528E+02
 -2.342E+02 -2.196E+02 -2.088E+02 -2.017E+02 -1.980E+02 -1.976E+02 -2.002E+02
 -2.059E+02 -2.141E+02 -2.247E+02 -2.371E+02 -2.504E+02 -2.636E+02 -2.754E+02
 -2.846E+02 -2.899E+02 -2.905E+02 -2.859E+02 -2.761E+02 -2.618E+02 -2.439E+02
 -2.237E+02 -2.025E+02 -1.814E+02 -1.613E+02 -1.426E+02 -1.256E+02 -1.103E+02
 -9.666E+01 -8.437E+01 -7.327E+01 -6.321E+01 -5.407E+01 -4.580E+01 -3.838E+01
 -3.182E+01 -2.614E+01 -2.133E+01 -1.734E+01 -1.409E+01 -1.148E+01 -9.387E+00
 -7.706E+00 -6.348E+00 -5.238E+00
>ZYXI NFREQ=52 ROT=ZROT // 52
 -2.986E+02 -2.989E+02 -2.973E+02 -2.942E+02 -2.898E+02 -2.846E+02 -2.790E+02
 -2.732E+02 -2.677E+02 -2.628E+02 -2.588E+02 -2.561E+02 -2.548E+02 -2.552E+02
 -2.574E+02 -2.612E+02 -2.666E+02 -2.728E+02 -2.792E+02 -2.849E+02 -2.889E+02
 -2.904E+02 -2.887E+02 -2.836E+02 -2.750E+02 -2.632E+02 -2.487E+02 -2.323E+02
 -2.147E+02 -1.967E+02 -1.792E+02 -1.627E+02 -1.476E+02 -1.341E+02 -1.224E+02
 -1.122E+02 -1.034E+02 -9.567E+01 -8.874E+01 -8.230E+01 -7.610E+01 -6.996E+01
 -6.377E+01 -5.755E+01 -5.135E+01 -4.531E+01 -3.956E+01 -3.422E+01 -2.939E+01
 -2.511E+01 -2.138E+01 -1.817E+01
>ZYX.VAR NFREQ=52 ROT=ZROT // 52
  1.460E+03  1.261E+03  8.633E+02  6.334E+02  4.662E+02  3.425E+02  2.784E+02
  2.936E+02  4.035E+02  6.310E+02  9.730E+02  1.337E+03  1.628E+03  1.869E+03
  2.101E+03  2.326E+03  2.534E+03  2.703E+03  2.816E+03  2.908E+03  3.039E+03
  3.254E+03  3.585E+03  3.858E+03  3.714E+03  3.122E+03  2.427E+03  1.844E+03
  1.404E+03  1.096E+03  8.817E+02  7.259E+02  6.023E+02  4.929E+02  3.965E+02
  3.153E+02  2.463E+02  1.862E+02  1.374E+02  1.038E+02  8.245E+01  6.596E+01
  5.137E+01  4.002E+01  3.204E+01  2.555E+01  1.936E+01  1.391E+01  9.654E+00
  6.412E+00  3.994E+00  2.703E+00
>ZYYR NFREQ=52 ROT=ZROT // 52
  2.952E+01  5.084E+01  7.388E+01  9.764E+01  1.208E+02  1.420E+02  1.598E+02
  1.730E+02  1.810E+02  1.837E+02  1.815E+02  1.754E+02  1.663E+02  1.553E+02
  1.432E+02  1.305E+02  1.178E+02  1.053E+02  9.319E+01  8.177E+01  7.125E+01
  6.181E+01  5.357E+01  4.658E+01  4.077E+01  3.603E+01  3.222E+01  2.916E+01
  2.667E+01  2.461E+01  2.284E+01  2.130E+01  1.992E+01  1.867E+01  1.755E+01
  1.654E+01  1.566E+01  1.488E+01  1.421E+01  1.364E+01  1.313E+01  1.267E+01
  1.223E+01  1.177E+01  1.128E+01  1.074E+01  1.013E+01  9.458E+00  8.730E+00
  7.962E+00  7.170E+00  6.370E+00
>ZYYI NFREQ=52 ROT=ZROT // 52
 -1.008E+02 -1.027E+02 -1.006E+02 -9.393E+01 -8.233E+01 -6.599E+01 -4.560E+01
 -2.230E+01  2.364E+00  2.671E+01  4.923E+01  6.880E+01  8.477E+01  9.705E+01
  1.058E+02  1.116E+02  1.149E+02  1.159E+02  1.151E+02  1.126E+02  1.085E+02
  1.031E+02  9.659E+01  8.916E+01  8.116E+01  7.290E+01  6.467E+01  5.673E+01
  4.928E+01  4.246E+01  3.636E+01  3.101E+01  2.642E+01  2.255E+01  1.934E+01
  1.672E+01  1.463E+01  1.300E+01  1.177E+01  1.091E+01  1.036E+01  1.009E+01
  1.004E+01  1.019E+01  1.047E+01  1.083E+01  1.121E+01  1.159E+01  1.192E+01
  1.219E+01  1.239E+01  1.253E+01
>ZYY.VAR NFREQ=52 ROT=ZROT // 52
  4.871E+02  5.177E+02  5.902E+02  6.423E+02  6.736E+02  6.717E+02  6.540E+02
  6.556E+02  6.735E+02  6.744E+02  6.446E+02  5.966E+02  5.449E+02  5.032E+02
  4.774E+02  4.567E+02  4.337E+02  4.185E+02  4.214E+02  4.286E+02  4.191E+02
  3.920E+02  3.573E+02  3.181E+02  2.726E+02  2.231E+02  1.756E+02  1.341E+02
  1.007E+02  7.568E+01  5.758E+01  4.501E+01  3.672E+01  3.166E+01  2.855E+01
  2.622E+01  2.387E+01  2.094E+01  1.773E+01  1.497E+01  1.294E+01  1.152E+01
  1.049E+01  9.569E+00  8.594E+00  7.755E+00  7.216E+00  6.993E+00  7.031E+00
  6.961E+00  6.390E+00  5.760E+00
>ZDETR NFREQ=52 ROT=ZROT // 52
  1.508E+02  1.397E+02  1.296E+02  1.207E+02  1.129E+02  1.065E+02  1.013E+02
  9.720E+01  9.412E+01  9.179E+01  9.001E+01  8.856E+01  8.727E+01  8.605E+01
  8.481E+01  8.351E+01  8.212E+01  8.060E+01  7.892E+01  7.701E+01  7.485E+01
  7.240E+01  6.966E+01  6.662E+01  6.334E+01  5.988E+01  5.632E+01  5.273E+01
  4.922E+01  4.583E+01  4.262E+01  3.963E+01  3.688E+01  3.436E+01  3.208E+01
  3.003E+01  2.820E+01  2.658E+01  2.513E+01  2.385E+01  2.270E+01  2.166E+01
  2.069E+01  1.978E+01  1.889E+01  1.803E+01  1.717E+01  1.632E+01  1.549E+01
  1.467E+01  1.389E+01  1.313E+01
>ZDETI NFREQ=52 ROT=ZROT // 52
  1.962E+02  1.841E+02  1.727E+02  1.620E+02  1.521E+02  1.429E+02  1.346E+02
  1.272E+02  1.208E+02  1.155E+02  1.111E+02  1.078E+02  1.054E+02  1.039E+02
  1.031E+02  1.030E+02  1.032E+02  1.036E+02  1.038E+02  1.034E+02  1.023E+02
  1.001E+02  9.692E+01  9.261E+01  8.731E+01  8.122E+01  7.455E+01  6.757E+01
  6.054E+01  5.369E+01  4.720E+01  4.121E+01  3.582E+01  3.107E+01  2.695E+01
  2.345E+01  2.050E+01  1.807E+01  1.608E+01  1.449E+01  1.323E+01  1.224E+01
  1.147E+01  1.087E+01  1.039E+01  9.991E+00  9.635E+00  9.301E+00  8.975E+00
  8.650E+00  8.326E+00  8.007E+00
>ZDET.VAR NFREQ=52 ROT=ZROT // 52
  5.769E+02  5.487E+02  4.875E+02  4.625E+02  4.396E+02  4.074E+02  3.689E+02
  3.308E+02  3.023E+02  2.936E+02  2.981E+02  2.899E+02  2.603E+02  2.302E+02
  2.152E+02  2.169E+02  2.344E+02  2.594E+02  2.807E+02  2.929E+02  2.936E+02
  2.866E+02  2.781E+02  2.629E+02  2.279E+02  1.770E+02  1.282E+02  9.081E+01
  6.438E+01  4.696E+01  3.570E+01  2.848E+01  2.397E+01  2.128E+01  1.951E+01
  1.790E+01  1.597E+01  1.345E+01  1.076E+01  8.583E+00  7.079E+00  6.011E+00
  5.183E+00  4.435E+00  3.711E+00  3.116E+00  2.715E+00  2.447E+00  2.231E+00
  1.951E+00  1.534E+00  1.207E+00

>!**** ROTATION ANGLES ****!
>RHOROT NFREQ=52 // 52
  0.000E+00  0.000E+00  0.000E+00  0.000E+00  0.000E+00  0.000E+00  0.000E+00
  0.000E+00  0.000E+00  0.000E+00  0.000E+00  0.000E+00  0.000E+00  0.000E+00
  0.000E+00  0.000E+00  0.000E+00  0.000E+00  0.000E+00  0.000E+00  0.000E+00
  0.000E+00  0.000E+00  0.000E+00  0.000E+00  0.000E+00  0.000E+00  0.000E+00
  0.000E+00  0.000E+00  0.000E+00  0.000E+00  0.000E+00  0.000E+00  0.000E+00
  0.000E+00  0.000E+00  0.000E+00  0.000E+00  0.000E+00  0.000E+00  0.000E+00
  0.000E+00  0.000E+00  0.000E+00  0.000E+00  0.000E+00  0.000E+00  0.000E+00
  0.000E+00  0.000E+00  0.000E+00

>!**** APPARENT RESISTIVITIES AND PHASES ****!
>RHOXY NFREQ=52 ROT=RHOROT // 52
  3.206E+00  3.467E+00  3.748E+00  4.047E+00  4.363E+00  4.690E+00  5.025E+00
  5.359E+00  5.685E+00  5.992E+00  6.268E+00  6.501E+00  6.679E+00  6.789E+00
  6.823E+00  6.775E+00  6.642E+00  6.430E+00  6.148E+00  5.807E+00  5.423E+00
  5.012E+00  4.589E+00  4.167E+00  3.757E+00  3.368E+00  3.004E+00  2.669E+00
  2.366E+00  2.096E+00  1.857E+00  1.650E+00  1.475E+00  1.328E+00  1.209E+00
  1.117E+00  1.050E+00  1.006E+00  9.866E-01  9.902E-01  1.018E+00  1.073E+00
  1.156E+00  1.272E+00  1.426E+00  1.625E+00  1.876E+00  2.188E+00  2.572E+00
  3.040E+00  3.606E+00  4.284E+00
>PHSXY NFREQ=52 ROT=RHOROT // 52
  6.474E+01  6.611E+01  6.749E+01  6.891E+01  7.039E+01  7.193E+01  7.356E+01
  7.529E+01  7.710E+01  7.901E+01  8.098E+01  8.298E+01  8.495E+01  8.683E+01
  8.855E+01  9.004E+01  9.126E+01  9.218E+01  9.277E+01  9.305E+01  9.304E+01
  9.277E+01  9.225E+01  9.150E+01  9.055E+01  8.938E+01  8.797E+01  8.629E+01
  8.431E+01  8.199E+01  7.927E+01  7.613E+01  7.256E+01  6.856E+01  6.416E+01
  5.941E+01  5.438E+01  4.915E+01  4.380E+01  3.845E+01  3.318E+01  2.808E+01
  2.323E+01  1.866E+01  1.443E+01  1.051E+01  6.881E+00  3.489E+00  2.702E-01
 -2.838E+00 -5.895E+00 -8.931E+00
>RHOXY.ERR NFREQ=52 ROT=RHOROT // 52
  7.141E-02  7.166E-02  6.872E-02  6.705E-02  6.555E-02  6.384E-02  6.223E-02
  6.130E-02  6.136E-02  6.244E-02  6.450E-02  6.736E-02  7.089E-02  7.505E-02
  7.976E-02  8.479E-02  8.988E-02  9.497E-02  1.000E-01  1.050E-01  1.100E-01
  1.151E-01  1.205E-01  1.263E-01  1.323E-01  1.384E-01  1.442E-01  1.491E-01
  1.530E-01  1.556E-01  1.577E-01  1.601E-01  1.632E-01  1.670E-01  1.716E-01
  1.765E-01  1.813E-01  1.854E-01  1.880E-01  1.883E-01  1.857E-01  1.804E-01
  1.725E-01  1.629E-01  1.523E-01  1.418E-01  1.321E-01  1.242E-01  1.186E-01
  1.149E-01  1.125E-01  1.109E-01
>PHSXY.ERR NFREQ=52 ROT=RHOROT // 52
  9.831E+00  9.867E+00  9.446E+00  9.207E+00  8.992E+00  8.748E+00  8.519E+00
  8.387E+00  8.395E+00  8.549E+00  8.842E+00  9.251E+00  9.757E+00  1.036E+01
  1.104E+01  1.177E+01  1.252E+01  1.327E+01  1.402E+01  1.477E+01  1.552E+01
  1.629E+01  1.711E+01  1.800E+01  1.895E+01  1.990E+01  2.081E+01  2.159E+01
  2.221E+01  2.263E+01  2.296E+01  2.335E+01  2.385E+01  2.448E+01  2.523E+01
  2.604E+01  2.685E+01  2.754E+01  2.798E+01  2.802E+01  2.759E+01  2.669E+01
  2.539E+01  2.381E+01  2.210E+01  2.042E+01  1.891E+01  1.769E+01  1.683E+01
  1.627E+01  1.589E+01  1.565E+01
>RHOYX NFREQ=52 ROT=RHOROT // 52
  5.757E+01  5.905E+01  6.066E+01  6.252E+01  6.476E+01  6.758E+01  7.120E+01
  7.585E+01  8.189E+01  8.973E+01  9.996E+01  1.134E+02  1.312E+02  1.548E+02
  1.863E+02  2.282E+02  2.835E+02  3.552E+02  4.459E+02  5.567E+02  6.863E+02
  8.304E+02  9.805E+02  1.126E+03  1.253E+03  1.351E+03  1.411E+03  1.431E+03
  1.414E+03  1.367E+03  1.300E+03  1.223E+03  1.145E+03  1.070E+03  1.003E+03
  9.449E+02  8.945E+02  8.505E+02  8.107E+02  7.722E+02  7.324E+02  6.891E+02
  6.409E+02  5.878E+02  5.304E+02  4.708E+02  4.112E+02  3.542E+02  3.017E+02
  2.549E+02  2.143E+02  1.797E+02
>PHSYX NFREQ=52 ROT=RHOROT // 52
 -1.462E+02 -1.436E+02 -1.410E+02 -1.385E+02 -1.362E+02 -1.341E+02 -1.322E+02
 -1.306E+02 -1.294E+02 -1.285E+02 -1.279E+02 -1.277E+02 -1.278E+02 -1.281E+02
 -1.287E+02 -1.293E+02 -1.301E+02 -1.310E+02 -1.319E+02 -1.328E+02 -1.336E+02
 -1.344E+02 -1.351E+02 -1.357E+02 -1.361E+02 -1.364E+02 -1.365E+02 -1.364E+02
 -1.362E+02 -1.358E+02 -1.354E+02 -1.348E+02 -1.340E+02 -1.331E+02 -1.320E+02
 -1.307E+02 -1.292E+02 -1.274E+02 -1.255E+02 -1.233E+02 -1.210E+02 -1.187E+02
 -1.165E+02 -1.144E+02 -1.126E+02 -1.109E+02 -1.096E+02 -1.085E+02 -1.077E+02
 -1.071E+02 -1.065E+02 -1.061E+02
>RHOYX.ERR NFREQ=52 ROT=RHOROT // 52
  4.268E-02  4.229E-02  3.739E-02  3.413E-02  3.112E-02  2.824E-02  2.680E-02
  2.876E-02  3.492E-02  4.478E-02  5.651E-02  6.676E-02  7.366E-02  7.823E-02
  8.148E-02  8.354E-02  8.442E-02  8.413E-02  8.282E-02  8.140E-02  8.094E-02
  8.216E-02  8.552E-02  8.922E-02  8.958E-02  8.560E-02  7.999E-02  7.497E-02
  7.122E-02  6.920E-02  6.873E-02  6.940E-02  7.051E-02  7.120E-02  7.123E-02
  7.068E-02  6.939E-02  6.690E-02  6.367E-02  6.133E-02  6.062E-02  6.037E-02
  5.967E-02  5.939E-02  6.038E-02  6.175E-02  6.208E-02  6.126E-02  5.975E-02
  5.729E-02  5.337E-02  5.182E-02
>PHSYX.ERR NFREQ=52 ROT=RHOROT // 52
  5.773E+00  5.719E+00  5.042E+00  4.593E+00  4.181E+00  3.787E+00  3.592E+00
  3.859E+00  4.702E+00  6.066E+00  7.708E+00  9.164E+00  1.016E+01  1.082E+01
  1.129E+01  1.159E+01  1.172E+01  1.167E+01  1.148E+01  1.128E+01  1.121E+01
  1.139E+01  1.188E+01  1.242E+01  1.247E+01  1.189E+01  1.107E+01  1.034E+01
  9.803E+00  9.514E+00  9.447E+00  9.542E+00  9.702E+00  9.801E+00  9.805E+00
  9.727E+00  9.542E+00  9.185E+00  8.724E+00  8.391E+00  8.291E+00  8.255E+00
  8.156E+00  8.116E+00  8.256E+00  8.450E+00  8.498E+00  8.381E+00  8.167E+00
  7.819E+00  7.266E+00  7.049E+00
>RHODET NFREQ=52 ROT=RHOROT // 52
  1.225E+01  1.246E+01  1.268E+01  1.294E+01  1.326E+01  1.369E+01  1.425E+01
  1.502E+01  1.602E+01  1.732E+01  1.898E+01  2.106E+01  2.363E+01  2.677E+01
  3.058E+01  3.516E+01  4.058E+01  4.684E+01  5.387E+01  6.144E+01  6.921E+01
  7.672E+01  8.344E+01  8.888E+01  9.265E+01  9.452E+01  9.448E+01  9.271E+01
  8.957E+01  8.547E+01  8.089E+01  7.624E+01  7.186E+01  6.802E+01  6.489E+01
  6.256E+01  6.108E+01  6.050E+01  6.080E+01  6.200E+01  6.407E+01  6.697E+01
  7.062E+01  7.493E+01  7.976E+01  8.497E+01  9.041E+01  9.598E+01  1.016E+02
  1.072E+02  1.130E+02  1.188E+02
>PHSDET NFREQ=52 ROT=RHOROT // 52
  5.245E+01  5.281E+01  5.311E+01  5.333E+01  5.340E+01  5.331E+01  5.305E+01
  5.262E+01  5.209E+01  5.152E+01  5.099E+01  5.059E+01  5.037E+01  5.036E+01
  5.057E+01  5.096E+01  5.150E+01  5.212E+01  5.274E+01  5.332E+01  5.380E+01
  5.413E+01  5.430E+01  5.427E+01  5.404E+01  5.360E+01  5.293E+01  5.203E+01
  5.089E+01  4.951E+01  4.792E+01  4.612E+01  4.417E+01  4.212E+01  4.003E+01
  3.798E+01  3.601E+01  3.421E+01  3.262E+01  3.128E+01  3.023E+01  2.947E+01
  2.900E+01  2.879E+01  2.881E+01  2.899E+01  2.929E+01  2.967E+01  3.009E+01
  3.052E+01  3.095E+01  3.137E+01
>RHODET.ERR NFREQ=52 ROT=RHOROT // 52
  5.765E-02  6.012E-02  6.063E-02  6.303E-02  6.545E-02  6.691E-02  6.735E-02
  6.711E-02  6.707E-02  6.856E-02  7.115E-02  7.191E-02  6.955E-02  6.648E-02
  6.498E-02  6.567E-02  6.851E-02  7.226E-02  7.556E-02  7.792E-02  7.931E-02
  8.030E-02  8.183E-02  8.317E-02  8.197E-02  7.742E-02  7.143E-02  6.573E-02
  6.097E-02  5.767E-02  5.587E-02  5.551E-02  5.661E-02  5.910E-02  6.244E-02
  6.565E-02  6.768E-02  6.741E-02  6.502E-02  6.220E-02  6.007E-02  5.852E-02
  5.718E-02  5.550E-02  5.321E-02  5.107E-02  4.993E-02  4.969E-02  4.979E-02
  4.895E-02  4.576E-02  4.281E-02
>PHSDET.ERR NFREQ=52 ROT=RHOROT // 52
  7.869E+00  8.219E+00  8.292E+00  8.633E+00  8.978E+00  9.187E+00  9.249E+00
  9.215E+00  9.209E+00  9.423E+00  9.794E+00  9.902E+00  9.564E+00  9.124E+00
  8.911E+00  9.009E+00  9.415E+00  9.954E+00  1.043E+01  1.077E+01  1.097E+01
  1.112E+01  1.134E+01  1.153E+01  1.136E+01  1.070E+01  9.834E+00  9.018E+00
  8.340E+00  7.873E+00  7.618E+00  7.568E+00  7.723E+00  8.075E+00  8.549E+00
  9.007E+00  9.296E+00  9.258E+00  8.916E+00  8.515E+00  8.213E+00  7.993E+00
  7.804E+00  7.567E+00  7.244E+00  6.944E+00  6.784E+00  6.750E+00  6.765E+00
  6.648E+00  6.202E+00  5.791E+00

>END
