# Supplementary material for: 3D structure of the Campi Flegrei caldera central sector reconstructed through short-period magnetotelluric imaging
Source: Sci Rep. 2022 Dec 2;12:20802. doi: 10.1038/s41598-022-24998-6 (PMC9716173; doi:10.1038/s41598-022-24998-6)
Supplement: Supplementary file 12 — Supplementary Information 12. [file 41598_2022_24998_MOESM12_ESM.zip › WFLEB21.edi]

>HEAD

    DATAID=WFLEB21
    FILEBY=anton
    ACQDATE=2004/01/01
    FILEDATE=2021/07/15
    STDVERS="SEG 1.0"
    PROGVERS="MT-Corrector 5.4"
    PROGDATE=2015/11/23
    EMPTY=1.000E+32

>INFO

= 0
    fieldnotes.electrode_ex.acqchan = 0.0
    fieldnotes.electrode_ex.chtype = EX
    fieldnotes.electrode_ex.id = 14.001
    fieldnotes.electrode_ex.x = 0.0
    fieldnotes.electrode_ex.x2 = 0.0
    fieldnotes.electrode_ex.y = 0.0
    fieldnotes.electrode_ex.y2 = 0.0
    fieldnotes.electrode_ey.acqchan = 0.0
    fieldnotes.electrode_ey.chtype = EY
    fieldnotes.electrode_ey.id = 15.001
    fieldnotes.electrode_ey.x = 0.0
    fieldnotes.electrode_ey.x2 = 0.0
    fieldnotes.electrode_ey.y = 0.0
    fieldnotes.electrode_ey.y2 = 0.0
    fieldnotes.magnetometer_hx.acqchan = 0.0
    fieldnotes.magnetometer_hx.azm = 0.0
    fieldnotes.magnetometer_hx.chtype = HX
    fieldnotes.magnetometer_hx.id = 11.001
    fieldnotes.magnetometer_hx.x = 0.0
    fieldnotes.magnetometer_hx.y = 0.0
    fieldnotes.magnetometer_hy.acqchan = 0.0
    fieldnotes.magnetometer_hy.azm = 90.0
    fieldnotes.magnetometer_hy.chtype = HY
    fieldnotes.magnetometer_hy.id = 12.001
    fieldnotes.magnetometer_hy.x = 0.0
    fieldnotes.magnetometer_hy.y = 0.0
    fieldnotes.magnetometer_hz.acqchan = 0.0
    fieldnotes.magnetometer_hz.azm = 0.0
    fieldnotes.magnetometer_hz.chtype = HZ
    fieldnotes.magnetometer_hz.id = 13.001
    fieldnotes.magnetometer_hz.x = 0.0
    fieldnotes.magnetometer_hz.y = 0.0
    processing.sign_convention = exp(+i \omega t)
    copyright.conditions_of_use = All data and metadata for this survey are available free of charge and may be copied freely, duplicated and further distributed provided this data set is cited as the reference. While the author(s) strive to provide data and metadata of best possible quality, neither the author(s) of this data set, not IRIS make any claims, promises, or guarantees about the accuracy, completeness, or adequacy of this information, and expressly disclaim liability for errors and omissions in the contents of this file. Guidelines about the quality or limitations of the data and metadata, as obtained from the author(s), are included for informational purposes only.
    provenance.creating_application = MTpy
    provenance.creation_time = 2021-08-30 09:46:01

>=DEFINEMEAS

>HMEAS ID=101.001 CHTYPE=HX
>HMEAS ID=102.001 CHTYPE=HY
>HMEAS ID=103.001 CHTYPE=HZ
>EMEAS ID=104.001 CHTYPE=EX
>EMEAS ID=105.001 CHTYPE=EY
>HMEAS ID=201.001 CHTYPE=HX
>HMEAS ID=202.001 CHTYPE=HY
>HMEAS ID=203.001 CHTYPE=HZ
>EMEAS ID=204.001 CHTYPE=EX
>EMEAS ID=205.001 CHTYPE=EY

>=MTSECT

    SECTID=SPLINE
    NFREQ=52
    HX=101.001
    HY=102.001
    HZ=103.001
    EX=104.001
    EY=105.001

>!**** FREQUENCIES ****!
>FREQ // 52
  1.000E+03  8.577E+02  7.356E+02  6.310E+02  5.412E+02  4.642E+02  3.981E+02
  3.415E+02  2.929E+02  2.512E+02  2.154E+02  1.848E+02  1.585E+02  1.359E+02
  1.166E+02  1.000E+02  8.577E+01  7.356E+01  6.310E+01  5.412E+01  4.642E+01
  3.981E+01  3.415E+01  2.929E+01  2.512E+01  2.154E+01  1.848E+01  1.585E+01
  1.359E+01  1.166E+01  1.000E+01  8.577E+00  7.356E+00  6.310E+00  5.412E+00
  4.642E+00  3.981E+00  3.415E+00  2.929E+00  2.512E+00  2.154E+00  1.848E+00
  1.585E+00  1.359E+00  1.166E+00  1.000E+00  8.577E-01  7.356E-01  6.310E-01
  5.412E-01  4.642E-01  3.981E-01

>!**** ROTATION ANGLES ****!
>ZROT NFREQ=52 // 52
  0.000E+00  0.000E+00  0.000E+00  0.000E+00  0.000E+00  0.000E+00  0.000E+00
  0.000E+00  0.000E+00  0.000E+00  0.000E+00  0.000E+00  0.000E+00  0.000E+00
  0.000E+00  0.000E+00  0.000E+00  0.000E+00  0.000E+00  0.000E+00  0.000E+00
  0.000E+00  0.000E+00  0.000E+00  0.000E+00  0.000E+00  0.000E+00  0.000E+00
  0.000E+00  0.000E+00  0.000E+00  0.000E+00  0.000E+00  0.000E+00  0.000E+00
  0.000E+00  0.000E+00  0.000E+00  0.000E+00  0.000E+00  0.000E+00  0.000E+00
  0.000E+00  0.000E+00  0.000E+00  0.000E+00  0.000E+00  0.000E+00  0.000E+00
  0.000E+00  0.000E+00  0.000E+00

>!**** IMPEDANCES ****!
>ZXXR NFREQ=52 ROT=ZROT // 52
 -1.761E+03 -1.241E+03 -6.733E+02 -1.417E+02  2.886E+02  5.835E+02  7.418E+02
  7.869E+02  7.540E+02  6.778E+02  5.846E+02  4.915E+02  4.073E+02  3.352E+02
  2.754E+02  2.265E+02  1.867E+02  1.543E+02  1.278E+02  1.062E+02  8.851E+01
  7.406E+01  6.234E+01  5.296E+01  4.557E+01  3.988E+01  3.562E+01  3.253E+01
  3.039E+01  2.898E+01  2.810E+01  2.756E+01  2.718E+01  2.684E+01  2.641E+01
  2.584E+01  2.509E+01  2.416E+01  2.309E+01  2.193E+01  2.073E+01  1.951E+01
  1.833E+01  1.721E+01  1.615E+01  1.517E+01  1.426E+01  1.341E+01  1.262E+01
  1.188E+01  1.118E+01  1.052E+01
>ZXXI NFREQ=52 ROT=ZROT // 52
  8.450E+02  1.264E+03  1.456E+03  1.440E+03  1.266E+03  9.998E+02  7.059E+02
  4.344E+02  2.134E+02  5.074E+01 -5.847E+01 -1.254E+02 -1.620E+02 -1.783E+02
 -1.819E+02 -1.778E+02 -1.693E+02 -1.584E+02 -1.462E+02 -1.335E+02 -1.208E+02
 -1.083E+02 -9.639E+01 -8.525E+01 -7.501E+01 -6.576E+01 -5.749E+01 -5.015E+01
 -4.365E+01 -3.787E+01 -3.269E+01 -2.799E+01 -2.369E+01 -1.973E+01 -1.609E+01
 -1.279E+01 -9.841E+00 -7.266E+00 -5.076E+00 -3.264E+00 -1.809E+00 -6.748E-01
  1.808E-01  8.061E-01  1.246E+00  1.543E+00  1.733E+00  1.844E+00  1.901E+00
  1.919E+00  1.914E+00  1.895E+00
>ZXX.VAR NFREQ=52 ROT=ZROT // 52
  9.041E+04  8.375E+04  6.961E+04  5.628E+04  4.428E+04  3.342E+04  2.488E+04
  1.966E+04  1.651E+04  1.333E+04  9.744E+03  6.699E+03  4.574E+03  3.228E+03
  2.440E+03  1.932E+03  1.528E+03  1.180E+03  8.762E+02  6.317E+02  4.575E+02
  3.425E+02  2.701E+02  2.217E+02  1.798E+02  1.399E+02  1.066E+02  8.174E+01
  6.374E+01  5.085E+01  4.114E+01  3.323E+01  2.648E+01  2.059E+01  1.570E+01
  1.195E+01  9.288E+00  7.555E+00  6.430E+00  5.521E+00  4.651E+00  3.818E+00
  3.067E+00  2.486E+00  2.093E+00  1.812E+00  1.581E+00  1.384E+00  1.216E+00
  1.057E+00  8.945E-01  7.828E-01
>ZXYR NFREQ=52 ROT=ZROT // 52
  5.700E+02  4.600E+02  3.533E+02  2.543E+02  1.675E+02  9.703E+01  4.599E+01
  1.623E+01  7.959E+00  2.025E+01  5.079E+01  9.570E+01  1.496E+02  2.050E+02
  2.540E+02  2.889E+02  3.043E+02  2.982E+02  2.725E+02  2.316E+02  1.817E+02
  1.291E+02  7.904E+01  3.543E+01  2.939E-01 -2.592E+01 -4.392E+01 -5.507E+01
 -6.098E+01 -6.315E+01 -6.286E+01 -6.105E+01 -5.840E+01 -5.534E+01 -5.214E+01
 -4.897E+01 -4.589E+01 -4.294E+01 -4.015E+01 -3.752E+01 -3.504E+01 -3.270E+01
 -3.050E+01 -2.843E+01 -2.649E+01 -2.466E+01 -2.294E+01 -2.132E+01 -1.981E+01
 -1.838E+01 -1.705E+01 -1.581E+01
>ZXYI NFREQ=52 ROT=ZROT // 52
  6.143E+02  6.516E+02  6.720E+02  6.765E+02  6.673E+02  6.476E+02  6.213E+02
  5.920E+02  5.621E+02  5.321E+02  5.007E+02  4.643E+02  4.190E+02  3.617E+02
  2.916E+02  2.111E+02  1.257E+02  4.270E+01 -3.093E+01 -8.983E+01 -1.312E+02
 -1.547E+02 -1.626E+02 -1.581E+02 -1.452E+02 -1.277E+02 -1.087E+02 -9.028E+01
 -7.385E+01 -5.999E+01 -4.878E+01 -4.005E+01 -3.343E+01 -2.853E+01 -2.498E+01
 -2.243E+01 -2.062E+01 -1.930E+01 -1.832E+01 -1.755E+01 -1.690E+01 -1.632E+01
 -1.577E+01 -1.524E+01 -1.472E+01 -1.421E+01 -1.370E+01 -1.320E+01 -1.271E+01
 -1.224E+01 -1.177E+01 -1.131E+01
>ZXY.VAR NFREQ=52 ROT=ZROT // 52
  1.880E+03  1.755E+03  1.488E+03  1.240E+03  1.020E+03  8.243E+02  6.438E+02
  4.714E+02  3.321E+02  2.550E+02  2.303E+02  2.263E+02  2.269E+02  2.363E+02
  2.539E+02  2.602E+02  2.389E+02  2.011E+02  1.620E+02  1.245E+02  8.878E+01
  6.046E+01  4.375E+01  3.533E+01  2.967E+01  2.477E+01  2.122E+01  1.881E+01
  1.621E+01  1.281E+01  9.368E+00  6.506E+00  4.344E+00  2.834E+00  1.866E+00
  1.311E+00  1.010E+00  8.388E-01  7.373E-01  6.797E-01  6.391E-01  5.838E-01
  5.003E-01  4.016E-01  3.032E-01  2.199E-01  1.586E-01  1.164E-01  8.903E-02
  6.949E-02  5.296E-02  4.262E-02
>ZYXR NFREQ=52 ROT=ZROT // 52
  7.297E+00  4.735E+01  6.938E+01  7.882E+01  7.976E+01  7.531E+01  6.780E+01
  5.890E+01  4.981E+01  4.125E+01  3.364E+01  2.716E+01  2.179E+01  1.744E+01
  1.396E+01  1.121E+01  9.029E+00  7.298E+00  5.921E+00  4.822E+00  3.947E+00
  3.252E+00  2.707E+00  2.282E+00  1.958E+00  1.714E+00  1.534E+00  1.407E+00
  1.320E+00  1.264E+00  1.232E+00  1.215E+00  1.207E+00  1.204E+00  1.200E+00
  1.193E+00  1.180E+00  1.160E+00  1.134E+00  1.100E+00  1.062E+00  1.019E+00
  9.740E-01  9.280E-01  8.822E-01  8.375E-01  7.946E-01  7.535E-01  7.141E-01
  6.764E-01  6.399E-01  6.046E-01
>ZYXI NFREQ=52 ROT=ZROT // 52
  5.908E+02  4.629E+02  3.596E+02  2.769E+02  2.113E+02  1.599E+02  1.199E+02
  8.931E+01  6.605E+01  4.852E+01  3.539E+01  2.560E+01  1.833E+01  1.293E+01
  8.950E+00  6.023E+00  3.888E+00  2.349E+00  1.255E+00  4.952E-01 -1.820E-02
 -3.525E-01 -5.588E-01 -6.769E-01 -7.355E-01 -7.549E-01 -7.491E-01 -7.268E-01
 -6.934E-01 -6.519E-01 -6.044E-01 -5.519E-01 -4.960E-01 -4.384E-01 -3.809E-01
 -3.260E-01 -2.753E-01 -2.304E-01 -1.918E-01 -1.592E-01 -1.318E-01 -1.080E-01
 -8.627E-02 -6.509E-02 -4.335E-02 -2.053E-02  3.541E-03  2.837E-02  5.336E-02
  7.775E-02  1.008E-01  1.220E-01
>ZYX.VAR NFREQ=52 ROT=ZROT // 52
  4.169E+03  3.393E+03  1.932E+03  1.312E+03  9.295E+02  6.776E+02  5.147E+02
  3.938E+02  2.946E+02  2.112E+02  1.437E+02  9.480E+01  6.247E+01  4.147E+01
  2.786E+01  1.903E+01  1.324E+01  9.381E+00  6.761E+00  4.959E+00  3.706E+00
  2.809E+00  2.136E+00  1.622E+00  1.236E+00  9.496E-01  7.414E-01  5.923E-01
  4.863E-01  4.114E-01  3.586E-01  3.215E-01  2.958E-01  2.782E-01  2.659E-01
  2.556E-01  2.436E-01  2.257E-01  2.027E-01  1.789E-01  1.568E-01  1.372E-01
  1.204E-01  1.057E-01  9.275E-02  8.151E-02  7.204E-02  6.462E-02  5.916E-02
  5.374E-02  4.659E-02  4.092E-02
>ZYYR NFREQ=52 ROT=ZROT // 52
  9.176E+01  7.561E+01  6.047E+01  4.677E+01  3.475E+01  2.451E+01  1.599E+01
  9.036E+00  3.439E+00 -1.017E+00 -4.518E+00 -7.211E+00 -9.217E+00 -1.062E+01
 -1.151E+01 -1.195E+01 -1.199E+01 -1.170E+01 -1.114E+01 -1.038E+01 -9.480E+00
 -8.510E+00 -7.527E+00 -6.578E+00 -5.700E+00 -4.912E+00 -4.222E+00 -3.631E+00
 -3.130E+00 -2.709E+00 -2.356E+00 -2.061E+00 -1.813E+00 -1.604E+00 -1.425E+00
 -1.272E+00 -1.140E+00 -1.024E+00 -9.214E-01 -8.295E-01 -7.462E-01 -6.698E-01
 -5.989E-01 -5.324E-01 -4.694E-01 -4.091E-01 -3.509E-01 -2.943E-01 -2.391E-01
 -1.850E-01 -1.320E-01 -8.049E-02
>ZYYI NFREQ=52 ROT=ZROT // 52
 -4.204E+01 -4.933E+01 -5.351E+01 -5.505E+01 -5.450E+01 -5.241E+01 -4.931E+01
 -4.563E+01 -4.168E+01 -3.768E+01 -3.377E+01 -3.004E+01 -2.655E+01 -2.331E+01
 -2.036E+01 -1.769E+01 -1.533E+01 -1.324E+01 -1.143E+01 -9.877E+00 -8.544E+00
 -7.404E+00 -6.427E+00 -5.584E+00 -4.853E+00 -4.216E+00 -3.660E+00 -3.176E+00
 -2.756E+00 -2.395E+00 -2.086E+00 -1.824E+00 -1.603E+00 -1.419E+00 -1.267E+00
 -1.142E+00 -1.040E+00 -9.581E-01 -8.925E-01 -8.408E-01 -8.009E-01 -7.707E-01
 -7.485E-01 -7.328E-01 -7.222E-01 -7.154E-01 -7.113E-01 -7.084E-01 -7.058E-01
 -7.023E-01 -6.970E-01 -6.891E-01
>ZYY.VAR NFREQ=52 ROT=ZROT // 52
  1.530E+02  1.326E+02  9.195E+01  6.972E+01  5.409E+01  4.289E+01  3.520E+01
  2.972E+01  2.531E+01  2.101E+01  1.678E+01  1.330E+01  1.078E+01  8.964E+00
  7.628E+00  6.576E+00  5.654E+00  4.751E+00  3.813E+00  2.940E+00  2.231E+00
  1.656E+00  1.156E+00  7.433E-01  4.477E-01  2.615E-01  1.565E-01  1.031E-01
  7.595E-02  6.068E-02  4.961E-02  3.879E-02  2.919E-02  2.193E-02  1.656E-02
  1.244E-02  9.354E-03  7.241E-03  5.926E-03  5.214E-03  4.920E-03  4.847E-03
  4.826E-03  4.713E-03  4.474E-03  4.346E-03  4.502E-03  4.750E-03  4.829E-03
  4.765E-03  4.689E-03  4.650E-03
>ZDETR NFREQ=52 ROT=ZROT // 52
  5.865E+02  5.331E+02  4.833E+02  4.360E+02  3.901E+02  3.453E+02  3.019E+02
  2.607E+02  2.228E+02  1.893E+02  1.607E+02  1.375E+02  1.196E+02  1.065E+02
  9.723E+01  9.032E+01  8.407E+01  7.672E+01  6.712E+01  5.538E+01  4.299E+01
  3.171E+01  2.260E+01  1.593E+01  1.142E+01  8.550E+00  6.811E+00  5.792E+00
  5.202E+00  4.858E+00  4.651E+00  4.523E+00  4.440E+00  4.390E+00  4.363E+00
  4.351E+00  4.350E+00  4.352E+00  4.352E+00  4.343E+00  4.320E+00  4.278E+00
  4.214E+00  4.128E+00  4.020E+00  3.895E+00  3.756E+00  3.607E+00  3.454E+00
  3.299E+00  3.145E+00  2.996E+00
>ZDETI NFREQ=52 ROT=ZROT // 52
 -1.979E+02 -1.860E+02 -1.762E+02 -1.690E+02 -1.640E+02 -1.602E+02 -1.564E+02
 -1.515E+02 -1.449E+02 -1.362E+02 -1.255E+02 -1.130E+02 -9.906E+01 -8.381E+01
 -6.740E+01 -4.993E+01 -3.168E+01 -1.362E+01  2.788E+00  1.541E+01  2.293E+01
  2.582E+01  2.536E+01  2.297E+01  1.979E+01  1.651E+01  1.351E+01  1.091E+01
  8.738E+00  6.959E+00  5.513E+00  4.344E+00  3.399E+00  2.637E+00  2.017E+00
  1.513E+00  1.101E+00  7.643E-01  4.917E-01  2.742E-01  1.059E-01 -1.793E-02
 -1.015E-01 -1.487E-01 -1.642E-01 -1.534E-01 -1.219E-01 -7.575E-02 -2.078E-02
  3.810E-02  9.687E-02  1.528E-01
>ZDET.VAR NFREQ=52 ROT=ZROT // 52
  1.810E+04  1.676E+04  1.392E+04  1.104E+04  8.595E+03  6.634E+03  5.129E+03
  4.008E+03  3.144E+03  2.399E+03  1.747E+03  1.238E+03  8.806E+02  6.517E+02
  5.165E+02  4.250E+02  3.455E+02  2.771E+02  2.230E+02  1.799E+02  1.437E+02
  1.113E+02  8.088E+01  5.484E+01  3.624E+01  2.517E+01  2.030E+01  1.951E+01
  1.920E+01  1.713E+01  1.438E+01  1.211E+01  1.034E+01  8.896E+00  7.586E+00
  6.242E+00  4.864E+00  3.537E+00  2.484E+00  1.904E+00  1.684E+00  1.528E+00
  1.294E+00  1.043E+00  8.234E-01  6.463E-01  5.114E-01  4.138E-01  3.471E-01
  2.992E-01  2.600E-01  2.356E-01

>!**** ROTATION ANGLES ****!
>RHOROT NFREQ=52 // 52
  0.000E+00  0.000E+00  0.000E+00  0.000E+00  0.000E+00  0.000E+00  0.000E+00
  0.000E+00  0.000E+00  0.000E+00  0.000E+00  0.000E+00  0.000E+00  0.000E+00
  0.000E+00  0.000E+00  0.000E+00  0.000E+00  0.000E+00  0.000E+00  0.000E+00
  0.000E+00  0.000E+00  0.000E+00  0.000E+00  0.000E+00  0.000E+00  0.000E+00
  0.000E+00  0.000E+00  0.000E+00  0.000E+00  0.000E+00  0.000E+00  0.000E+00
  0.000E+00  0.000E+00  0.000E+00  0.000E+00  0.000E+00  0.000E+00  0.000E+00
  0.000E+00  0.000E+00  0.000E+00  0.000E+00  0.000E+00  0.000E+00  0.000E+00
  0.000E+00  0.000E+00  0.000E+00

>!**** APPARENT RESISTIVITIES AND PHASES ****!
>RHOXY NFREQ=52 ROT=RHOROT // 52
  1.405E+02  1.483E+02  1.567E+02  1.656E+02  1.749E+02  1.848E+02  1.950E+02
  2.054E+02  2.158E+02  2.258E+02  2.351E+02  2.432E+02  2.498E+02  2.543E+02
  2.565E+02  2.560E+02  2.527E+02  2.468E+02  2.384E+02  2.281E+02  2.164E+02
  2.039E+02  1.914E+02  1.792E+02  1.678E+02  1.576E+02  1.487E+02  1.411E+02
  1.349E+02  1.301E+02  1.266E+02  1.243E+02  1.231E+02  1.229E+02  1.235E+02
  1.250E+02  1.271E+02  1.298E+02  1.330E+02  1.366E+02  1.405E+02  1.446E+02
  1.488E+02  1.531E+02  1.575E+02  1.620E+02  1.665E+02  1.710E+02  1.756E+02
  1.802E+02  1.850E+02  1.899E+02
>PHSXY NFREQ=52 ROT=RHOROT // 52
  4.714E+01  5.478E+01  6.226E+01  6.940E+01  7.591E+01  8.148E+01  8.577E+01
  8.843E+01  8.919E+01  8.782E+01  8.421E+01  7.835E+01  7.036E+01  6.046E+01
  4.894E+01  3.615E+01  2.245E+01  8.149E+00 -6.477E+00 -2.120E+01 -3.582E+01
 -5.017E+01 -6.407E+01 -7.737E+01 -8.988E+01 -1.015E+02 -1.120E+02 -1.214E+02
 -1.295E+02 -1.365E+02 -1.422E+02 -1.467E+02 -1.502E+02 -1.527E+02 -1.544E+02
 -1.554E+02 -1.558E+02 -1.558E+02 -1.555E+02 -1.549E+02 -1.542E+02 -1.535E+02
 -1.527E+02 -1.518E+02 -1.509E+02 -1.501E+02 -1.492E+02 -1.482E+02 -1.473E+02
 -1.464E+02 -1.454E+02 -1.444E+02
>RHOXY.ERR NFREQ=52 ROT=RHOROT // 52
  3.121E-02  3.167E-02  3.066E-02  2.942E-02  2.805E-02  2.652E-02  2.466E-02
  2.223E-02  1.969E-02  1.823E-02  1.833E-02  1.927E-02  2.055E-02  2.242E-02
  2.495E-02  2.726E-02  2.836E-02  2.844E-02  2.805E-02  2.716E-02  2.545E-02
  2.338E-02  2.219E-02  2.225E-02  2.274E-02  2.315E-02  2.381E-02  2.483E-02
  2.545E-02  2.488E-02  2.331E-02  2.120E-02  1.882E-02  1.645E-02  1.439E-02
  1.296E-02  1.218E-02  1.187E-02  1.187E-02  1.214E-02  1.253E-02  1.275E-02
  1.256E-02  1.198E-02  1.109E-02  1.006E-02  9.106E-03  8.317E-03  7.752E-03
  7.300E-03  6.795E-03  6.498E-03
>PHSXY.ERR NFREQ=52 ROT=RHOROT // 52
  4.193E+00  4.257E+00  4.118E+00  3.949E+00  3.762E+00  3.553E+00  3.300E+00
  2.971E+00  2.627E+00  2.430E+00  2.444E+00  2.571E+00  2.744E+00  2.996E+00
  3.339E+00  3.654E+00  3.805E+00  3.815E+00  3.762E+00  3.640E+00  3.408E+00
  3.127E+00  2.965E+00  2.973E+00  3.040E+00  3.095E+00  3.185E+00  3.324E+00
  3.407E+00  3.330E+00  3.117E+00  2.831E+00  2.510E+00  2.191E+00  1.914E+00
  1.722E+00  1.619E+00  1.576E+00  1.576E+00  1.613E+00  1.665E+00  1.694E+00
  1.669E+00  1.592E+00  1.472E+00  1.335E+00  1.208E+00  1.103E+00  1.027E+00
  9.672E-01  9.000E-01  8.604E-01
>RHOYX NFREQ=52 ROT=RHOROT // 52
  6.981E+01  5.049E+01  3.647E+01  2.627E+01  1.886E+01  1.346E+01  9.536E+00
  6.704E+00  4.673E+00  3.229E+00  2.213E+00  1.508E+00  1.023E+00  6.935E-01
  4.719E-01  3.239E-01  2.253E-01  1.598E-01  1.161E-01  8.685E-02  6.712E-02
  5.377E-02  4.474E-02  3.870E-02  3.482E-02  3.255E-02  3.155E-02  3.164E-02
  3.271E-02  3.471E-02  3.764E-02  4.151E-02  4.631E-02  5.204E-02  5.861E-02
  6.592E-02  7.378E-02  8.197E-02  9.025E-02  9.841E-02  1.062E-01  1.137E-01
  1.207E-01  1.273E-01  1.338E-01  1.404E-01  1.472E-01  1.546E-01  1.626E-01
  1.713E-01  1.808E-01  1.911E-01
>PHSYX NFREQ=52 ROT=RHOROT // 52
  8.929E+01  8.416E+01  7.908E+01  7.411E+01  6.932E+01  6.478E+01  6.052E+01
  5.659E+01  5.298E+01  4.963E+01  4.645E+01  4.332E+01  4.007E+01  3.657E+01
  3.265E+01  2.825E+01  2.330E+01  1.784E+01  1.197E+01  5.863E+00 -2.641E-01
 -6.185E+00 -1.167E+01 -1.652E+01 -2.059E+01 -2.378E+01 -2.602E+01 -2.732E+01
 -2.771E+01 -2.728E+01 -2.614E+01 -2.444E+01 -2.233E+01 -2.001E+01 -1.761E+01
 -1.528E+01 -1.313E+01 -1.123E+01 -9.602E+00 -8.233E+00 -7.077E+00 -6.049E+00
 -5.061E+00 -4.012E+00 -2.813E+00 -1.404E+00  2.553E-01  2.156E+00  4.273E+00
  6.557E+00  8.953E+00  1.141E+01
>RHOYX.ERR NFREQ=52 ROT=RHOROT // 52
  6.465E-02  7.367E-02  7.075E-02  7.403E-02  7.918E-02  8.607E-02  9.567E-02
  1.070E-01  1.189E-01  1.299E-01  1.390E-01  1.470E-01  1.557E-01  1.654E-01
  1.763E-01  1.885E-01  2.019E-01  2.161E-01  2.304E-01  2.443E-01  2.574E-01
  2.685E-01  2.760E-01  2.787E-01  2.772E-01  2.722E-01  2.649E-01  2.566E-01
  2.482E-01  2.404E-01  2.337E-01  2.282E-01  2.243E-01  2.219E-01  2.208E-01
  2.205E-01  2.198E-01  2.171E-01  2.123E-01  2.070E-01  2.019E-01  1.977E-01
  1.945E-01  1.918E-01  1.895E-01  1.875E-01  1.860E-01  1.857E-01  1.870E-01
  1.874E-01  1.838E-01  1.812E-01
>PHSYX.ERR NFREQ=52 ROT=RHOROT // 52
  8.864E+00  1.016E+01  9.736E+00  1.021E+01  1.095E+01  1.196E+01  1.337E+01
  1.507E+01  1.687E+01  1.857E+01  1.999E+01  2.126E+01  2.264E+01  2.421E+01
  2.601E+01  2.806E+01  3.034E+01  3.282E+01  3.537E+01  3.791E+01  4.035E+01
  4.248E+01  4.392E+01  4.446E+01  4.416E+01  4.318E+01  4.178E+01  4.020E+01
  3.862E+01  3.718E+01  3.596E+01  3.498E+01  3.427E+01  3.385E+01  3.366E+01
  3.360E+01  3.348E+01  3.299E+01  3.216E+01  3.121E+01  3.035E+01  2.962E+01
  2.906E+01  2.862E+01  2.822E+01  2.789E+01  2.764E+01  2.758E+01  2.779E+01
  2.786E+01  2.725E+01  2.682E+01
>RHODET NFREQ=52 ROT=RHOROT // 52
  7.662E+01  7.433E+01  7.195E+01  6.930E+01  6.618E+01  6.242E+01  5.806E+01
  5.326E+01  4.825E+01  4.329E+01  3.859E+01  3.429E+01  3.044E+01  2.703E+01
  2.401E+01  2.130E+01  1.882E+01  1.651E+01  1.431E+01  1.221E+01  1.023E+01
  8.399E+00  6.757E+00  5.338E+00  4.157E+00  3.210E+00  2.477E+00  1.925E+00
  1.522E+00  1.236E+00  1.041E+00  9.170E-01  8.500E-01  8.313E-01  8.540E-01
  9.145E-01  1.011E+00  1.144E+00  1.310E+00  1.508E+00  1.734E+00  1.981E+00
  2.242E+00  2.510E+00  2.777E+00  3.039E+00  3.293E+00  3.539E+00  3.781E+00
  4.022E+00  4.267E+00  4.521E+00
>PHSDET NFREQ=52 ROT=RHOROT // 52
 -1.864E+01 -1.924E+01 -2.003E+01 -2.119E+01 -2.280E+01 -2.489E+01 -2.739E+01
 -3.017E+01 -3.304E+01 -3.575E+01 -3.800E+01 -3.942E+01 -3.963E+01 -3.820E+01
 -3.473E+01 -2.893E+01 -2.065E+01 -1.007E+01  2.378E+00  1.555E+01  2.808E+01
  3.915E+01  4.829E+01  5.526E+01  6.002E+01  6.263E+01  6.324E+01  6.203E+01
  5.923E+01  5.508E+01  4.985E+01  4.385E+01  3.744E+01  3.099E+01  2.481E+01
  1.917E+01  1.420E+01  9.961E+00  6.446E+00  3.612E+00  1.404E+00 -2.402E-01
 -1.379E+00 -2.063E+00 -2.339E+00 -2.255E+00 -1.858E+00 -1.203E+00 -3.448E-01
  6.618E-01  1.764E+00  2.919E+00
>RHODET.ERR NFREQ=52 ROT=RHOROT // 52
  1.242E-01  1.305E-01  1.305E-01  1.281E-01  1.251E-01  1.224E-01  1.206E-01
  1.202E-01  1.208E-01  1.203E-01  1.176E-01  1.136E-01  1.101E-01  1.086E-01
  1.106E-01  1.148E-01  1.186E-01  1.222E-01  1.268E-01  1.326E-01  1.393E-01
  1.455E-01  1.491E-01  1.491E-01  1.484E-01  1.517E-01  1.660E-01  1.958E-01
  2.310E-01  2.573E-01  2.746E-01  2.875E-01  2.963E-01  2.996E-01  2.954E-01
  2.819E-01  2.591E-01  2.285E-01  1.969E-01  1.757E-01  1.673E-01  1.615E-01
  1.517E-01  1.399E-01  1.285E-01  1.182E-01  1.097E-01  1.031E-01  9.892E-02
  9.629E-02  9.422E-02  9.408E-02
>PHSDET.ERR NFREQ=52 ROT=RHOROT // 52
  1.768E+01  1.866E+01  1.866E+01  1.829E+01  1.782E+01  1.741E+01  1.713E+01
  1.708E+01  1.716E+01  1.708E+01  1.667E+01  1.607E+01  1.553E+01  1.531E+01
  1.561E+01  1.624E+01  1.682E+01  1.738E+01  1.809E+01  1.899E+01  2.003E+01
  2.102E+01  2.158E+01  2.159E+01  2.147E+01  2.199E+01  2.431E+01  2.929E+01
  3.547E+01  4.034E+01  4.365E+01  4.620E+01  4.798E+01  4.864E+01  4.780E+01
  4.510E+01  4.068E+01  3.503E+01  2.948E+01  2.591E+01  2.452E+01  2.358E+01
  2.200E+01  2.014E+01  1.835E+01  1.677E+01  1.547E+01  1.449E+01  1.386E+01
  1.347E+01  1.316E+01  1.314E+01

>END
