# Supplementary material for: 3D structure of the Campi Flegrei caldera central sector reconstructed through short-period magnetotelluric imaging
Source: Sci Rep. 2022 Dec 2;12:20802. doi: 10.1038/s41598-022-24998-6 (PMC9716173; doi:10.1038/s41598-022-24998-6)
Supplement: Supplementary file 12 — Supplementary Information 12. [file 41598_2022_24998_MOESM12_ESM.zip › WFLEB22.edi]

>HEAD

    DATAID=WFLEB22
    FILEBY=anton
    ACQDATE=2004/01/01
    FILEDATE=2021/07/15
    STDVERS="SEG 1.0"
    PROGVERS="MT-Corrector 5.4"
    PROGDATE=2015/11/23
    EMPTY=1.000E+32

>INFO

= 0
    fieldnotes.electrode_ex.acqchan = 0.0
    fieldnotes.electrode_ex.chtype = EX
    fieldnotes.electrode_ex.id = 14.001
    fieldnotes.electrode_ex.x = 0.0
    fieldnotes.electrode_ex.x2 = 0.0
    fieldnotes.electrode_ex.y = 0.0
    fieldnotes.electrode_ex.y2 = 0.0
    fieldnotes.electrode_ey.acqchan = 0.0
    fieldnotes.electrode_ey.chtype = EY
    fieldnotes.electrode_ey.id = 15.001
    fieldnotes.electrode_ey.x = 0.0
    fieldnotes.electrode_ey.x2 = 0.0
    fieldnotes.electrode_ey.y = 0.0
    fieldnotes.electrode_ey.y2 = 0.0
    fieldnotes.magnetometer_hx.acqchan = 0.0
    fieldnotes.magnetometer_hx.azm = 0.0
    fieldnotes.magnetometer_hx.chtype = HX
    fieldnotes.magnetometer_hx.id = 11.001
    fieldnotes.magnetometer_hx.x = 0.0
    fieldnotes.magnetometer_hx.y = 0.0
    fieldnotes.magnetometer_hy.acqchan = 0.0
    fieldnotes.magnetometer_hy.azm = 90.0
    fieldnotes.magnetometer_hy.chtype = HY
    fieldnotes.magnetometer_hy.id = 12.001
    fieldnotes.magnetometer_hy.x = 0.0
    fieldnotes.magnetometer_hy.y = 0.0
    fieldnotes.magnetometer_hz.acqchan = 0.0
    fieldnotes.magnetometer_hz.azm = 0.0
    fieldnotes.magnetometer_hz.chtype = HZ
    fieldnotes.magnetometer_hz.id = 13.001
    fieldnotes.magnetometer_hz.x = 0.0
    fieldnotes.magnetometer_hz.y = 0.0
    processing.sign_convention = exp(+i \omega t)
    copyright.conditions_of_use = All data and metadata for this survey are available free of charge and may be copied freely, duplicated and further distributed provided this data set is cited as the reference. While the author(s) strive to provide data and metadata of best possible quality, neither the author(s) of this data set, not IRIS make any claims, promises, or guarantees about the accuracy, completeness, or adequacy of this information, and expressly disclaim liability for errors and omissions in the contents of this file. Guidelines about the quality or limitations of the data and metadata, as obtained from the author(s), are included for informational purposes only.
    provenance.creating_application = MTpy
    provenance.creation_time = 2021-08-30 09:46:07

>=DEFINEMEAS

>HMEAS ID=101.001 CHTYPE=HX
>HMEAS ID=102.001 CHTYPE=HY
>HMEAS ID=103.001 CHTYPE=HZ
>EMEAS ID=104.001 CHTYPE=EX
>EMEAS ID=105.001 CHTYPE=EY
>HMEAS ID=201.001 CHTYPE=HX
>HMEAS ID=202.001 CHTYPE=HY
>HMEAS ID=203.001 CHTYPE=HZ
>EMEAS ID=204.001 CHTYPE=EX
>EMEAS ID=205.001 CHTYPE=EY

>=MTSECT

    SECTID=SPLINE
    NFREQ=52
    HX=101.001
    HY=102.001
    HZ=103.001
    EX=104.001
    EY=105.001

>!**** FREQUENCIES ****!
>FREQ // 52
  1.000E+03  8.577E+02  7.356E+02  6.310E+02  5.412E+02  4.642E+02  3.981E+02
  3.415E+02  2.929E+02  2.512E+02  2.154E+02  1.848E+02  1.585E+02  1.359E+02
  1.166E+02  1.000E+02  8.577E+01  7.356E+01  6.310E+01  5.412E+01  4.642E+01
  3.981E+01  3.415E+01  2.929E+01  2.512E+01  2.154E+01  1.848E+01  1.585E+01
  1.359E+01  1.166E+01  1.000E+01  8.577E+00  7.356E+00  6.310E+00  5.412E+00
  4.642E+00  3.981E+00  3.415E+00  2.929E+00  2.512E+00  2.154E+00  1.848E+00
  1.585E+00  1.359E+00  1.166E+00  1.000E+00  8.577E-01  7.356E-01  6.310E-01
  5.412E-01  4.642E-01  3.981E-01

>!**** ROTATION ANGLES ****!
>ZROT NFREQ=52 // 52
  0.000E+00  0.000E+00  0.000E+00  0.000E+00  0.000E+00  0.000E+00  0.000E+00
  0.000E+00  0.000E+00  0.000E+00  0.000E+00  0.000E+00  0.000E+00  0.000E+00
  0.000E+00  0.000E+00  0.000E+00  0.000E+00  0.000E+00  0.000E+00  0.000E+00
  0.000E+00  0.000E+00  0.000E+00  0.000E+00  0.000E+00  0.000E+00  0.000E+00
  0.000E+00  0.000E+00  0.000E+00  0.000E+00  0.000E+00  0.000E+00  0.000E+00
  0.000E+00  0.000E+00  0.000E+00  0.000E+00  0.000E+00  0.000E+00  0.000E+00
  0.000E+00  0.000E+00  0.000E+00  0.000E+00  0.000E+00  0.000E+00  0.000E+00
  0.000E+00  0.000E+00  0.000E+00

>!**** IMPEDANCES ****!
>ZXXR NFREQ=52 ROT=ZROT // 52
  1.950E+01  2.005E+01  2.021E+01  2.003E+01  1.957E+01  1.887E+01  1.795E+01
  1.682E+01  1.548E+01  1.393E+01  1.220E+01  1.033E+01  8.437E+00  6.635E+00
  5.050E+00  3.776E+00  2.857E+00  2.278E+00  1.985E+00  1.900E+00  1.950E+00
  2.075E+00  2.236E+00  2.412E+00  2.598E+00  2.798E+00  3.020E+00  3.276E+00
  3.579E+00  3.940E+00  4.369E+00  4.872E+00  5.448E+00  6.090E+00  6.781E+00
  7.499E+00  8.211E+00  8.883E+00  9.479E+00  9.970E+00  1.033E+01  1.056E+01
  1.065E+01  1.060E+01  1.043E+01  1.017E+01  9.836E+00  9.453E+00  9.043E+00
  8.619E+00  8.193E+00  7.772E+00
>ZXXI NFREQ=52 ROT=ZROT // 52
  6.597E+01  5.829E+01  5.155E+01  4.576E+01  4.092E+01  3.699E+01  3.387E+01
  3.144E+01  2.955E+01  2.803E+01  2.671E+01  2.540E+01  2.397E+01  2.234E+01
  2.049E+01  1.847E+01  1.636E+01  1.428E+01  1.232E+01  1.054E+01  8.986E+00
  7.656E+00  6.544E+00  5.627E+00  4.879E+00  4.271E+00  3.774E+00  3.359E+00
  2.999E+00  2.668E+00  2.335E+00  1.972E+00  1.549E+00  1.037E+00  4.122E-01
 -3.419E-01 -1.228E+00 -2.233E+00 -3.327E+00 -4.463E+00 -5.588E+00 -6.644E+00
 -7.582E+00 -8.365E+00 -8.974E+00 -9.411E+00 -9.689E+00 -9.838E+00 -9.891E+00
 -9.880E+00 -9.831E+00 -9.763E+00
>ZXX.VAR NFREQ=52 ROT=ZROT // 52
  4.177E+02  3.839E+02  3.126E+02  2.541E+02  2.048E+02  1.637E+02  1.327E+02
  1.134E+02  1.020E+02  9.166E+01  8.072E+01  7.196E+01  6.596E+01  6.004E+01
  5.240E+01  4.338E+01  3.388E+01  2.528E+01  1.850E+01  1.347E+01  9.889E+00
  7.402E+00  5.714E+00  4.587E+00  3.840E+00  3.316E+00  2.860E+00  2.404E+00
  1.968E+00  1.581E+00  1.271E+00  1.053E+00  9.257E-01  8.870E-01  9.469E-01
  1.132E+00  1.489E+00  2.091E+00  2.951E+00  3.960E+00  4.917E+00  5.554E+00
  5.725E+00  5.573E+00  5.242E+00  4.751E+00  4.132E+00  3.528E+00  3.058E+00
  2.748E+00  2.591E+00  2.544E+00
>ZXYR NFREQ=52 ROT=ZROT // 52
  2.644E+02  2.389E+02  2.151E+02  1.930E+02  1.726E+02  1.540E+02  1.371E+02
  1.219E+02  1.084E+02  9.638E+01  8.587E+01  7.668E+01  6.869E+01  6.173E+01
  5.565E+01  5.029E+01  4.552E+01  4.124E+01  3.737E+01  3.387E+01  3.071E+01
  2.790E+01  2.544E+01  2.333E+01  2.155E+01  2.009E+01  1.893E+01  1.803E+01
  1.736E+01  1.688E+01  1.656E+01  1.636E+01  1.624E+01  1.619E+01  1.616E+01
  1.612E+01  1.605E+01  1.594E+01  1.576E+01  1.551E+01  1.518E+01  1.478E+01
  1.431E+01  1.377E+01  1.317E+01  1.251E+01  1.182E+01  1.110E+01  1.036E+01
  9.624E+00  8.897E+00  8.188E+00
>ZXYI NFREQ=52 ROT=ZROT // 52
  1.747E+02  1.758E+02  1.754E+02  1.738E+02  1.710E+02  1.670E+02  1.620E+02
  1.562E+02  1.496E+02  1.424E+02  1.348E+02  1.268E+02  1.185E+02  1.101E+02
  1.016E+02  9.313E+01  8.480E+01  7.670E+01  6.893E+01  6.155E+01  5.464E+01
  4.825E+01  4.241E+01  3.713E+01  3.241E+01  2.822E+01  2.452E+01  2.127E+01
  1.841E+01  1.589E+01  1.366E+01  1.167E+01  9.871E+00  8.247E+00  6.776E+00
  5.452E+00  4.283E+00  3.281E+00  2.465E+00  1.853E+00  1.451E+00  1.259E+00
  1.259E+00  1.424E+00  1.717E+00  2.095E+00  2.517E+00  2.949E+00  3.361E+00
  3.736E+00  4.061E+00  4.333E+00
>ZXY.VAR NFREQ=52 ROT=ZROT // 52
  5.969E+02  5.482E+02  4.458E+02  3.806E+02  3.269E+02  2.781E+02  2.343E+02
  1.953E+02  1.624E+02  1.376E+02  1.202E+02  1.080E+02  9.946E+01  9.377E+01
  9.009E+01  8.687E+01  8.256E+01  7.582E+01  6.589E+01  5.409E+01  4.223E+01
  3.193E+01  2.423E+01  1.902E+01  1.569E+01  1.370E+01  1.260E+01  1.203E+01
  1.162E+01  1.109E+01  1.025E+01  9.048E+00  7.750E+00  6.620E+00  5.726E+00
  5.066E+00  4.610E+00  4.315E+00  4.119E+00  3.943E+00  3.740E+00  3.494E+00
  3.191E+00  2.805E+00  2.348E+00  1.887E+00  1.482E+00  1.171E+00  9.684E-01
  8.322E-01  7.221E-01  6.523E-01
>ZYXR NFREQ=52 ROT=ZROT // 52
 -4.632E+02 -4.060E+02 -3.559E+02 -3.122E+02 -2.742E+02 -2.411E+02 -2.124E+02
 -1.875E+02 -1.656E+02 -1.464E+02 -1.296E+02 -1.146E+02 -1.015E+02 -8.981E+01
 -7.952E+01 -7.047E+01 -6.252E+01 -5.556E+01 -4.950E+01 -4.422E+01 -3.964E+01
 -3.568E+01 -3.225E+01 -2.930E+01 -2.677E+01 -2.459E+01 -2.274E+01 -2.116E+01
 -1.983E+01 -1.870E+01 -1.775E+01 -1.696E+01 -1.632E+01 -1.579E+01 -1.537E+01
 -1.503E+01 -1.476E+01 -1.454E+01 -1.436E+01 -1.421E+01 -1.408E+01 -1.395E+01
 -1.382E+01 -1.368E+01 -1.351E+01 -1.333E+01 -1.313E+01 -1.292E+01 -1.269E+01
 -1.246E+01 -1.222E+01 -1.199E+01
>ZYXI NFREQ=52 ROT=ZROT // 52
 -4.713E+02 -4.239E+02 -3.811E+02 -3.422E+02 -3.068E+02 -2.748E+02 -2.457E+02
 -2.196E+02 -1.961E+02 -1.751E+02 -1.564E+02 -1.399E+02 -1.253E+02 -1.124E+02
 -1.009E+02 -9.059E+01 -8.137E+01 -7.306E+01 -6.553E+01 -5.869E+01 -5.248E+01
 -4.686E+01 -4.179E+01 -3.725E+01 -3.321E+01 -2.965E+01 -2.654E+01 -2.385E+01
 -2.153E+01 -1.957E+01 -1.791E+01 -1.651E+01 -1.535E+01 -1.437E+01 -1.354E+01
 -1.283E+01 -1.221E+01 -1.166E+01 -1.115E+01 -1.067E+01 -1.021E+01 -9.754E+00
 -9.311E+00 -8.882E+00 -8.475E+00 -8.097E+00 -7.754E+00 -7.448E+00 -7.178E+00
 -6.938E+00 -6.722E+00 -6.521E+00
>ZYX.VAR NFREQ=52 ROT=ZROT // 52
  6.362E+02  5.731E+02  4.426E+02  3.581E+02  2.942E+02  2.465E+02  2.119E+02
  1.852E+02  1.624E+02  1.402E+02  1.185E+02  9.949E+01  8.449E+01  7.326E+01
  6.513E+01  5.864E+01  5.256E+01  4.630E+01  3.965E+01  3.308E+01  2.716E+01
  2.208E+01  1.785E+01  1.448E+01  1.194E+01  1.012E+01  8.808E+00  7.829E+00
  7.029E+00  6.296E+00  5.565E+00  4.811E+00  4.080E+00  3.421E+00  2.871E+00
  2.449E+00  2.151E+00  1.962E+00  1.850E+00  1.776E+00  1.708E+00  1.623E+00
  1.510E+00  1.375E+00  1.225E+00  1.076E+00  9.408E-01  8.302E-01  7.505E-01
  6.942E-01  6.521E-01  6.274E-01
>ZYYR NFREQ=52 ROT=ZROT // 52
  9.465E+01  1.103E+02  1.206E+02  1.261E+02  1.277E+02  1.259E+02  1.215E+02
  1.152E+02  1.079E+02  1.001E+02  9.234E+01  8.505E+01  7.844E+01  7.265E+01
  6.769E+01  6.352E+01  6.005E+01  5.712E+01  5.462E+01  5.243E+01  5.041E+01
  4.852E+01  4.669E+01  4.490E+01  4.314E+01  4.141E+01  3.971E+01  3.801E+01
  3.630E+01  3.455E+01  3.274E+01  3.085E+01  2.890E+01  2.690E+01  2.489E+01
  2.290E+01  2.100E+01  1.920E+01  1.755E+01  1.604E+01  1.469E+01  1.348E+01
  1.239E+01  1.140E+01  1.051E+01  9.706E+00  8.970E+00  8.298E+00  7.683E+00
  7.120E+00  6.603E+00  6.126E+00
>ZYYI NFREQ=52 ROT=ZROT // 52
  4.742E+02  4.153E+02  3.623E+02  3.146E+02  2.723E+02  2.350E+02  2.027E+02
  1.750E+02  1.516E+02  1.322E+02  1.162E+02  1.032E+02  9.277E+01  8.437E+01
  7.767E+01  7.231E+01  6.804E+01  6.461E+01  6.185E+01  5.957E+01  5.763E+01
  5.591E+01  5.430E+01  5.271E+01  5.108E+01  4.936E+01  4.754E+01  4.562E+01
  4.361E+01  4.153E+01  3.942E+01  3.728E+01  3.515E+01  3.302E+01  3.091E+01
  2.883E+01  2.679E+01  2.481E+01  2.290E+01  2.108E+01  1.936E+01  1.775E+01
  1.626E+01  1.487E+01  1.359E+01  1.241E+01  1.133E+01  1.035E+01  9.450E+00
  8.640E+00  7.907E+00  7.243E+00
>ZYY.VAR NFREQ=52 ROT=ZROT // 52
  2.423E+03  2.230E+03  1.822E+03  1.440E+03  1.131E+03  9.013E+02  7.394E+02
  6.248E+02  5.395E+02  4.683E+02  4.036E+02  3.444E+02  2.914E+02  2.466E+02
  2.098E+02  1.762E+02  1.431E+02  1.127E+02  8.726E+01  6.695E+01  5.130E+01
  3.977E+01  3.177E+01  2.610E+01  2.142E+01  1.727E+01  1.384E+01  1.130E+01
  9.772E+00  9.144E+00  8.868E+00  8.487E+00  8.011E+00  7.537E+00  7.064E+00
  6.550E+00  5.908E+00  5.056E+00  4.127E+00  3.359E+00  2.810E+00  2.405E+00
  2.094E+00  1.856E+00  1.675E+00  1.535E+00  1.426E+00  1.345E+00  1.286E+00
  1.212E+00  1.086E+00  9.769E-01
>ZDETR NFREQ=52 ROT=ZROT // 52
  3.390E+02  3.043E+02  2.729E+02  2.445E+02  2.189E+02  1.959E+02  1.752E+02
  1.566E+02  1.398E+02  1.248E+02  1.113E+02  9.916E+01  8.834E+01  7.871E+01
  7.016E+01  6.262E+01  5.599E+01  5.018E+01  4.511E+01  4.070E+01  3.689E+01
  3.362E+01  3.084E+01  2.850E+01  2.657E+01  2.500E+01  2.377E+01  2.283E+01
  2.216E+01  2.172E+01  2.147E+01  2.140E+01  2.145E+01  2.160E+01  2.182E+01
  2.206E+01  2.228E+01  2.244E+01  2.252E+01  2.249E+01  2.232E+01  2.200E+01
  2.154E+01  2.095E+01  2.024E+01  1.944E+01  1.857E+01  1.768E+01  1.677E+01
  1.589E+01  1.503E+01  1.421E+01
>ZDETI NFREQ=52 ROT=ZROT // 52
  3.237E+02  3.035E+02  2.841E+02  2.655E+02  2.477E+02  2.305E+02  2.141E+02
  1.985E+02  1.836E+02  1.695E+02  1.561E+02  1.435E+02  1.316E+02  1.204E+02
  1.097E+02  9.972E+01  9.028E+01  8.142E+01  7.316E+01  6.550E+01  5.847E+01
  5.205E+01  4.627E+01  4.110E+01  3.652E+01  3.249E+01  2.896E+01  2.589E+01
  2.322E+01  2.089E+01  1.885E+01  1.705E+01  1.544E+01  1.398E+01  1.264E+01
  1.140E+01  1.025E+01  9.180E+00  8.201E+00  7.318E+00  6.537E+00  5.867E+00
  5.308E+00  4.858E+00  4.508E+00  4.246E+00  4.056E+00  3.920E+00  3.820E+00
  3.743E+00  3.677E+00  3.613E+00
>ZDET.VAR NFREQ=52 ROT=ZROT // 52
  8.181E+02  7.235E+02  5.309E+02  4.190E+02  3.336E+02  2.631E+02  2.074E+02
  1.649E+02  1.333E+02  1.097E+02  9.255E+01  8.165E+01  7.589E+01  7.305E+01
  7.131E+01  6.943E+01  6.632E+01  6.090E+01  5.272E+01  4.358E+01  3.551E+01
  2.915E+01  2.451E+01  2.134E+01  1.931E+01  1.808E+01  1.729E+01  1.662E+01
  1.577E+01  1.452E+01  1.285E+01  1.085E+01  8.866E+00  7.202E+00  5.936E+00
  5.062E+00  4.558E+00  4.404E+00  4.523E+00  4.788E+00  5.027E+00  5.011E+00
  4.665E+00  4.192E+00  3.733E+00  3.239E+00  2.686E+00  2.177E+00  1.795E+00
  1.505E+00  1.263E+00  1.111E+00

>!**** ROTATION ANGLES ****!
>RHOROT NFREQ=52 // 52
  0.000E+00  0.000E+00  0.000E+00  0.000E+00  0.000E+00  0.000E+00  0.000E+00
  0.000E+00  0.000E+00  0.000E+00  0.000E+00  0.000E+00  0.000E+00  0.000E+00
  0.000E+00  0.000E+00  0.000E+00  0.000E+00  0.000E+00  0.000E+00  0.000E+00
  0.000E+00  0.000E+00  0.000E+00  0.000E+00  0.000E+00  0.000E+00  0.000E+00
  0.000E+00  0.000E+00  0.000E+00  0.000E+00  0.000E+00  0.000E+00  0.000E+00
  0.000E+00  0.000E+00  0.000E+00  0.000E+00  0.000E+00  0.000E+00  0.000E+00
  0.000E+00  0.000E+00  0.000E+00  0.000E+00  0.000E+00  0.000E+00  0.000E+00
  0.000E+00  0.000E+00  0.000E+00

>!**** APPARENT RESISTIVITIES AND PHASES ****!
>RHOXY NFREQ=52 ROT=RHOROT // 52
  2.009E+01  2.051E+01  2.095E+01  2.138E+01  2.181E+01  2.223E+01  2.263E+01
  2.299E+01  2.330E+01  2.355E+01  2.371E+01  2.376E+01  2.368E+01  2.343E+01
  2.301E+01  2.240E+01  2.160E+01  2.062E+01  1.949E+01  1.824E+01  1.693E+01
  1.561E+01  1.433E+01  1.313E+01  1.206E+01  1.114E+01  1.039E+01  9.812E+00
  9.421E+00  9.221E+00  9.214E+00  9.412E+00  9.823E+00  1.046E+01  1.134E+01
  1.248E+01  1.387E+01  1.551E+01  1.737E+01  1.942E+01  2.159E+01  2.381E+01
  2.603E+01  2.819E+01  3.025E+01  3.220E+01  3.405E+01  3.584E+01  3.761E+01
  3.939E+01  4.122E+01  4.312E+01
>PHSXY NFREQ=52 ROT=RHOROT // 52
  3.345E+01  3.634E+01  3.920E+01  4.201E+01  4.472E+01  4.732E+01  4.976E+01
  5.203E+01  5.408E+01  5.591E+01  5.750E+01  5.883E+01  5.990E+01  6.072E+01
  6.129E+01  6.163E+01  6.177E+01  6.173E+01  6.154E+01  6.118E+01  6.066E+01
  5.996E+01  5.904E+01  5.786E+01  5.638E+01  5.455E+01  5.233E+01  4.971E+01
  4.669E+01  4.328E+01  3.953E+01  3.550E+01  3.129E+01  2.700E+01  2.275E+01
  1.869E+01  1.494E+01  1.163E+01  8.892E+00  6.813E+00  5.462E+00  4.867E+00
  5.030E+00  5.905E+00  7.428E+00  9.502E+00  1.202E+01  1.488E+01  1.797E+01
  2.121E+01  2.453E+01  2.789E+01
>RHOXY.ERR NFREQ=52 ROT=RHOROT // 52
  4.610E-02  4.718E-02  4.551E-02  4.495E-02  4.454E-02  4.396E-02  4.321E-02
  4.228E-02  4.137E-02  4.091E-02  4.114E-02  4.205E-02  4.361E-02  4.589E-02
  4.893E-02  5.247E-02  5.613E-02  5.934E-02  6.137E-02  6.203E-02  6.145E-02
  6.013E-02  5.907E-02  5.903E-02  6.035E-02  6.327E-02  6.768E-02  7.321E-02
  7.903E-02  8.402E-02  8.710E-02  8.741E-02  8.559E-02  8.289E-02  8.008E-02
  7.766E-02  7.594E-02  7.506E-02  7.483E-02  7.478E-02  7.459E-02  7.415E-02
  7.321E-02  7.131E-02  6.813E-02  6.407E-02  5.976E-02  5.605E-02  5.379E-02
  5.265E-02  5.179E-02  5.196E-02
>PHSXY.ERR NFREQ=52 ROT=RHOROT // 52
  6.250E+00  6.400E+00  6.167E+00  6.089E+00  6.033E+00  5.952E+00  5.847E+00
  5.718E+00  5.593E+00  5.528E+00  5.561E+00  5.686E+00  5.902E+00  6.220E+00
  6.644E+00  7.140E+00  7.655E+00  8.108E+00  8.397E+00  8.490E+00  8.408E+00
  8.221E+00  8.071E+00  8.065E+00  8.253E+00  8.666E+00  9.296E+00  1.009E+01
  1.093E+01  1.166E+01  1.211E+01  1.215E+01  1.189E+01  1.149E+01  1.108E+01
  1.073E+01  1.048E+01  1.036E+01  1.032E+01  1.032E+01  1.029E+01  1.023E+01
  1.009E+01  9.817E+00  9.361E+00  8.781E+00  8.169E+00  7.644E+00  7.326E+00
  7.165E+00  7.045E+00  7.069E+00
>RHOYX NFREQ=52 ROT=RHOROT // 52
  8.734E+01  8.035E+01  7.392E+01  6.801E+01  6.258E+01  5.759E+01  5.301E+01
  4.882E+01  4.498E+01  4.148E+01  3.830E+01  3.542E+01  3.281E+01  3.044E+01
  2.830E+01  2.634E+01  2.455E+01  2.291E+01  2.138E+01  1.996E+01  1.864E+01
  1.743E+01  1.632E+01  1.534E+01  1.449E+01  1.378E+01  1.322E+01  1.283E+01
  1.260E+01  1.256E+01  1.271E+01  1.307E+01  1.364E+01  1.445E+01  1.550E+01
  1.682E+01  1.843E+01  2.035E+01  2.258E+01  2.515E+01  2.808E+01  3.137E+01
  3.504E+01  3.912E+01  4.365E+01  4.867E+01  5.424E+01  6.045E+01  6.738E+01
  7.515E+01  8.385E+01  9.361E+01
>PHSYX NFREQ=52 ROT=RHOROT // 52
 -1.345E+02 -1.338E+02 -1.330E+02 -1.324E+02 -1.318E+02 -1.313E+02 -1.308E+02
 -1.305E+02 -1.302E+02 -1.299E+02 -1.296E+02 -1.293E+02 -1.290E+02 -1.286E+02
 -1.283E+02 -1.279E+02 -1.275E+02 -1.273E+02 -1.271E+02 -1.270E+02 -1.271E+02
 -1.273E+02 -1.277E+02 -1.282E+02 -1.289E+02 -1.297E+02 -1.306E+02 -1.316E+02
 -1.326E+02 -1.337E+02 -1.348E+02 -1.358E+02 -1.368E+02 -1.377E+02 -1.386E+02
 -1.395E+02 -1.404E+02 -1.413E+02 -1.422E+02 -1.431E+02 -1.441E+02 -1.450E+02
 -1.460E+02 -1.470E+02 -1.479E+02 -1.487E+02 -1.494E+02 -1.500E+02 -1.505E+02
 -1.509E+02 -1.512E+02 -1.515E+02
>RHOYX.ERR NFREQ=52 ROT=RHOROT // 52
  2.313E-02  2.469E-02  2.443E-02  2.474E-02  2.523E-02  2.598E-02  2.709E-02
  2.848E-02  2.997E-02  3.129E-02  3.230E-02  3.322E-02  3.433E-02  3.580E-02
  3.776E-02  4.004E-02  4.234E-02  4.438E-02  4.586E-02  4.679E-02  4.735E-02
  4.767E-02  4.782E-02  4.796E-02  4.839E-02  4.930E-02  5.065E-02  5.229E-02
  5.393E-02  5.515E-02  5.564E-02  5.512E-02  5.369E-02  5.165E-02  4.938E-02
  4.733E-02  4.580E-02  4.497E-02  4.477E-02  4.487E-02  4.497E-02  4.479E-02
  4.416E-02  4.308E-02  4.161E-02  3.991E-02  3.821E-02  3.674E-02  3.575E-02
  3.517E-02  3.484E-02  3.493E-02
>PHSYX.ERR NFREQ=52 ROT=RHOROT // 52
  3.093E+00  3.305E+00  3.270E+00  3.311E+00  3.378E+00  3.480E+00  3.631E+00
  3.820E+00  4.024E+00  4.204E+00  4.343E+00  4.469E+00  4.621E+00  4.823E+00
  5.093E+00  5.408E+00  5.727E+00  6.010E+00  6.216E+00  6.345E+00  6.424E+00
  6.469E+00  6.489E+00  6.509E+00  6.569E+00  6.695E+00  6.885E+00  7.116E+00
  7.345E+00  7.518E+00  7.587E+00  7.512E+00  7.311E+00  7.025E+00  6.707E+00
  6.421E+00  6.207E+00  6.092E+00  6.064E+00  6.078E+00  6.091E+00  6.066E+00
  5.979E+00  5.829E+00  5.625E+00  5.390E+00  5.155E+00  4.953E+00  4.816E+00
  4.736E+00  4.692E+00  4.703E+00
>RHODET NFREQ=52 ROT=RHOROT // 52
  4.395E+01  4.307E+01  4.219E+01  4.130E+01  4.038E+01  3.944E+01  3.845E+01
  3.743E+01  3.637E+01  3.527E+01  3.412E+01  3.294E+01  3.171E+01  3.043E+01
  2.910E+01  2.773E+01  2.631E+01  2.487E+01  2.342E+01  2.198E+01  2.059E+01
  1.929E+01  1.811E+01  1.708E+01  1.624E+01  1.560E+01  1.519E+01  1.504E+01
  1.516E+01  1.558E+01  1.633E+01  1.745E+01  1.899E+01  2.099E+01  2.350E+01
  2.656E+01  3.021E+01  3.444E+01  3.924E+01  4.452E+01  5.020E+01  5.612E+01
  6.212E+01  6.805E+01  7.376E+01  7.918E+01  8.428E+01  8.912E+01  9.380E+01
  9.844E+01  1.032E+02  1.080E+02
>PHSDET NFREQ=52 ROT=RHOROT // 52
  4.368E+01  4.493E+01  4.616E+01  4.736E+01  4.852E+01  4.964E+01  5.071E+01
  5.173E+01  5.271E+01  5.364E+01  5.452E+01  5.536E+01  5.613E+01  5.682E+01
  5.741E+01  5.787E+01  5.819E+01  5.836E+01  5.834E+01  5.815E+01  5.775E+01
  5.714E+01  5.632E+01  5.526E+01  5.396E+01  5.242E+01  5.062E+01  4.859E+01
  4.634E+01  4.389E+01  4.128E+01  3.855E+01  3.574E+01  3.290E+01  3.008E+01
  2.733E+01  2.470E+01  2.225E+01  2.001E+01  1.803E+01  1.633E+01  1.493E+01
  1.384E+01  1.305E+01  1.256E+01  1.232E+01  1.232E+01  1.250E+01  1.283E+01
  1.326E+01  1.375E+01  1.426E+01
>RHODET.ERR NFREQ=52 ROT=RHOROT // 52
  3.669E-02  3.762E-02  3.520E-02  3.415E-02  3.329E-02  3.232E-02  3.139E-02
  3.066E-02  3.020E-02  3.003E-02  3.028E-02  3.124E-02  3.311E-02  3.576E-02
  3.893E-02  4.241E-02  4.585E-02  4.872E-02  5.040E-02  5.105E-02  5.139E-02
  5.193E-02  5.303E-02  5.495E-02  5.779E-02  6.148E-02  6.563E-02  6.966E-02
  7.284E-02  7.440E-02  7.384E-02  7.097E-02  6.658E-02  6.181E-02  5.740E-02
  5.395E-02  5.189E-02  5.159E-02  5.285E-02  5.505E-02  5.729E-02  5.837E-02
  5.782E-02  5.659E-02  5.542E-02  5.385E-02  5.140E-02  4.867E-02  4.656E-02
  4.498E-02  4.350E-02  4.307E-02
>PHSDET.ERR NFREQ=52 ROT=RHOROT // 52
  4.946E+00  5.073E+00  4.741E+00  4.596E+00  4.478E+00  4.345E+00  4.219E+00
  4.117E+00  4.055E+00  4.032E+00  4.067E+00  4.198E+00  4.454E+00  4.817E+00
  5.255E+00  5.736E+00  6.215E+00  6.615E+00  6.849E+00  6.940E+00  6.989E+00
  7.065E+00  7.219E+00  7.489E+00  7.890E+00  8.412E+00  9.003E+00  9.580E+00
  1.004E+01  1.026E+01  1.018E+01  9.768E+00  9.139E+00  8.459E+00  7.835E+00
  7.348E+00  7.059E+00  7.017E+00  7.194E+00  7.503E+00  7.819E+00  7.972E+00
  7.894E+00  7.720E+00  7.555E+00  7.335E+00  6.990E+00  6.607E+00  6.313E+00
  6.094E+00  5.887E+00  5.827E+00

>END
