# Supplementary material for: 3D structure of the Campi Flegrei caldera central sector reconstructed through short-period magnetotelluric imaging
Source: Sci Rep. 2022 Dec 2;12:20802. doi: 10.1038/s41598-022-24998-6 (PMC9716173; doi:10.1038/s41598-022-24998-6)
Supplement: Supplementary file 12 — Supplementary Information 12. [file 41598_2022_24998_MOESM12_ESM.zip › WFLEB23.edi]

>HEAD

    DATAID=WFLEB23
    FILEBY=anton
    ACQDATE=2004/01/01
    FILEDATE=2021/07/15
    STDVERS="SEG 1.0"
    PROGVERS="MT-Corrector 5.4"
    PROGDATE=2015/11/23
    EMPTY=1.000E+32

>INFO

= 0
    fieldnotes.electrode_ex.acqchan = 0.0
    fieldnotes.electrode_ex.chtype = EX
    fieldnotes.electrode_ex.id = 14.001
    fieldnotes.electrode_ex.x = 0.0
    fieldnotes.electrode_ex.x2 = 0.0
    fieldnotes.electrode_ex.y = 0.0
    fieldnotes.electrode_ex.y2 = 0.0
    fieldnotes.electrode_ey.acqchan = 0.0
    fieldnotes.electrode_ey.chtype = EY
    fieldnotes.electrode_ey.id = 15.001
    fieldnotes.electrode_ey.x = 0.0
    fieldnotes.electrode_ey.x2 = 0.0
    fieldnotes.electrode_ey.y = 0.0
    fieldnotes.electrode_ey.y2 = 0.0
    fieldnotes.magnetometer_hx.acqchan = 0.0
    fieldnotes.magnetometer_hx.azm = 0.0
    fieldnotes.magnetometer_hx.chtype = HX
    fieldnotes.magnetometer_hx.id = 11.001
    fieldnotes.magnetometer_hx.x = 0.0
    fieldnotes.magnetometer_hx.y = 0.0
    fieldnotes.magnetometer_hy.acqchan = 0.0
    fieldnotes.magnetometer_hy.azm = 90.0
    fieldnotes.magnetometer_hy.chtype = HY
    fieldnotes.magnetometer_hy.id = 12.001
    fieldnotes.magnetometer_hy.x = 0.0
    fieldnotes.magnetometer_hy.y = 0.0
    fieldnotes.magnetometer_hz.acqchan = 0.0
    fieldnotes.magnetometer_hz.azm = 0.0
    fieldnotes.magnetometer_hz.chtype = HZ
    fieldnotes.magnetometer_hz.id = 13.001
    fieldnotes.magnetometer_hz.x = 0.0
    fieldnotes.magnetometer_hz.y = 0.0
    processing.sign_convention = exp(+i \omega t)
    copyright.conditions_of_use = All data and metadata for this survey are available free of charge and may be copied freely, duplicated and further distributed provided this data set is cited as the reference. While the author(s) strive to provide data and metadata of best possible quality, neither the author(s) of this data set, not IRIS make any claims, promises, or guarantees about the accuracy, completeness, or adequacy of this information, and expressly disclaim liability for errors and omissions in the contents of this file. Guidelines about the quality or limitations of the data and metadata, as obtained from the author(s), are included for informational purposes only.
    provenance.creating_application = MTpy
    provenance.creation_time = 2021-08-30 09:46:14

>=DEFINEMEAS

>HMEAS ID=101.001 CHTYPE=HX
>HMEAS ID=102.001 CHTYPE=HY
>HMEAS ID=103.001 CHTYPE=HZ
>EMEAS ID=104.001 CHTYPE=EX
>EMEAS ID=105.001 CHTYPE=EY
>HMEAS ID=201.001 CHTYPE=HX
>HMEAS ID=202.001 CHTYPE=HY
>HMEAS ID=203.001 CHTYPE=HZ
>EMEAS ID=204.001 CHTYPE=EX
>EMEAS ID=205.001 CHTYPE=EY

>=MTSECT

    SECTID=SPLINE
    NFREQ=52
    HX=101.001
    HY=102.001
    HZ=103.001
    EX=104.001
    EY=105.001

>!**** FREQUENCIES ****!
>FREQ // 52
  1.000E+03  8.577E+02  7.356E+02  6.310E+02  5.412E+02  4.642E+02  3.981E+02
  3.415E+02  2.929E+02  2.512E+02  2.154E+02  1.848E+02  1.585E+02  1.359E+02
  1.166E+02  1.000E+02  8.577E+01  7.356E+01  6.310E+01  5.412E+01  4.642E+01
  3.981E+01  3.415E+01  2.929E+01  2.512E+01  2.154E+01  1.848E+01  1.585E+01
  1.359E+01  1.166E+01  1.000E+01  8.577E+00  7.356E+00  6.310E+00  5.412E+00
  4.642E+00  3.981E+00  3.415E+00  2.929E+00  2.512E+00  2.154E+00  1.848E+00
  1.585E+00  1.359E+00  1.166E+00  1.000E+00  8.577E-01  7.356E-01  6.310E-01
  5.412E-01  4.642E-01  3.981E-01

>!**** ROTATION ANGLES ****!
>ZROT NFREQ=52 // 52
  0.000E+00  0.000E+00  0.000E+00  0.000E+00  0.000E+00  0.000E+00  0.000E+00
  0.000E+00  0.000E+00  0.000E+00  0.000E+00  0.000E+00  0.000E+00  0.000E+00
  0.000E+00  0.000E+00  0.000E+00  0.000E+00  0.000E+00  0.000E+00  0.000E+00
  0.000E+00  0.000E+00  0.000E+00  0.000E+00  0.000E+00  0.000E+00  0.000E+00
  0.000E+00  0.000E+00  0.000E+00  0.000E+00  0.000E+00  0.000E+00  0.000E+00
  0.000E+00  0.000E+00  0.000E+00  0.000E+00  0.000E+00  0.000E+00  0.000E+00
  0.000E+00  0.000E+00  0.000E+00  0.000E+00  0.000E+00  0.000E+00  0.000E+00
  0.000E+00  0.000E+00  0.000E+00

>!**** IMPEDANCES ****!
>ZXXR NFREQ=52 ROT=ZROT // 52
  1.503E+02  1.089E+02  7.896E+01  5.750E+01  4.232E+01  3.167E+01  2.427E+01
  1.911E+01  1.550E+01  1.294E+01  1.108E+01  9.717E+00  8.703E+00  7.944E+00
  7.387E+00  6.998E+00  6.765E+00  6.683E+00  6.759E+00  6.999E+00  7.414E+00
  8.003E+00  8.754E+00  9.633E+00  1.058E+01  1.153E+01  1.238E+01  1.305E+01
  1.348E+01  1.361E+01  1.345E+01  1.303E+01  1.239E+01  1.162E+01  1.076E+01
  9.894E+00  9.047E+00  8.244E+00  7.494E+00  6.794E+00  6.141E+00  5.526E+00
  4.944E+00  4.392E+00  3.866E+00  3.366E+00  2.891E+00  2.441E+00  2.018E+00
  1.622E+00  1.255E+00  9.182E-01
>ZXXI NFREQ=52 ROT=ZROT // 52
  1.244E+02  9.753E+01  7.602E+01  5.887E+01  4.526E+01  3.453E+01  2.615E+01
  1.965E+01  1.464E+01  1.080E+01  7.840E+00  5.568E+00  3.808E+00  2.432E+00
  1.341E+00  4.618E-01 -2.581E-01 -8.577E-01 -1.358E+00 -1.767E+00 -2.076E+00
 -2.262E+00 -2.290E+00 -2.115E+00 -1.700E+00 -1.021E+00 -8.409E-02  1.075E+00
  2.388E+00  3.768E+00  5.120E+00  6.354E+00  7.402E+00  8.223E+00  8.807E+00
  9.165E+00  9.325E+00  9.321E+00  9.190E+00  8.967E+00  8.681E+00  8.356E+00
  8.014E+00  7.670E+00  7.334E+00  7.013E+00  6.709E+00  6.419E+00  6.141E+00
  5.868E+00  5.599E+00  5.331E+00
>ZXX.VAR NFREQ=52 ROT=ZROT // 52
  5.530E+02  4.302E+02  2.093E+02  1.218E+02  7.319E+01  4.614E+01  3.227E+01
  2.410E+01  1.866E+01  1.508E+01  1.267E+01  1.090E+01  9.423E+00  8.132E+00
  6.970E+00  5.969E+00  5.157E+00  4.547E+00  4.141E+00  3.930E+00  3.908E+00
  4.065E+00  4.397E+00  4.905E+00  5.590E+00  6.310E+00  6.716E+00  6.549E+00
  5.831E+00  4.742E+00  3.643E+00  2.768E+00  2.116E+00  1.642E+00  1.305E+00
  1.070E+00  9.059E-01  7.848E-01  6.953E-01  6.350E-01  5.974E-01  5.718E-01
  5.498E-01  5.258E-01  4.949E-01  4.520E-01  3.969E-01  3.439E-01  3.034E-01
  2.604E-01  2.013E-01  1.558E-01
>ZXYR NFREQ=52 ROT=ZROT // 52
  5.965E+01  5.593E+01  5.242E+01  4.914E+01  4.606E+01  4.318E+01  4.051E+01
  3.803E+01  3.573E+01  3.360E+01  3.162E+01  2.978E+01  2.807E+01  2.646E+01
  2.496E+01  2.355E+01  2.224E+01  2.103E+01  1.992E+01  1.892E+01  1.802E+01
  1.721E+01  1.650E+01  1.587E+01  1.532E+01  1.482E+01  1.437E+01  1.396E+01
  1.356E+01  1.317E+01  1.277E+01  1.235E+01  1.191E+01  1.145E+01  1.096E+01
  1.044E+01  9.909E+00  9.364E+00  8.817E+00  8.276E+00  7.748E+00  7.242E+00
  6.764E+00  6.317E+00  5.904E+00  5.527E+00  5.186E+00  4.879E+00  4.602E+00
  4.351E+00  4.121E+00  3.907E+00
>ZXYI NFREQ=52 ROT=ZROT // 52
  3.488E+01  3.195E+01  2.931E+01  2.694E+01  2.485E+01  2.301E+01  2.138E+01
  1.993E+01  1.859E+01  1.735E+01  1.616E+01  1.502E+01  1.392E+01  1.288E+01
  1.191E+01  1.103E+01  1.026E+01  9.590E+00  9.034E+00  8.581E+00  8.221E+00
  7.938E+00  7.714E+00  7.532E+00  7.376E+00  7.231E+00  7.086E+00  6.933E+00
  6.768E+00  6.590E+00  6.401E+00  6.207E+00  6.015E+00  5.832E+00  5.662E+00
  5.510E+00  5.375E+00  5.257E+00  5.149E+00  5.048E+00  4.946E+00  4.838E+00
  4.720E+00  4.590E+00  4.447E+00  4.292E+00  4.128E+00  3.958E+00  3.787E+00
  3.617E+00  3.451E+00  3.290E+00
>ZXY.VAR NFREQ=52 ROT=ZROT // 52
  5.361E+01  4.977E+01  4.160E+01  3.514E+01  2.989E+01  2.583E+01  2.289E+01
  2.086E+01  1.928E+01  1.749E+01  1.538E+01  1.335E+01  1.164E+01  1.032E+01
  9.329E+00  8.420E+00  7.422E+00  6.454E+00  5.643E+00  4.961E+00  4.341E+00
  3.760E+00  3.218E+00  2.729E+00  2.316E+00  1.988E+00  1.742E+00  1.567E+00
  1.446E+00  1.361E+00  1.294E+00  1.225E+00  1.140E+00  1.030E+00  9.043E-01
  7.792E-01  6.681E-01  5.802E-01  5.124E-01  4.550E-01  4.070E-01  3.752E-01
  3.597E-01  3.495E-01  3.370E-01  3.240E-01  3.128E-01  3.026E-01  2.915E-01
  2.763E-01  2.547E-01  2.373E-01
>ZYXR NFREQ=52 ROT=ZROT // 52
 -1.586E+02 -1.470E+02 -1.360E+02 -1.256E+02 -1.158E+02 -1.063E+02 -9.729E+01
 -8.860E+01 -8.026E+01 -7.234E+01 -6.488E+01 -5.796E+01 -5.163E+01 -4.594E+01
 -4.090E+01 -3.650E+01 -3.269E+01 -2.944E+01 -2.670E+01 -2.439E+01 -2.246E+01
 -2.085E+01 -1.950E+01 -1.837E+01 -1.741E+01 -1.659E+01 -1.589E+01 -1.528E+01
 -1.476E+01 -1.432E+01 -1.395E+01 -1.364E+01 -1.341E+01 -1.322E+01 -1.309E+01
 -1.299E+01 -1.291E+01 -1.285E+01 -1.279E+01 -1.273E+01 -1.265E+01 -1.255E+01
 -1.241E+01 -1.225E+01 -1.205E+01 -1.181E+01 -1.155E+01 -1.126E+01 -1.096E+01
 -1.064E+01 -1.031E+01 -9.983E+00
>ZYXI NFREQ=52 ROT=ZROT // 52
 -9.828E+01 -9.634E+01 -9.427E+01 -9.212E+01 -8.989E+01 -8.757E+01 -8.510E+01
 -8.243E+01 -7.945E+01 -7.610E+01 -7.233E+01 -6.814E+01 -6.355E+01 -5.866E+01
 -5.358E+01 -4.844E+01 -4.336E+01 -3.845E+01 -3.381E+01 -2.951E+01 -2.559E+01
 -2.205E+01 -1.891E+01 -1.613E+01 -1.371E+01 -1.161E+01 -9.809E+00 -8.278E+00
 -6.992E+00 -5.931E+00 -5.071E+00 -4.393E+00 -3.875E+00 -3.498E+00 -3.241E+00
 -3.081E+00 -2.999E+00 -2.973E+00 -2.983E+00 -3.011E+00 -3.041E+00 -3.058E+00
 -3.050E+00 -3.009E+00 -2.930E+00 -2.812E+00 -2.657E+00 -2.473E+00 -2.268E+00
 -2.053E+00 -1.836E+00 -1.625E+00
>ZYX.VAR NFREQ=52 ROT=ZROT // 52
  9.746E+01  8.999E+01  7.418E+01  6.290E+01  5.457E+01  4.933E+01  4.630E+01
  4.393E+01  4.221E+01  4.220E+01  4.371E+01  4.489E+01  4.408E+01  4.037E+01
  3.393E+01  2.671E+01  2.028E+01  1.517E+01  1.144E+01  8.841E+00  7.073E+00
  5.910E+00  5.183E+00  4.743E+00  4.454E+00  4.193E+00  3.840E+00  3.358E+00
  2.826E+00  2.314E+00  1.866E+00  1.505E+00  1.226E+00  1.018E+00  8.713E-01
  7.773E-01  7.300E-01  7.259E-01  7.603E-01  8.262E-01  9.059E-01  9.643E-01
  9.732E-01  9.267E-01  8.377E-01  7.508E-01  6.963E-01  6.572E-01  6.115E-01
  5.584E-01  5.053E-01  4.700E-01
>ZYYR NFREQ=52 ROT=ZROT // 52
  7.757E+01  5.915E+01  4.438E+01  3.251E+01  2.305E+01  1.560E+01  9.904E+00
  5.725E+00  2.847E+00  1.057E+00  1.363E-01 -1.204E-01  1.032E-01  6.489E-01
  1.401E+00  2.276E+00  3.219E+00  4.197E+00  5.189E+00  6.178E+00  7.151E+00
  8.089E+00  8.972E+00  9.775E+00  1.048E+01  1.106E+01  1.151E+01  1.183E+01
  1.205E+01  1.219E+01  1.229E+01  1.239E+01  1.251E+01  1.270E+01  1.296E+01
  1.331E+01  1.373E+01  1.422E+01  1.476E+01  1.531E+01  1.585E+01  1.633E+01
  1.669E+01  1.691E+01  1.695E+01  1.679E+01  1.644E+01  1.590E+01  1.523E+01
  1.444E+01  1.360E+01  1.272E+01
>ZYYI NFREQ=52 ROT=ZROT // 52
  2.435E+02  2.082E+02  1.779E+02  1.517E+02  1.293E+02  1.100E+02  9.339E+01
  7.919E+01  6.709E+01  5.686E+01  4.827E+01  4.111E+01  3.519E+01  3.031E+01
  2.629E+01  2.296E+01  2.018E+01  1.783E+01  1.579E+01  1.398E+01  1.232E+01
  1.074E+01  9.213E+00  7.701E+00  6.200E+00  4.720E+00  3.286E+00  1.934E+00
  7.022E-01 -3.742E-01 -1.269E+00 -1.963E+00 -2.453E+00 -2.739E+00 -2.832E+00
 -2.742E+00 -2.481E+00 -2.059E+00 -1.485E+00 -7.665E-01  8.421E-02  1.051E+00
  2.108E+00  3.221E+00  4.347E+00  5.445E+00  6.472E+00  7.402E+00  8.218E+00
  8.918E+00  9.512E+00  1.002E+01
>ZYY.VAR NFREQ=52 ROT=ZROT // 52
  2.649E+02  2.388E+02  1.847E+02  1.508E+02  1.239E+02  1.010E+02  8.132E+01
  6.384E+01  4.867E+01  3.633E+01  2.687E+01  2.006E+01  1.539E+01  1.220E+01
  9.999E+00  8.467E+00  7.369E+00  6.492E+00  5.677E+00  4.858E+00  4.020E+00
  3.251E+00  2.657E+00  2.252E+00  2.008E+00  1.880E+00  1.810E+00  1.766E+00
  1.752E+00  1.780E+00  1.877E+00  2.058E+00  2.275E+00  2.459E+00  2.551E+00
  2.514E+00  2.443E+00  2.494E+00  2.734E+00  3.163E+00  3.741E+00  4.359E+00
  4.872E+00  5.123E+00  5.096E+00  5.151E+00  5.562E+00  5.982E+00  5.933E+00
  5.451E+00  4.799E+00  4.328E+00
>ZDETR NFREQ=52 ROT=ZROT // 52
  1.471E+02  1.278E+02  1.112E+02  9.708E+01  8.520E+01  7.529E+01  6.703E+01
  6.015E+01  5.441E+01  4.956E+01  4.542E+01  4.184E+01  3.870E+01  3.593E+01
  3.344E+01  3.122E+01  2.921E+01  2.743E+01  2.585E+01  2.448E+01  2.330E+01
  2.231E+01  2.149E+01  2.082E+01  2.028E+01  1.985E+01  1.951E+01  1.923E+01
  1.899E+01  1.879E+01  1.859E+01  1.838E+01  1.817E+01  1.793E+01  1.766E+01
  1.736E+01  1.703E+01  1.665E+01  1.624E+01  1.577E+01  1.525E+01  1.468E+01
  1.406E+01  1.338E+01  1.266E+01  1.190E+01  1.113E+01  1.035E+01  9.575E+00
  8.824E+00  8.104E+00  7.420E+00
>ZDETI NFREQ=52 ROT=ZROT // 52
  1.702E+02  1.456E+02  1.246E+02  1.070E+02  9.222E+01  7.993E+01  6.972E+01
  6.126E+01  5.420E+01  4.826E+01  4.319E+01  3.881E+01  3.496E+01  3.153E+01
  2.845E+01  2.565E+01  2.312E+01  2.081E+01  1.871E+01  1.681E+01  1.509E+01
  1.354E+01  1.213E+01  1.087E+01  9.732E+00  8.726E+00  7.845E+00  7.092E+00
  6.471E+00  5.986E+00  5.635E+00  5.420E+00  5.329E+00  5.353E+00  5.477E+00
  5.682E+00  5.950E+00  6.264E+00  6.605E+00  6.956E+00  7.300E+00  7.621E+00
  7.903E+00  8.135E+00  8.306E+00  8.411E+00  8.449E+00  8.424E+00  8.342E+00
  8.215E+00  8.053E+00  7.866E+00
>ZDET.VAR NFREQ=52 ROT=ZROT // 52
  8.502E+02  7.425E+02  5.256E+02  3.882E+02  2.835E+02  2.010E+02  1.429E+02
  1.093E+02  9.030E+01  7.363E+01  5.611E+01  4.140E+01  3.092E+01  2.379E+01
  1.905E+01  1.570E+01  1.303E+01  1.075E+01  8.729E+00  7.067E+00  5.876E+00
  5.038E+00  4.375E+00  3.808E+00  3.322E+00  2.897E+00  2.512E+00  2.158E+00
  1.832E+00  1.545E+00  1.319E+00  1.169E+00  1.078E+00  1.025E+00  9.751E-01
  8.968E-01  8.135E-01  7.712E-01  7.884E-01  8.675E-01  9.916E-01  1.109E+00
  1.173E+00  1.166E+00  1.100E+00  1.039E+00  1.027E+00  1.023E+00  9.715E-01
  8.829E-01  7.883E-01  7.255E-01

>!**** ROTATION ANGLES ****!
>RHOROT NFREQ=52 // 52
  0.000E+00  0.000E+00  0.000E+00  0.000E+00  0.000E+00  0.000E+00  0.000E+00
  0.000E+00  0.000E+00  0.000E+00  0.000E+00  0.000E+00  0.000E+00  0.000E+00
  0.000E+00  0.000E+00  0.000E+00  0.000E+00  0.000E+00  0.000E+00  0.000E+00
  0.000E+00  0.000E+00  0.000E+00  0.000E+00  0.000E+00  0.000E+00  0.000E+00
  0.000E+00  0.000E+00  0.000E+00  0.000E+00  0.000E+00  0.000E+00  0.000E+00
  0.000E+00  0.000E+00  0.000E+00  0.000E+00  0.000E+00  0.000E+00  0.000E+00
  0.000E+00  0.000E+00  0.000E+00  0.000E+00  0.000E+00  0.000E+00  0.000E+00
  0.000E+00  0.000E+00  0.000E+00

>!**** APPARENT RESISTIVITIES AND PHASES ****!
>RHOXY NFREQ=52 ROT=RHOROT // 52
  9.550E-01  9.674E-01  9.807E-01  9.954E-01  1.012E+00  1.032E+00  1.054E+00
  1.080E+00  1.108E+00  1.138E+00  1.171E+00  1.204E+00  1.239E+00  1.274E+00
  1.312E+00  1.353E+00  1.399E+00  1.453E+00  1.517E+00  1.595E+00  1.690E+00
  1.805E+00  1.944E+00  2.108E+00  2.301E+00  2.525E+00  2.780E+00  3.065E+00
  3.380E+00  3.720E+00  4.081E+00  4.457E+00  4.843E+00  5.232E+00  5.621E+00
  6.006E+00  6.384E+00  6.755E+00  7.120E+00  7.482E+00  7.844E+00  8.211E+00
  8.585E+00  8.970E+00  9.371E+00  9.794E+00  1.024E+01  1.073E+01  1.126E+01
  1.183E+01  1.245E+01  1.311E+01
>PHSXY NFREQ=52 ROT=RHOROT // 52
  3.031E+01  2.974E+01  2.921E+01  2.873E+01  2.835E+01  2.805E+01  2.783E+01
  2.766E+01  2.750E+01  2.731E+01  2.707E+01  2.677E+01  2.639E+01  2.596E+01
  2.552E+01  2.511E+01  2.476E+01  2.451E+01  2.439E+01  2.440E+01  2.452E+01
  2.475E+01  2.505E+01  2.538E+01  2.571E+01  2.600E+01  2.624E+01  2.641E+01
  2.652E+01  2.658E+01  2.662E+01  2.668E+01  2.679E+01  2.699E+01  2.733E+01
  2.782E+01  2.848E+01  2.931E+01  3.029E+01  3.138E+01  3.255E+01  3.374E+01
  3.491E+01  3.601E+01  3.699E+01  3.783E+01  3.851E+01  3.905E+01  3.945E+01
  3.974E+01  3.995E+01  4.010E+01
>RHOXY.ERR NFREQ=52 ROT=RHOROT // 52
  6.276E-02  6.479E-02  6.357E-02  6.266E-02  6.191E-02  6.156E-02  6.189E-02
  6.301E-02  6.450E-02  6.540E-02  6.531E-02  6.480E-02  6.444E-02  6.458E-02
  6.532E-02  6.596E-02  6.576E-02  6.501E-02  6.426E-02  6.347E-02  6.232E-02
  6.066E-02  5.846E-02  5.590E-02  5.331E-02  5.099E-02  4.916E-02  4.798E-02
  4.741E-02  4.734E-02  4.757E-02  4.783E-02  4.780E-02  4.721E-02  4.611E-02
  4.475E-02  4.343E-02  4.251E-02  4.202E-02  4.172E-02  4.161E-02  4.216E-02
  4.355E-02  4.530E-02  4.695E-02  4.857E-02  5.034E-02  5.218E-02  5.393E-02
  5.526E-02  5.584E-02  5.668E-02
>PHSXY.ERR NFREQ=52 ROT=RHOROT // 52
  8.594E+00  8.884E+00  8.710E+00  8.580E+00  8.473E+00  8.424E+00  8.471E+00
  8.629E+00  8.842E+00  8.971E+00  8.958E+00  8.884E+00  8.833E+00  8.853E+00
  8.958E+00  9.050E+00  9.022E+00  8.914E+00  8.808E+00  8.696E+00  8.532E+00
  8.296E+00  7.985E+00  7.624E+00  7.259E+00  6.932E+00  6.677E+00  6.511E+00
  6.431E+00  6.423E+00  6.454E+00  6.490E+00  6.487E+00  6.404E+00  6.251E+00
  6.061E+00  5.878E+00  5.750E+00  5.683E+00  5.641E+00  5.626E+00  5.701E+00
  5.894E+00  6.138E+00  6.367E+00  6.595E+00  6.842E+00  7.100E+00  7.346E+00
  7.533E+00  7.615E+00  7.734E+00
>RHOYX NFREQ=52 ROT=RHOROT // 52
  6.964E+00  7.200E+00  7.443E+00  7.691E+00  7.938E+00  8.176E+00  8.394E+00
  8.577E+00  8.711E+00  8.778E+00  8.765E+00  8.661E+00  8.461E+00  8.169E+00
  7.795E+00  7.357E+00  6.875E+00  6.376E+00  5.883E+00  5.417E+00  4.995E+00
  4.627E+00  4.322E+00  4.082E+00  3.910E+00  3.807E+00  3.773E+00  3.811E+00
  3.924E+00  4.119E+00  4.404E+00  4.792E+00  5.294E+00  5.930E+00  6.717E+00
  7.676E+00  8.827E+00  1.019E+01  1.179E+01  1.362E+01  1.571E+01  1.805E+01
  2.061E+01  2.340E+01  2.637E+01  2.950E+01  3.277E+01  3.616E+01  3.968E+01
  4.337E+01  4.725E+01  5.140E+01
>PHSYX NFREQ=52 ROT=RHOROT // 52
 -1.482E+02 -1.468E+02 -1.453E+02 -1.437E+02 -1.422E+02 -1.405E+02 -1.388E+02
 -1.371E+02 -1.353E+02 -1.335E+02 -1.319E+02 -1.304E+02 -1.291E+02 -1.281E+02
 -1.274E+02 -1.270E+02 -1.270E+02 -1.274E+02 -1.283E+02 -1.296E+02 -1.313E+02
 -1.334E+02 -1.359E+02 -1.387E+02 -1.418E+02 -1.450E+02 -1.483E+02 -1.516E+02
 -1.546E+02 -1.575E+02 -1.600E+02 -1.622E+02 -1.639E+02 -1.652E+02 -1.661E+02
 -1.667E+02 -1.669E+02 -1.670E+02 -1.669E+02 -1.667E+02 -1.665E+02 -1.663E+02
 -1.662E+02 -1.662E+02 -1.663E+02 -1.666E+02 -1.670E+02 -1.676E+02 -1.683E+02
 -1.691E+02 -1.699E+02 -1.708E+02
>RHOYX.ERR NFREQ=52 ROT=RHOROT // 52
  3.190E-02  3.254E-02  3.140E-02  3.072E-02  3.042E-02  3.076E-02  3.174E-02
  3.300E-02  3.463E-02  3.719E-02  4.082E-02  4.483E-02  4.842E-02  5.085E-02
  5.152E-02  5.082E-02  4.950E-02  4.804E-02  4.693E-02  4.644E-02  4.670E-02
  4.786E-02  5.001E-02  5.306E-02  5.660E-02  5.998E-02  6.218E-02  6.247E-02
  6.102E-02  5.829E-02  5.477E-02  5.103E-02  4.741E-02  4.417E-02  4.152E-02
  3.965E-02  3.871E-02  3.879E-02  3.983E-02  4.166E-02  4.381E-02  4.550E-02
  4.616E-02  4.566E-02  4.420E-02  4.275E-02  4.219E-02  4.214E-02  4.190E-02
  4.137E-02  4.072E-02  4.066E-02
>PHSYX.ERR NFREQ=52 ROT=RHOROT // 52
  4.288E+00  4.375E+00  4.219E+00  4.127E+00  4.085E+00  4.132E+00  4.266E+00
  4.439E+00  4.662E+00  5.015E+00  5.516E+00  6.072E+00  6.574E+00  6.914E+00
  7.006E+00  6.908E+00  6.724E+00  6.520E+00  6.365E+00  6.296E+00  6.333E+00
  6.494E+00  6.795E+00  7.222E+00  7.722E+00  8.200E+00  8.512E+00  8.553E+00
  8.348E+00  7.960E+00  7.464E+00  6.939E+00  6.432E+00  5.980E+00  5.613E+00
  5.354E+00  5.224E+00  5.235E+00  5.380E+00  5.632E+00  5.931E+00  6.165E+00
  6.257E+00  6.188E+00  5.985E+00  5.783E+00  5.706E+00  5.698E+00  5.665E+00
  5.592E+00  5.503E+00  5.494E+00
>RHODET NFREQ=52 ROT=RHOROT // 52
  1.012E+01  8.748E+00  7.584E+00  6.616E+00  5.826E+00  5.195E+00  4.699E+00
  4.317E+00  4.027E+00  3.809E+00  3.647E+00  3.525E+00  3.433E+00  3.362E+00
  3.307E+00  3.265E+00  3.236E+00  3.222E+00  3.228E+00  3.259E+00  3.320E+00
  3.420E+00  3.566E+00  3.766E+00  4.029E+00  4.365E+00  4.785E+00  5.301E+00
  5.924E+00  6.668E+00  7.544E+00  8.565E+00  9.745E+00  1.110E+01  1.264E+01
  1.438E+01  1.634E+01  1.854E+01  2.098E+01  2.366E+01  2.655E+01  2.962E+01
  3.281E+01  3.607E+01  3.931E+01  4.248E+01  4.551E+01  4.839E+01  5.112E+01
  5.372E+01  5.624E+01  5.875E+01
>PHSDET NFREQ=52 ROT=RHOROT // 52
  4.916E+01  4.872E+01  4.826E+01  4.778E+01  4.726E+01  4.671E+01  4.613E+01
  4.552E+01  4.489E+01  4.424E+01  4.356E+01  4.285E+01  4.209E+01  4.127E+01
  4.038E+01  3.941E+01  3.835E+01  3.718E+01  3.590E+01  3.448E+01  3.293E+01
  3.125E+01  2.945E+01  2.756E+01  2.564E+01  2.373E+01  2.191E+01  2.025E+01
  1.881E+01  1.767E+01  1.687E+01  1.643E+01  1.635E+01  1.663E+01  1.723E+01
  1.812E+01  1.926E+01  2.061E+01  2.214E+01  2.380E+01  2.557E+01  2.743E+01
  2.935E+01  3.130E+01  3.328E+01  3.525E+01  3.721E+01  3.915E+01  4.107E+01
  4.295E+01  4.482E+01  4.667E+01
>RHODET.ERR NFREQ=52 ROT=RHOROT // 52
  7.617E-02  8.237E-02  8.046E-02  7.996E-02  7.869E-02  7.588E-02  7.279E-02
  7.174E-02  7.286E-02  7.304E-02  7.046E-02  6.662E-02  6.313E-02  6.051E-02
  5.901E-02  5.823E-02  5.756E-02  5.661E-02  5.508E-02  5.332E-02  5.204E-02
  5.129E-02  5.056E-02  4.960E-02  4.839E-02  4.691E-02  4.511E-02  4.294E-02
  4.047E-02  3.788E-02  3.558E-02  3.398E-02  3.304E-02  3.261E-02  3.220E-02
  3.127E-02  3.018E-02  2.980E-02  3.057E-02  3.257E-02  3.543E-02  3.824E-02
  4.029E-02  4.135E-02  4.153E-02  4.192E-02  4.345E-02  4.535E-02  4.641E-02
  4.660E-02  4.647E-02  4.708E-02
>PHSDET.ERR NFREQ=52 ROT=RHOROT // 52
  1.052E+01  1.142E+01  1.114E+01  1.107E+01  1.088E+01  1.048E+01  1.003E+01
  9.878E+00  1.004E+01  1.007E+01  9.695E+00  9.145E+00  8.646E+00  8.275E+00
  8.062E+00  7.952E+00  7.858E+00  7.723E+00  7.507E+00  7.259E+00  7.080E+00
  6.974E+00  6.873E+00  6.738E+00  6.569E+00  6.363E+00  6.111E+00  5.810E+00
  5.468E+00  5.110E+00  4.793E+00  4.573E+00  4.445E+00  4.385E+00  4.328E+00
  4.201E+00  4.053E+00  4.000E+00  4.105E+00  4.379E+00  4.773E+00  5.160E+00
  5.443E+00  5.589E+00  5.615E+00  5.668E+00  5.881E+00  6.144E+00  6.292E+00
  6.318E+00  6.300E+00  6.386E+00

>END
