# Supplementary material for: 3D structure of the Campi Flegrei caldera central sector reconstructed through short-period magnetotelluric imaging
Source: Sci Rep. 2022 Dec 2;12:20802. doi: 10.1038/s41598-022-24998-6 (PMC9716173; doi:10.1038/s41598-022-24998-6)
Supplement: Supplementary file 12 — Supplementary Information 12. [file 41598_2022_24998_MOESM12_ESM.zip › WFLEB24.edi]

>HEAD

    DATAID=WFLEB24
    FILEBY=anton
    ACQDATE=2004/01/01
    FILEDATE=2021/07/15
    STDVERS="SEG 1.0"
    PROGVERS="MT-Corrector 5.4"
    PROGDATE=2015/11/23
    EMPTY=1.000E+32

>INFO

= 0
    fieldnotes.electrode_ex.acqchan = 0.0
    fieldnotes.electrode_ex.chtype = EX
    fieldnotes.electrode_ex.id = 14.001
    fieldnotes.electrode_ex.x = 0.0
    fieldnotes.electrode_ex.x2 = 0.0
    fieldnotes.electrode_ex.y = 0.0
    fieldnotes.electrode_ex.y2 = 0.0
    fieldnotes.electrode_ey.acqchan = 0.0
    fieldnotes.electrode_ey.chtype = EY
    fieldnotes.electrode_ey.id = 15.001
    fieldnotes.electrode_ey.x = 0.0
    fieldnotes.electrode_ey.x2 = 0.0
    fieldnotes.electrode_ey.y = 0.0
    fieldnotes.electrode_ey.y2 = 0.0
    fieldnotes.magnetometer_hx.acqchan = 0.0
    fieldnotes.magnetometer_hx.azm = 0.0
    fieldnotes.magnetometer_hx.chtype = HX
    fieldnotes.magnetometer_hx.id = 11.001
    fieldnotes.magnetometer_hx.x = 0.0
    fieldnotes.magnetometer_hx.y = 0.0
    fieldnotes.magnetometer_hy.acqchan = 0.0
    fieldnotes.magnetometer_hy.azm = 90.0
    fieldnotes.magnetometer_hy.chtype = HY
    fieldnotes.magnetometer_hy.id = 12.001
    fieldnotes.magnetometer_hy.x = 0.0
    fieldnotes.magnetometer_hy.y = 0.0
    fieldnotes.magnetometer_hz.acqchan = 0.0
    fieldnotes.magnetometer_hz.azm = 0.0
    fieldnotes.magnetometer_hz.chtype = HZ
    fieldnotes.magnetometer_hz.id = 13.001
    fieldnotes.magnetometer_hz.x = 0.0
    fieldnotes.magnetometer_hz.y = 0.0
    processing.sign_convention = exp(+i \omega t)
    copyright.conditions_of_use = All data and metadata for this survey are available free of charge and may be copied freely, duplicated and further distributed provided this data set is cited as the reference. While the author(s) strive to provide data and metadata of best possible quality, neither the author(s) of this data set, not IRIS make any claims, promises, or guarantees about the accuracy, completeness, or adequacy of this information, and expressly disclaim liability for errors and omissions in the contents of this file. Guidelines about the quality or limitations of the data and metadata, as obtained from the author(s), are included for informational purposes only.
    provenance.creating_application = MTpy
    provenance.creation_time = 2021-08-30 09:46:21

>=DEFINEMEAS

>HMEAS ID=101.001 CHTYPE=HX
>HMEAS ID=102.001 CHTYPE=HY
>HMEAS ID=103.001 CHTYPE=HZ
>EMEAS ID=104.001 CHTYPE=EX
>EMEAS ID=105.001 CHTYPE=EY
>HMEAS ID=201.001 CHTYPE=HX
>HMEAS ID=202.001 CHTYPE=HY
>HMEAS ID=203.001 CHTYPE=HZ
>EMEAS ID=204.001 CHTYPE=EX
>EMEAS ID=205.001 CHTYPE=EY

>=MTSECT

    SECTID=SPLINE
    NFREQ=52
    HX=101.001
    HY=102.001
    HZ=103.001
    EX=104.001
    EY=105.001

>!**** FREQUENCIES ****!
>FREQ // 52
  1.000E+03  8.577E+02  7.356E+02  6.310E+02  5.412E+02  4.642E+02  3.981E+02
  3.415E+02  2.929E+02  2.512E+02  2.154E+02  1.848E+02  1.585E+02  1.359E+02
  1.166E+02  1.000E+02  8.577E+01  7.356E+01  6.310E+01  5.412E+01  4.642E+01
  3.981E+01  3.415E+01  2.929E+01  2.512E+01  2.154E+01  1.848E+01  1.585E+01
  1.359E+01  1.166E+01  1.000E+01  8.577E+00  7.356E+00  6.310E+00  5.412E+00
  4.642E+00  3.981E+00  3.415E+00  2.929E+00  2.512E+00  2.154E+00  1.848E+00
  1.585E+00  1.359E+00  1.166E+00  1.000E+00  8.577E-01  7.356E-01  6.310E-01
  5.412E-01  4.642E-01  3.981E-01

>!**** ROTATION ANGLES ****!
>ZROT NFREQ=52 // 52
  0.000E+00  0.000E+00  0.000E+00  0.000E+00  0.000E+00  0.000E+00  0.000E+00
  0.000E+00  0.000E+00  0.000E+00  0.000E+00  0.000E+00  0.000E+00  0.000E+00
  0.000E+00  0.000E+00  0.000E+00  0.000E+00  0.000E+00  0.000E+00  0.000E+00
  0.000E+00  0.000E+00  0.000E+00  0.000E+00  0.000E+00  0.000E+00  0.000E+00
  0.000E+00  0.000E+00  0.000E+00  0.000E+00  0.000E+00  0.000E+00  0.000E+00
  0.000E+00  0.000E+00  0.000E+00  0.000E+00  0.000E+00  0.000E+00  0.000E+00
  0.000E+00  0.000E+00  0.000E+00  0.000E+00  0.000E+00  0.000E+00  0.000E+00
  0.000E+00  0.000E+00  0.000E+00

>!**** IMPEDANCES ****!
>ZXXR NFREQ=52 ROT=ZROT // 52
 -6.488E+01 -9.715E+01 -1.140E+02 -1.182E+02 -1.128E+02 -1.007E+02 -8.497E+01
 -6.783E+01 -5.125E+01 -3.653E+01 -2.434E+01 -1.496E+01 -8.242E+00 -3.883E+00
 -1.478E+00 -5.545E-01 -6.846E-01 -1.413E+00 -2.372E+00 -3.247E+00 -3.839E+00
 -4.058E+00 -3.916E+00 -3.494E+00 -2.898E+00 -2.232E+00 -1.572E+00 -9.640E-01
 -4.323E-01  1.965E-02  3.943E-01  7.001E-01  9.453E-01  1.137E+00  1.283E+00
  1.386E+00  1.452E+00  1.484E+00  1.487E+00  1.462E+00  1.415E+00  1.349E+00
  1.267E+00  1.173E+00  1.071E+00  9.650E-01  8.574E-01  7.515E-01  6.495E-01
  5.532E-01  4.636E-01  3.814E-01
>ZXXI NFREQ=52 ROT=ZROT // 52
  1.918E+03  1.585E+03  1.309E+03  1.080E+03  8.894E+02  7.322E+02  6.030E+02
  4.972E+02  4.108E+02  3.406E+02  2.835E+02  2.370E+02  1.992E+02  1.681E+02
  1.423E+02  1.206E+02  1.021E+02  8.605E+01  7.196E+01  5.957E+01  4.873E+01
  3.942E+01  3.159E+01  2.517E+01  2.003E+01  1.601E+01  1.290E+01  1.053E+01
  8.723E+00  7.341E+00  6.275E+00  5.445E+00  4.787E+00  4.261E+00  3.833E+00
  3.482E+00  3.192E+00  2.950E+00  2.749E+00  2.579E+00  2.435E+00  2.311E+00
  2.201E+00  2.103E+00  2.012E+00  1.926E+00  1.843E+00  1.763E+00  1.683E+00
  1.605E+00  1.528E+00  1.453E+00
>ZXX.VAR NFREQ=52 ROT=ZROT // 52
  3.185E+04  2.686E+04  1.715E+04  1.160E+04  8.039E+03  6.040E+03  5.034E+03
  4.390E+03  3.785E+03  3.086E+03  2.346E+03  1.739E+03  1.326E+03  1.060E+03
  8.917E+02  7.616E+02  6.295E+02  4.924E+02  3.583E+02  2.451E+02  1.638E+02
  1.086E+02  6.998E+01  4.337E+01  2.623E+01  1.582E+01  9.714E+00  6.205E+00
  4.129E+00  2.812E+00  1.915E+00  1.257E+00  7.945E-01  4.933E-01  3.085E-01
  2.010E-01  1.418E-01  1.117E-01  9.792E-02  9.122E-02  8.534E-02  7.579E-02
  6.203E-02  4.866E-02  3.831E-02  3.035E-02  2.409E-02  1.936E-02  1.603E-02
  1.347E-02  1.118E-02  9.690E-03
>ZXYR NFREQ=52 ROT=ZROT // 52
 -1.356E+02 -1.751E+02 -2.051E+02 -2.266E+02 -2.405E+02 -2.475E+02 -2.484E+02
 -2.440E+02 -2.348E+02 -2.213E+02 -2.043E+02 -1.844E+02 -1.625E+02 -1.397E+02
 -1.169E+02 -9.514E+01 -7.521E+01 -5.773E+01 -4.300E+01 -3.107E+01 -2.177E+01
 -1.477E+01 -9.657E+00 -6.033E+00 -3.531E+00 -1.841E+00 -7.239E-01  1.181E-03
  4.642E-01  7.554E-01  9.362E-01  1.048E+00  1.117E+00  1.162E+00  1.194E+00
  1.220E+00  1.246E+00  1.275E+00  1.308E+00  1.346E+00  1.390E+00  1.437E+00
  1.486E+00  1.535E+00  1.581E+00  1.623E+00  1.658E+00  1.687E+00  1.707E+00
  1.721E+00  1.728E+00  1.730E+00
>ZXYI NFREQ=52 ROT=ZROT // 52
  6.987E+02  6.248E+02  5.552E+02  4.904E+02  4.308E+02  3.768E+02  3.282E+02
  2.849E+02  2.466E+02  2.130E+02  1.838E+02  1.584E+02  1.365E+02  1.174E+02
  1.008E+02  8.609E+01  7.305E+01  6.144E+01  5.113E+01  4.209E+01  3.427E+01
  2.766E+01  2.216E+01  1.769E+01  1.411E+01  1.128E+01  9.078E+00  7.372E+00
  6.058E+00  5.047E+00  4.270E+00  3.672E+00  3.209E+00  2.850E+00  2.569E+00
  2.347E+00  2.170E+00  2.025E+00  1.904E+00  1.799E+00  1.705E+00  1.618E+00
  1.533E+00  1.450E+00  1.366E+00  1.282E+00  1.195E+00  1.108E+00  1.021E+00
  9.331E-01  8.462E-01  7.605E-01
>ZXY.VAR NFREQ=52 ROT=ZROT // 52
  4.456E+03  4.252E+03  3.809E+03  3.166E+03  2.586E+03  2.123E+03  1.766E+03
  1.491E+03  1.284E+03  1.134E+03  1.027E+03  9.453E+02  8.687E+02  7.728E+02
  6.432E+02  4.857E+02  3.208E+02  1.874E+02  1.028E+02  5.514E+01  2.995E+01
  1.713E+01  1.054E+01  7.033E+00  4.994E+00  3.663E+00  2.724E+00  2.005E+00
  1.433E+00  9.752E-01  6.393E-01  4.158E-01  2.723E-01  1.817E-01  1.250E-01
  8.993E-02  6.888E-02  5.726E-02  5.205E-02  5.125E-02  5.329E-02  5.650E-02
  5.951E-02  6.149E-02  6.202E-02  6.166E-02  6.098E-02  5.991E-02  5.820E-02
  5.517E-02  5.044E-02  4.651E-02
>ZYXR NFREQ=52 ROT=ZROT // 52
 -1.111E+02 -1.024E+02 -9.421E+01 -8.652E+01 -7.932E+01 -7.259E+01 -6.632E+01
 -6.045E+01 -5.498E+01 -4.987E+01 -4.513E+01 -4.075E+01 -3.674E+01 -3.311E+01
 -2.985E+01 -2.696E+01 -2.440E+01 -2.216E+01 -2.019E+01 -1.847E+01 -1.695E+01
 -1.559E+01 -1.438E+01 -1.329E+01 -1.229E+01 -1.138E+01 -1.055E+01 -9.784E+00
 -9.087E+00 -8.452E+00 -7.876E+00 -7.354E+00 -6.878E+00 -6.443E+00 -6.041E+00
 -5.666E+00 -5.310E+00 -4.970E+00 -4.643E+00 -4.329E+00 -4.028E+00 -3.743E+00
 -3.475E+00 -3.226E+00 -2.995E+00 -2.783E+00 -2.588E+00 -2.407E+00 -2.240E+00
 -2.084E+00 -1.939E+00 -1.803E+00
>ZYXI NFREQ=52 ROT=ZROT // 52
 -2.167E+02 -1.895E+02 -1.656E+02 -1.447E+02 -1.264E+02 -1.105E+02 -9.655E+01
 -8.439E+01 -7.380E+01 -6.456E+01 -5.652E+01 -4.951E+01 -4.341E+01 -3.810E+01
 -3.347E+01 -2.942E+01 -2.589E+01 -2.279E+01 -2.007E+01 -1.768E+01 -1.558E+01
 -1.374E+01 -1.212E+01 -1.070E+01 -9.472E+00 -8.416E+00 -7.518E+00 -6.767E+00
 -6.151E+00 -5.657E+00 -5.273E+00 -4.985E+00 -4.779E+00 -4.639E+00 -4.552E+00
 -4.503E+00 -4.477E+00 -4.459E+00 -4.439E+00 -4.404E+00 -4.348E+00 -4.265E+00
 -4.155E+00 -4.018E+00 -3.859E+00 -3.683E+00 -3.496E+00 -3.305E+00 -3.115E+00
 -2.930E+00 -2.752E+00 -2.584E+00
>ZYX.VAR NFREQ=52 ROT=ZROT // 52
  6.178E+02  5.385E+02  3.791E+02  2.938E+02  2.334E+02  1.888E+02  1.557E+02
  1.281E+02  1.041E+02  8.394E+01  6.751E+01  5.431E+01  4.358E+01  3.429E+01
  2.598E+01  1.910E+01  1.386E+01  1.005E+01  7.400E+00  5.508E+00  4.073E+00
  2.969E+00  2.142E+00  1.557E+00  1.188E+00  9.754E-01  8.477E-01  7.605E-01
  6.937E-01  6.324E-01  5.654E-01  4.886E-01  4.161E-01  3.599E-01  3.153E-01
  2.748E-01  2.392E-01  2.127E-01  1.951E-01  1.837E-01  1.755E-01  1.669E-01
  1.544E-01  1.358E-01  1.118E-01  8.884E-02  7.138E-02  5.866E-02  4.928E-02
  4.206E-02  3.621E-02  3.267E-02
>ZYYR NFREQ=52 ROT=ZROT // 52
  4.333E+01  5.721E+00 -2.224E+01 -4.237E+01 -5.592E+01 -6.392E+01 -6.712E+01
 -6.627E+01 -6.220E+01 -5.580E+01 -4.801E+01 -3.971E+01 -3.162E+01 -2.426E+01
 -1.791E+01 -1.268E+01 -8.545E+00 -5.400E+00 -3.097E+00 -1.476E+00 -3.851E-01
  3.157E-01  7.397E-01  9.766E-01  1.092E+00  1.133E+00  1.131E+00  1.107E+00
  1.073E+00  1.039E+00  1.009E+00  9.867E-01  9.718E-01  9.647E-01  9.642E-01
  9.687E-01  9.760E-01  9.836E-01  9.888E-01  9.892E-01  9.820E-01  9.652E-01
  9.369E-01  8.963E-01  8.432E-01  7.783E-01  7.035E-01  6.216E-01  5.357E-01
  4.490E-01  3.642E-01  2.835E-01
>ZYYI NFREQ=52 ROT=ZROT // 52
  4.103E+02  3.538E+02  3.024E+02  2.560E+02  2.143E+02  1.771E+02  1.442E+02
  1.157E+02  9.154E+01  7.162E+01  5.570E+01  4.334E+01  3.394E+01  2.687E+01
  2.151E+01  1.739E+01  1.413E+01  1.149E+01  9.317E+00  7.526E+00  6.058E+00
  4.869E+00  3.920E+00  3.174E+00  2.593E+00  2.145E+00  1.801E+00  1.538E+00
  1.339E+00  1.189E+00  1.078E+00  9.973E-01  9.416E-01  9.067E-01  8.894E-01
  8.871E-01  8.980E-01  9.201E-01  9.515E-01  9.900E-01  1.033E+00  1.078E+00
  1.123E+00  1.163E+00  1.196E+00  1.220E+00  1.232E+00  1.232E+00  1.221E+00
  1.200E+00  1.171E+00  1.135E+00
>ZYY.VAR NFREQ=52 ROT=ZROT // 52
  2.117E+03  1.752E+03  1.053E+03  7.724E+02  6.076E+02  5.114E+02  4.575E+02
  4.086E+02  3.491E+02  2.794E+02  2.067E+02  1.423E+02  9.213E+01  5.690E+01
  3.441E+01  2.071E+01  1.264E+01  7.846E+00  4.889E+00  3.070E+00  1.983E+00
  1.317E+00  8.714E-01  5.626E-01  3.610E-01  2.372E-01  1.654E-01  1.262E-01
  1.053E-01  9.371E-02  8.564E-02  7.759E-02  7.040E-02  6.528E-02  6.127E-02
  5.692E-02  5.252E-02  4.913E-02  4.775E-02  4.933E-02  5.401E-02  6.071E-02
  6.734E-02  7.006E-02  6.712E-02  6.323E-02  6.229E-02  6.234E-02  6.049E-02
  5.634E-02  5.077E-02  4.654E-02
>ZDETR NFREQ=52 ROT=ZROT // 52
  9.413E+02  8.139E+02  6.339E+02  4.509E+02  2.963E+02  1.816E+02  1.048E+02
  5.805E+01  3.306E+01  2.266E+01  2.160E+01  2.619E+01  3.377E+01  4.239E+01
  5.035E+01  5.612E+01  5.840E+01  5.635E+01  5.012E+01  4.097E+01  3.109E+01
  2.232E+01  1.552E+01  1.074E+01  7.600E+00  5.655E+00  4.496E+00  3.828E+00
  3.452E+00  3.240E+00  3.118E+00  3.041E+00  2.988E+00  2.944E+00  2.904E+00
  2.865E+00  2.824E+00  2.781E+00  2.736E+00  2.687E+00  2.634E+00  2.577E+00
  2.516E+00  2.450E+00  2.379E+00  2.302E+00  2.221E+00  2.136E+00  2.049E+00
  1.961E+00  1.874E+00  1.789E+00
>ZDETI NFREQ=52 ROT=ZROT // 52
  1.822E+02 -1.141E+02 -3.072E+02 -4.014E+02 -4.238E+02 -4.038E+02 -3.641E+02
 -3.186E+02 -2.746E+02 -2.348E+02 -1.997E+02 -1.687E+02 -1.407E+02 -1.148E+02
 -9.003E+01 -6.603E+01 -4.301E+01 -2.203E+01 -4.502E+00  8.049E+00  1.519E+01
  1.800E+01  1.805E+01  1.667E+01  1.477E+01  1.282E+01  1.105E+01  9.532E+00
  8.258E+00  7.207E+00  6.347E+00  5.649E+00  5.086E+00  4.634E+00  4.273E+00
  3.985E+00  3.757E+00  3.572E+00  3.421E+00  3.292E+00  3.177E+00  3.069E+00
  2.962E+00  2.854E+00  2.741E+00  2.623E+00  2.500E+00  2.375E+00  2.249E+00
  2.124E+00  2.003E+00  1.886E+00
>ZDET.VAR NFREQ=52 ROT=ZROT // 52
  2.426E+03  2.053E+03  1.324E+03  9.568E+02  7.036E+02  5.174E+02  3.851E+02
  2.901E+02  2.228E+02  1.776E+02  1.483E+02  1.279E+02  1.119E+02  9.759E+01
  8.338E+01  6.901E+01  5.465E+01  4.094E+01  2.865E+01  1.887E+01  1.211E+01
  7.795E+00  5.140E+00  3.552E+00  2.609E+00  2.039E+00  1.668E+00  1.392E+00
  1.164E+00  9.563E-01  7.596E-01  5.751E-01  4.200E-01  3.044E-01  2.228E-01
  1.667E-01  1.305E-01  1.103E-01  1.023E-01  1.030E-01  1.091E-01  1.160E-01
  1.191E-01  1.144E-01  1.017E-01  8.776E-02  7.789E-02  7.043E-02  6.297E-02
  5.482E-02  4.629E-02  4.045E-02

>!**** ROTATION ANGLES ****!
>RHOROT NFREQ=52 // 52
  0.000E+00  0.000E+00  0.000E+00  0.000E+00  0.000E+00  0.000E+00  0.000E+00
  0.000E+00  0.000E+00  0.000E+00  0.000E+00  0.000E+00  0.000E+00  0.000E+00
  0.000E+00  0.000E+00  0.000E+00  0.000E+00  0.000E+00  0.000E+00  0.000E+00
  0.000E+00  0.000E+00  0.000E+00  0.000E+00  0.000E+00  0.000E+00  0.000E+00
  0.000E+00  0.000E+00  0.000E+00  0.000E+00  0.000E+00  0.000E+00  0.000E+00
  0.000E+00  0.000E+00  0.000E+00  0.000E+00  0.000E+00  0.000E+00  0.000E+00
  0.000E+00  0.000E+00  0.000E+00  0.000E+00  0.000E+00  0.000E+00  0.000E+00
  0.000E+00  0.000E+00  0.000E+00

>!**** APPARENT RESISTIVITIES AND PHASES ****!
>RHOXY NFREQ=52 ROT=RHOROT // 52
  1.013E+02  9.819E+01  9.524E+01  9.250E+01  8.997E+01  8.756E+01  8.512E+01
  8.242E+01  7.918E+01  7.514E+01  7.010E+01  6.397E+01  5.684E+01  4.900E+01
  4.086E+01  3.293E+01  2.563E+01  1.932E+01  1.415E+01  1.011E+01  7.105E+00
  4.938E+00  3.423E+00  2.385E+00  1.684E+00  1.213E+00  8.976E-01  6.858E-01
  5.431E-01  4.468E-01  3.822E-01  3.400E-01  3.140E-01  3.003E-01  2.966E-01
  3.016E-01  3.145E-01  3.353E-01  3.643E-01  4.020E-01  4.492E-01  5.067E-01
  5.753E-01  6.560E-01  7.492E-01  8.553E-01  9.746E-01  1.107E+00  1.254E+00
  1.416E+00  1.595E+00  1.793E+00
>PHSXY NFREQ=52 ROT=RHOROT // 52
  1.010E+02  1.057E+02  1.103E+02  1.148E+02  1.192E+02  1.233E+02  1.271E+02
  1.306E+02  1.336E+02  1.361E+02  1.380E+02  1.393E+02  1.400E+02  1.400E+02
  1.392E+02  1.379E+02  1.358E+02  1.332E+02  1.301E+02  1.264E+02  1.224E+02
  1.181E+02  1.135E+02  1.088E+02  1.041E+02  9.927E+01  9.456E+01  8.999E+01
  8.562E+01  8.149E+01  7.763E+01  7.408E+01  7.081E+01  6.782E+01  6.508E+01
  6.253E+01  6.012E+01  5.780E+01  5.550E+01  5.319E+01  5.082E+01  4.838E+01
  4.590E+01  4.337E+01  4.083E+01  3.830E+01  3.579E+01  3.331E+01  3.087E+01
  2.847E+01  2.609E+01  2.374E+01
>RHOXY.ERR NFREQ=52 ROT=RHOROT // 52
  5.577E-02  5.963E-02  6.180E-02  6.172E-02  6.110E-02  6.061E-02  6.054E-02
  6.104E-02  6.234E-02  6.484E-02  6.883E-02  7.440E-02  8.136E-02  8.885E-02
  9.547E-02  9.956E-02  9.906E-02  9.441E-02  8.854E-02  8.307E-02  7.907E-02
  7.752E-02  7.882E-02  8.306E-02  8.961E-02  9.719E-02  1.047E-01  1.106E-01
  1.133E-01  1.114E-01  1.056E-01  9.797E-02  8.954E-02  8.114E-02  7.346E-02
  6.697E-02  6.214E-02  5.935E-02  5.864E-02  5.977E-02  6.217E-02  6.498E-02
  6.748E-02  6.929E-02  7.027E-02  7.078E-02  7.119E-02  7.147E-02  7.147E-02
  7.074E-02  6.889E-02  6.742E-02
>PHSXY.ERR NFREQ=52 ROT=RHOROT // 52
  7.605E+00  8.150E+00  8.457E+00  8.447E+00  8.358E+00  8.290E+00  8.280E+00
  8.349E+00  8.535E+00  8.891E+00  9.460E+00  1.026E+01  1.127E+01  1.237E+01
  1.334E+01  1.395E+01  1.388E+01  1.319E+01  1.232E+01  1.152E+01  1.094E+01
  1.071E+01  1.090E+01  1.152E+01  1.248E+01  1.360E+01  1.473E+01  1.561E+01
  1.602E+01  1.573E+01  1.486E+01  1.371E+01  1.247E+01  1.124E+01  1.013E+01
  9.195E+00  8.507E+00  8.110E+00  8.010E+00  8.170E+00  8.511E+00  8.911E+00
  9.268E+00  9.527E+00  9.667E+00  9.741E+00  9.799E+00  9.839E+00  9.839E+00
  9.735E+00  9.470E+00  9.259E+00
>RHOYX NFREQ=52 ROT=RHOROT // 52
  1.186E+01  1.082E+01  9.871E+00  9.012E+00  8.234E+00  7.530E+00  6.892E+00
  6.312E+00  5.783E+00  5.299E+00  4.856E+00  4.450E+00  4.082E+00  3.748E+00
  3.450E+00  3.184E+00  2.951E+00  2.747E+00  2.570E+00  2.416E+00  2.284E+00
  2.169E+00  2.071E+00  1.988E+00  1.917E+00  1.860E+00  1.816E+00  1.786E+00
  1.772E+00  1.775E+00  1.797E+00  1.840E+00  1.907E+00  1.998E+00  2.115E+00
  2.257E+00  2.423E+00  2.612E+00  2.818E+00  3.037E+00  3.261E+00  3.485E+00
  3.702E+00  3.906E+00  4.093E+00  4.262E+00  4.412E+00  4.546E+00  4.667E+00
  4.778E+00  4.884E+00  4.987E+00
>PHSYX NFREQ=52 ROT=RHOROT // 52
 -1.171E+02 -1.184E+02 -1.196E+02 -1.209E+02 -1.221E+02 -1.233E+02 -1.245E+02
 -1.256E+02 -1.267E+02 -1.277E+02 -1.286E+02 -1.295E+02 -1.302E+02 -1.310E+02
 -1.317E+02 -1.325E+02 -1.333E+02 -1.342E+02 -1.352E+02 -1.362E+02 -1.374E+02
 -1.386E+02 -1.399E+02 -1.412E+02 -1.424E+02 -1.435E+02 -1.445E+02 -1.453E+02
 -1.459E+02 -1.462E+02 -1.462E+02 -1.459E+02 -1.452E+02 -1.442E+02 -1.430E+02
 -1.415E+02 -1.399E+02 -1.381E+02 -1.363E+02 -1.345E+02 -1.328E+02 -1.313E+02
 -1.299E+02 -1.288E+02 -1.278E+02 -1.271E+02 -1.265E+02 -1.261E+02 -1.257E+02
 -1.254E+02 -1.252E+02 -1.249E+02
>RHOYX.ERR NFREQ=52 ROT=RHOROT // 52
  6.052E-02  6.377E-02  6.060E-02  6.029E-02  6.069E-02  6.160E-02  6.309E-02
  6.452E-02  6.556E-02  6.638E-02  6.711E-02  6.786E-02  6.852E-02  6.848E-02
  6.715E-02  6.479E-02  6.200E-02  5.921E-02  5.678E-02  5.462E-02  5.224E-02
  4.949E-02  4.653E-02  4.380E-02  4.210E-02  4.183E-02  4.259E-02  4.390E-02
  4.541E-02  4.674E-02  4.741E-02  4.703E-02  4.606E-02  4.521E-02  4.443E-02
  4.338E-02  4.221E-02  4.142E-02  4.124E-02  4.162E-02  4.236E-02  4.312E-02
  4.346E-02  4.285E-02  4.105E-02  3.878E-02  3.693E-02  3.564E-02  3.483E-02
  3.434E-02  3.404E-02  3.454E-02
>PHSYX.ERR NFREQ=52 ROT=RHOROT // 52
  8.277E+00  8.738E+00  8.287E+00  8.244E+00  8.300E+00  8.430E+00  8.641E+00
  8.845E+00  8.994E+00  9.110E+00  9.215E+00  9.323E+00  9.417E+00  9.411E+00
  9.220E+00  8.884E+00  8.487E+00  8.090E+00  7.748E+00  7.443E+00  7.108E+00
  6.723E+00  6.309E+00  5.929E+00  5.693E+00  5.656E+00  5.762E+00  5.943E+00
  6.153E+00  6.339E+00  6.432E+00  6.379E+00  6.244E+00  6.125E+00  6.017E+00
  5.871E+00  5.709E+00  5.599E+00  5.574E+00  5.627E+00  5.730E+00  5.835E+00
  5.882E+00  5.798E+00  5.548E+00  5.234E+00  4.978E+00  4.801E+00  4.690E+00
  4.623E+00  4.581E+00  4.649E+00
>RHODET NFREQ=52 ROT=RHOROT // 52
  1.839E+02  1.575E+02  1.349E+02  1.155E+02  9.882E+01  8.447E+01  7.210E+01
  6.144E+01  5.224E+01  4.431E+01  3.745E+01  3.154E+01  2.644E+01  2.204E+01
  1.825E+01  1.502E+01  1.227E+01  9.953E+00  8.026E+00  6.443E+00  5.159E+00
  4.131E+00  3.320E+00  2.686E+00  2.197E+00  1.823E+00  1.541E+00  1.332E+00
  1.179E+00  1.071E+00  1.000E+00  9.599E-01  9.459E-01  9.554E-01  9.865E-01
  1.038E+00  1.110E+00  1.201E+00  1.310E+00  1.438E+00  1.581E+00  1.739E+00
  1.906E+00  2.081E+00  2.259E+00  2.435E+00  2.608E+00  2.774E+00  2.934E+00
  3.088E+00  3.241E+00  3.394E+00
>PHSDET NFREQ=52 ROT=RHOROT // 52
  1.096E+01 -7.982E+00 -2.585E+01 -4.168E+01 -5.505E+01 -6.579E+01 -7.395E+01
 -7.967E+01 -8.314E+01 -8.449E+01 -8.383E+01 -8.117E+01 -7.651E+01 -6.973E+01
 -6.078E+01 -4.964E+01 -3.637E+01 -2.136E+01 -5.133E+00  1.112E+01  2.603E+01
  3.889E+01  4.931E+01  5.722E+01  6.277E+01  6.620E+01  6.787E+01  6.812E+01
  6.732E+01  6.580E+01  6.384E+01  6.170E+01  5.957E+01  5.757E+01  5.579E+01
  5.429E+01  5.306E+01  5.210E+01  5.135E+01  5.079E+01  5.034E+01  4.998E+01
  4.966E+01  4.935E+01  4.905E+01  4.873E+01  4.839E+01  4.803E+01  4.766E+01
  4.729E+01  4.690E+01  4.652E+01
>RHODET.ERR NFREQ=52 ROT=RHOROT // 52
  3.099E-02  3.322E-02  3.116E-02  3.092E-02  3.095E-02  3.099E-02  3.125E-02
  3.171E-02  3.253E-02  3.402E-02  3.645E-02  3.976E-02  4.376E-02  4.821E-02
  5.273E-02  5.697E-02  6.044E-02  6.264E-02  6.299E-02  6.167E-02  5.968E-02
  5.783E-02  5.660E-02  5.649E-02  5.776E-02  6.043E-02  6.404E-02  6.782E-02
  7.105E-02  7.287E-02  7.258E-02  6.972E-02  6.499E-02  5.963E-02  5.437E-02
  4.964E-02  4.597E-02  4.393E-02  4.372E-02  4.519E-02  4.781E-02  5.069E-02
  5.289E-02  5.356E-02  5.235E-02  5.063E-02  4.980E-02  4.959E-02  4.924E-02
  4.837E-02  4.690E-02  4.627E-02
>PHSDET.ERR NFREQ=52 ROT=RHOROT // 52
  4.163E+00  4.468E+00  4.187E+00  4.153E+00  4.157E+00  4.164E+00  4.198E+00
  4.262E+00  4.374E+00  4.579E+00  4.913E+00  5.370E+00  5.924E+00  6.544E+00
  7.177E+00  7.774E+00  8.266E+00  8.577E+00  8.627E+00  8.439E+00  8.157E+00
  7.895E+00  7.722E+00  7.706E+00  7.886E+00  8.263E+00  8.777E+00  9.316E+00
  9.780E+00  1.004E+01  9.999E+00  9.588E+00  8.912E+00  8.150E+00  7.407E+00
  6.743E+00  6.231E+00  5.947E+00  5.919E+00  6.122E+00  6.488E+00  6.890E+00
  7.199E+00  7.293E+00  7.124E+00  6.883E+00  6.767E+00  6.736E+00  6.687E+00
  6.567E+00  6.360E+00  6.273E+00

>END
