# Supplementary material for: 3D structure of the Campi Flegrei caldera central sector reconstructed through short-period magnetotelluric imaging
Source: Sci Rep. 2022 Dec 2;12:20802. doi: 10.1038/s41598-022-24998-6 (PMC9716173; doi:10.1038/s41598-022-24998-6)
Supplement: Supplementary file 12 — Supplementary Information 12. [file 41598_2022_24998_MOESM12_ESM.zip › WFLEB25.edi]

>HEAD

    DATAID=WFLEB25
    FILEBY=anton
    ACQDATE=2004/01/01
    FILEDATE=2021/07/15
    STDVERS="SEG 1.0"
    PROGVERS="MT-Corrector 5.4"
    PROGDATE=2015/11/23
    EMPTY=1.000E+32

>INFO

= 0
    fieldnotes.electrode_ex.acqchan = 0.0
    fieldnotes.electrode_ex.chtype = EX
    fieldnotes.electrode_ex.id = 14.001
    fieldnotes.electrode_ex.x = 0.0
    fieldnotes.electrode_ex.x2 = 0.0
    fieldnotes.electrode_ex.y = 0.0
    fieldnotes.electrode_ex.y2 = 0.0
    fieldnotes.electrode_ey.acqchan = 0.0
    fieldnotes.electrode_ey.chtype = EY
    fieldnotes.electrode_ey.id = 15.001
    fieldnotes.electrode_ey.x = 0.0
    fieldnotes.electrode_ey.x2 = 0.0
    fieldnotes.electrode_ey.y = 0.0
    fieldnotes.electrode_ey.y2 = 0.0
    fieldnotes.magnetometer_hx.acqchan = 0.0
    fieldnotes.magnetometer_hx.azm = 0.0
    fieldnotes.magnetometer_hx.chtype = HX
    fieldnotes.magnetometer_hx.id = 11.001
    fieldnotes.magnetometer_hx.x = 0.0
    fieldnotes.magnetometer_hx.y = 0.0
    fieldnotes.magnetometer_hy.acqchan = 0.0
    fieldnotes.magnetometer_hy.azm = 90.0
    fieldnotes.magnetometer_hy.chtype = HY
    fieldnotes.magnetometer_hy.id = 12.001
    fieldnotes.magnetometer_hy.x = 0.0
    fieldnotes.magnetometer_hy.y = 0.0
    fieldnotes.magnetometer_hz.acqchan = 0.0
    fieldnotes.magnetometer_hz.azm = 0.0
    fieldnotes.magnetometer_hz.chtype = HZ
    fieldnotes.magnetometer_hz.id = 13.001
    fieldnotes.magnetometer_hz.x = 0.0
    fieldnotes.magnetometer_hz.y = 0.0
    processing.sign_convention = exp(+i \omega t)
    copyright.conditions_of_use = All data and metadata for this survey are available free of charge and may be copied freely, duplicated and further distributed provided this data set is cited as the reference. While the author(s) strive to provide data and metadata of best possible quality, neither the author(s) of this data set, not IRIS make any claims, promises, or guarantees about the accuracy, completeness, or adequacy of this information, and expressly disclaim liability for errors and omissions in the contents of this file. Guidelines about the quality or limitations of the data and metadata, as obtained from the author(s), are included for informational purposes only.
    provenance.creating_application = MTpy
    provenance.creation_time = 2021-08-30 09:46:27

>=DEFINEMEAS

>HMEAS ID=101.001 CHTYPE=HX
>HMEAS ID=102.001 CHTYPE=HY
>HMEAS ID=103.001 CHTYPE=HZ
>EMEAS ID=104.001 CHTYPE=EX
>EMEAS ID=105.001 CHTYPE=EY
>HMEAS ID=201.001 CHTYPE=HX
>HMEAS ID=202.001 CHTYPE=HY
>HMEAS ID=203.001 CHTYPE=HZ
>EMEAS ID=204.001 CHTYPE=EX
>EMEAS ID=205.001 CHTYPE=EY

>=MTSECT

    SECTID=SPLINE
    NFREQ=52
    HX=101.001
    HY=102.001
    HZ=103.001
    EX=104.001
    EY=105.001

>!**** FREQUENCIES ****!
>FREQ // 52
  1.000E+03  8.577E+02  7.356E+02  6.310E+02  5.412E+02  4.642E+02  3.981E+02
  3.415E+02  2.929E+02  2.512E+02  2.154E+02  1.848E+02  1.585E+02  1.359E+02
  1.166E+02  1.000E+02  8.577E+01  7.356E+01  6.310E+01  5.412E+01  4.642E+01
  3.981E+01  3.415E+01  2.929E+01  2.512E+01  2.154E+01  1.848E+01  1.585E+01
  1.359E+01  1.166E+01  1.000E+01  8.577E+00  7.356E+00  6.310E+00  5.412E+00
  4.642E+00  3.981E+00  3.415E+00  2.929E+00  2.512E+00  2.154E+00  1.848E+00
  1.585E+00  1.359E+00  1.166E+00  1.000E+00  8.577E-01  7.356E-01  6.310E-01
  5.412E-01  4.642E-01  3.981E-01

>!**** ROTATION ANGLES ****!
>ZROT NFREQ=52 // 52
  0.000E+00  0.000E+00  0.000E+00  0.000E+00  0.000E+00  0.000E+00  0.000E+00
  0.000E+00  0.000E+00  0.000E+00  0.000E+00  0.000E+00  0.000E+00  0.000E+00
  0.000E+00  0.000E+00  0.000E+00  0.000E+00  0.000E+00  0.000E+00  0.000E+00
  0.000E+00  0.000E+00  0.000E+00  0.000E+00  0.000E+00  0.000E+00  0.000E+00
  0.000E+00  0.000E+00  0.000E+00  0.000E+00  0.000E+00  0.000E+00  0.000E+00
  0.000E+00  0.000E+00  0.000E+00  0.000E+00  0.000E+00  0.000E+00  0.000E+00
  0.000E+00  0.000E+00  0.000E+00  0.000E+00  0.000E+00  0.000E+00  0.000E+00
  0.000E+00  0.000E+00  0.000E+00

>!**** IMPEDANCES ****!
>ZXXR NFREQ=52 ROT=ZROT // 52
  2.366E+03  2.020E+03  1.725E+03  1.472E+03  1.257E+03  1.072E+03  9.148E+02
  7.805E+02  6.659E+02  5.681E+02  4.847E+02  4.136E+02  3.530E+02  3.015E+02
  2.582E+02  2.222E+02  1.927E+02  1.689E+02  1.499E+02  1.349E+02  1.228E+02
  1.128E+02  1.041E+02  9.622E+01  8.894E+01  8.222E+01  7.618E+01  7.094E+01
  6.664E+01  6.336E+01  6.107E+01  5.967E+01  5.892E+01  5.846E+01  5.784E+01
  5.652E+01  5.407E+01  5.018E+01  4.491E+01  3.862E+01  3.194E+01  2.560E+01
  2.022E+01  1.617E+01  1.357E+01  1.231E+01  1.217E+01  1.282E+01  1.397E+01
  1.535E+01  1.674E+01  1.797E+01
>ZXXI NFREQ=52 ROT=ZROT // 52
  3.619E+02  3.202E+02  2.841E+02  2.537E+02  2.290E+02  2.099E+02  1.959E+02
  1.862E+02  1.798E+02  1.758E+02  1.730E+02  1.704E+02  1.672E+02  1.625E+02
  1.557E+02  1.467E+02  1.356E+02  1.225E+02  1.079E+02  9.242E+01  7.650E+01
  6.086E+01  4.609E+01  3.269E+01  2.103E+01  1.131E+01  3.589E+00 -2.203E+00
 -6.193E+00 -8.498E+00 -9.225E+00 -8.408E+00 -6.077E+00 -2.242E+00  2.989E+00
  9.389E+00  1.650E+01  2.368E+01  3.019E+01  3.538E+01  3.886E+01  4.054E+01
  4.065E+01  3.962E+01  3.785E+01  3.568E+01  3.332E+01  3.086E+01  2.832E+01
  2.573E+01  2.308E+01  2.041E+01
>ZXX.VAR NFREQ=52 ROT=ZROT // 52
  1.312E+04  1.153E+04  8.318E+03  6.199E+03  4.786E+03  4.054E+03  3.743E+03
  3.484E+03  3.104E+03  2.583E+03  2.019E+03  1.587E+03  1.341E+03  1.227E+03
  1.184E+03  1.127E+03  9.957E+02  8.331E+02  6.918E+02  5.855E+02  5.133E+02
  4.582E+02  3.994E+02  3.356E+02  2.777E+02  2.303E+02  1.926E+02  1.625E+02
  1.365E+02  1.126E+02  9.144E+01  7.394E+01  6.172E+01  5.574E+01  5.510E+01
  5.861E+01  6.404E+01  6.809E+01  6.855E+01  6.465E+01  5.764E+01  5.055E+01
  4.481E+01  3.963E+01  3.468E+01  3.090E+01  2.895E+01  2.842E+01  2.870E+01
  2.869E+01  2.736E+01  2.578E+01
>ZXYR NFREQ=52 ROT=ZROT // 52
 -1.958E+02 -1.904E+02 -1.834E+02 -1.748E+02 -1.646E+02 -1.528E+02 -1.398E+02
 -1.258E+02 -1.111E+02 -9.618E+01 -8.114E+01 -6.624E+01 -5.165E+01 -3.756E+01
 -2.411E+01 -1.152E+01  6.274E-02  1.044E+01  1.947E+01  2.711E+01  3.332E+01
  3.819E+01  4.183E+01  4.442E+01  4.615E+01  4.720E+01  4.775E+01  4.793E+01
  4.785E+01  4.757E+01  4.714E+01  4.657E+01  4.588E+01  4.505E+01  4.409E+01
  4.300E+01  4.179E+01  4.047E+01  3.906E+01  3.757E+01  3.603E+01  3.446E+01
  3.288E+01  3.130E+01  2.975E+01  2.823E+01  2.675E+01  2.531E+01  2.392E+01
  2.257E+01  2.127E+01  2.001E+01
>ZXYI NFREQ=52 ROT=ZROT // 52
  8.666E+02  7.772E+02  6.968E+02  6.248E+02  5.604E+02  5.029E+02  4.518E+02
  4.063E+02  3.660E+02  3.303E+02  2.986E+02  2.705E+02  2.454E+02  2.230E+02
  2.028E+02  1.843E+02  1.674E+02  1.517E+02  1.371E+02  1.235E+02  1.110E+02
  9.937E+01  8.880E+01  7.923E+01  7.064E+01  6.296E+01  5.611E+01  5.000E+01
  4.453E+01  3.962E+01  3.519E+01  3.121E+01  2.762E+01  2.439E+01  2.150E+01
  1.892E+01  1.662E+01  1.458E+01  1.274E+01  1.108E+01  9.553E+00  8.135E+00
  6.798E+00  5.526E+00  4.309E+00  3.147E+00  2.040E+00  9.971E-01  2.452E-02
 -8.702E-01 -1.681E+00 -2.406E+00
>ZXY.VAR NFREQ=52 ROT=ZROT // 52
  4.944E+03  4.461E+03  3.460E+03  2.833E+03  2.340E+03  1.928E+03  1.590E+03
  1.309E+03  1.073E+03  8.715E+02  7.008E+02  5.625E+02  4.541E+02  3.680E+02
  2.986E+02  2.431E+02  1.991E+02  1.641E+02  1.364E+02  1.144E+02  9.706E+01
  8.349E+01  7.284E+01  6.445E+01  5.780E+01  5.224E+01  4.709E+01  4.200E+01
  3.712E+01  3.266E+01  2.882E+01  2.572E+01  2.327E+01  2.133E+01  1.977E+01
  1.847E+01  1.727E+01  1.600E+01  1.456E+01  1.294E+01  1.123E+01  9.613E+00
  8.185E+00  6.944E+00  5.877E+00  4.967E+00  4.209E+00  3.622E+00  3.206E+00
  2.841E+00  2.418E+00  2.099E+00
>ZYXR NFREQ=52 ROT=ZROT // 52
 -1.831E+03 -1.659E+03 -1.501E+03 -1.357E+03 -1.225E+03 -1.105E+03 -9.939E+02
 -8.923E+02 -7.986E+02 -7.119E+02 -6.316E+02 -5.572E+02 -4.884E+02 -4.253E+02
 -3.681E+02 -3.173E+02 -2.731E+02 -2.356E+02 -2.047E+02 -1.799E+02 -1.605E+02
 -1.456E+02 -1.343E+02 -1.257E+02 -1.190E+02 -1.136E+02 -1.090E+02 -1.049E+02
 -1.012E+02 -9.768E+01 -9.444E+01 -9.143E+01 -8.862E+01 -8.600E+01 -8.351E+01
 -8.107E+01 -7.858E+01 -7.594E+01 -7.307E+01 -6.990E+01 -6.642E+01 -6.267E+01
 -5.872E+01 -5.466E+01 -5.061E+01 -4.665E+01 -4.287E+01 -3.931E+01 -3.599E+01
 -3.293E+01 -3.012E+01 -2.755E+01
>ZYXI NFREQ=52 ROT=ZROT // 52
 -3.598E+02 -3.814E+02 -3.965E+02 -4.064E+02 -4.125E+02 -4.156E+02 -4.168E+02
 -4.168E+02 -4.157E+02 -4.136E+02 -4.103E+02 -4.053E+02 -3.981E+02 -3.881E+02
 -3.749E+02 -3.584E+02 -3.389E+02 -3.170E+02 -2.934E+02 -2.689E+02 -2.444E+02
 -2.205E+02 -1.977E+02 -1.764E+02 -1.570E+02 -1.394E+02 -1.237E+02 -1.099E+02
 -9.774E+01 -8.716E+01 -7.786E+01 -6.959E+01 -6.208E+01 -5.511E+01 -4.850E+01
 -4.211E+01 -3.591E+01 -2.990E+01 -2.415E+01 -1.877E+01 -1.388E+01 -9.595E+00
 -6.003E+00 -3.145E+00 -1.014E+00  4.574E-01  1.361E+00  1.826E+00  1.973E+00
  1.917E+00  1.754E+00  1.550E+00
>ZYX.VAR NFREQ=52 ROT=ZROT // 52
  5.094E+03  4.661E+03  3.751E+03  3.260E+03  2.891E+03  2.587E+03  2.315E+03
  2.029E+03  1.753E+03  1.549E+03  1.423E+03  1.329E+03  1.240E+03  1.157E+03
  1.073E+03  9.650E+02  8.210E+02  6.753E+02  5.577E+02  4.633E+02  3.806E+02
  3.114E+02  2.611E+02  2.264E+02  1.996E+02  1.768E+02  1.566E+02  1.372E+02
  1.155E+02  9.127E+01  6.918E+01  5.224E+01  4.019E+01  3.219E+01  2.734E+01
  2.489E+01  2.401E+01  2.385E+01  2.371E+01  2.297E+01  2.135E+01  1.900E+01
  1.621E+01  1.348E+01  1.109E+01  9.041E+00  7.299E+00  5.916E+00  4.896E+00
  4.077E+00  3.322E+00  2.825E+00
>ZYYR NFREQ=52 ROT=ZROT // 52
  7.151E+02  6.530E+02  5.956E+02  5.423E+02  4.928E+02  4.468E+02  4.041E+02
  3.647E+02  3.283E+02  2.949E+02  2.644E+02  2.367E+02  2.115E+02  1.889E+02
  1.686E+02  1.506E+02  1.347E+02  1.208E+02  1.088E+02  9.859E+01  8.989E+01
  8.253E+01  7.629E+01  7.098E+01  6.643E+01  6.251E+01  5.911E+01  5.617E+01
  5.362E+01  5.143E+01  4.956E+01  4.797E+01  4.663E+01  4.547E+01  4.445E+01
  4.350E+01  4.257E+01  4.158E+01  4.050E+01  3.929E+01  3.793E+01  3.643E+01
  3.483E+01  3.316E+01  3.146E+01  2.978E+01  2.816E+01  2.663E+01  2.519E+01
  2.385E+01  2.260E+01  2.143E+01
>ZYYI NFREQ=52 ROT=ZROT // 52
  2.368E+02  2.392E+02  2.397E+02  2.389E+02  2.369E+02  2.340E+02  2.305E+02
  2.265E+02  2.222E+02  2.175E+02  2.125E+02  2.072E+02  2.014E+02  1.951E+02
  1.881E+02  1.803E+02  1.717E+02  1.623E+02  1.523E+02  1.418E+02  1.310E+02
  1.204E+02  1.100E+02  1.002E+02  9.108E+01  8.282E+01  7.549E+01  6.909E+01
  6.361E+01  5.898E+01  5.511E+01  5.189E+01  4.922E+01  4.700E+01  4.515E+01
  4.360E+01  4.229E+01  4.118E+01  4.022E+01  3.937E+01  3.860E+01  3.785E+01
  3.708E+01  3.626E+01  3.535E+01  3.436E+01  3.328E+01  3.212E+01  3.093E+01
  2.972E+01  2.852E+01  2.735E+01
>ZYY.VAR NFREQ=52 ROT=ZROT // 52
  4.904E+03  4.517E+03  3.699E+03  3.191E+03  2.808E+03  2.526E+03  2.319E+03
  2.140E+03  1.944E+03  1.694E+03  1.422E+03  1.217E+03  1.101E+03  1.016E+03
  9.217E+02  8.234E+02  7.285E+02  6.336E+02  5.358E+02  4.447E+02  3.699E+02
  3.084E+02  2.537E+02  2.073E+02  1.745E+02  1.536E+02  1.381E+02  1.239E+02
  1.102E+02  9.653E+01  8.246E+01  6.815E+01  5.503E+01  4.428E+01  3.624E+01
  3.087E+01  2.760E+01  2.577E+01  2.488E+01  2.449E+01  2.405E+01  2.288E+01
  2.076E+01  1.828E+01  1.587E+01  1.350E+01  1.122E+01  9.312E+00  7.976E+00
  6.889E+00  5.728E+00  4.888E+00
>ZDETR NFREQ=52 ROT=ZROT // 52
  1.310E+03  1.148E+03  1.004E+03  8.780E+02  7.669E+02  6.695E+02  5.842E+02
  5.097E+02  4.447E+02  3.882E+02  3.391E+02  2.969E+02  2.607E+02  2.301E+02
  2.044E+02  1.833E+02  1.663E+02  1.527E+02  1.421E+02  1.339E+02  1.275E+02
  1.223E+02  1.180E+02  1.142E+02  1.106E+02  1.072E+02  1.039E+02  1.007E+02
  9.764E+01  9.464E+01  9.169E+01  8.872E+01  8.565E+01  8.238E+01  7.881E+01
  7.485E+01  7.049E+01  6.574E+01  6.071E+01  5.554E+01  5.045E+01  4.564E+01
  4.130E+01  3.754E+01  3.444E+01  3.198E+01  3.011E+01  2.872E+01  2.770E+01
  2.694E+01  2.633E+01  2.580E+01
>ZDETI NFREQ=52 ROT=ZROT // 52
  8.943E+02  8.365E+02  7.805E+02  7.271E+02  6.767E+02  6.296E+02  5.858E+02
  5.455E+02  5.085E+02  4.744E+02  4.430E+02  4.138E+02  3.863E+02  3.601E+02
  3.348E+02  3.101E+02  2.858E+02  2.618E+02  2.383E+02  2.152E+02  1.929E+02
  1.717E+02  1.518E+02  1.335E+02  1.169E+02  1.022E+02  8.942E+01  7.843E+01
  6.915E+01  6.147E+01  5.520E+01  5.020E+01  4.628E+01  4.329E+01  4.103E+01
  3.934E+01  3.803E+01  3.690E+01  3.579E+01  3.457E+01  3.316E+01  3.154E+01
  2.976E+01  2.789E+01  2.602E+01  2.420E+01  2.248E+01  2.089E+01  1.941E+01
  1.805E+01  1.677E+01  1.557E+01
>ZDET.VAR NFREQ=52 ROT=ZROT // 52
  8.808E+03  7.698E+03  5.462E+03  4.349E+03  3.606E+03  3.117E+03  2.805E+03
  2.550E+03  2.292E+03  2.014E+03  1.737E+03  1.509E+03  1.349E+03  1.242E+03
  1.164E+03  1.079E+03  9.607E+02  8.316E+02  7.161E+02  6.187E+02  5.374E+02
  4.683E+02  4.074E+02  3.556E+02  3.169E+02  2.888E+02  2.635E+02  2.364E+02
  2.077E+02  1.791E+02  1.543E+02  1.365E+02  1.281E+02  1.304E+02  1.397E+02
  1.498E+02  1.565E+02  1.571E+02  1.535E+02  1.511E+02  1.502E+02  1.443E+02
  1.300E+02  1.092E+02  8.634E+01  6.793E+01  5.717E+01  5.111E+01  4.644E+01
  4.026E+01  3.110E+01  2.397E+01

>!**** ROTATION ANGLES ****!
>RHOROT NFREQ=52 // 52
  0.000E+00  0.000E+00  0.000E+00  0.000E+00  0.000E+00  0.000E+00  0.000E+00
  0.000E+00  0.000E+00  0.000E+00  0.000E+00  0.000E+00  0.000E+00  0.000E+00
  0.000E+00  0.000E+00  0.000E+00  0.000E+00  0.000E+00  0.000E+00  0.000E+00
  0.000E+00  0.000E+00  0.000E+00  0.000E+00  0.000E+00  0.000E+00  0.000E+00
  0.000E+00  0.000E+00  0.000E+00  0.000E+00  0.000E+00  0.000E+00  0.000E+00
  0.000E+00  0.000E+00  0.000E+00  0.000E+00  0.000E+00  0.000E+00  0.000E+00
  0.000E+00  0.000E+00  0.000E+00  0.000E+00  0.000E+00  0.000E+00  0.000E+00
  0.000E+00  0.000E+00  0.000E+00

>!**** APPARENT RESISTIVITIES AND PHASES ****!
>RHOXY NFREQ=52 ROT=RHOROT // 52
  1.579E+02  1.493E+02  1.412E+02  1.334E+02  1.261E+02  1.190E+02  1.123E+02
  1.060E+02  9.991E+01  9.422E+01  8.888E+01  8.393E+01  7.938E+01  7.525E+01
  7.153E+01  6.823E+01  6.535E+01  6.288E+01  6.080E+01  5.912E+01  5.783E+01
  5.694E+01  5.643E+01  5.635E+01  5.669E+01  5.748E+01  5.875E+01  6.053E+01
  6.285E+01  6.574E+01  6.922E+01  7.329E+01  7.795E+01  8.318E+01  8.893E+01
  9.511E+01  1.016E+02  1.084E+02  1.153E+02  1.222E+02  1.290E+02  1.357E+02
  1.422E+02  1.487E+02  1.550E+02  1.614E+02  1.678E+02  1.744E+02  1.813E+02
  1.885E+02  1.961E+02  2.040E+02
>PHSXY NFREQ=52 ROT=RHOROT // 52
  1.027E+02  1.038E+02  1.047E+02  1.056E+02  1.064E+02  1.069E+02  1.072E+02
  1.072E+02  1.069E+02  1.062E+02  1.052E+02  1.038E+02  1.019E+02  9.956E+01
  9.678E+01  9.357E+01  8.998E+01  8.607E+01  8.192E+01  7.763E+01  7.329E+01
  6.898E+01  6.478E+01  6.072E+01  5.684E+01  5.314E+01  4.960E+01  4.621E+01
  4.294E+01  3.979E+01  3.674E+01  3.382E+01  3.105E+01  2.843E+01  2.599E+01
  2.375E+01  2.169E+01  1.981E+01  1.806E+01  1.643E+01  1.485E+01  1.328E+01
  1.168E+01  1.001E+01  8.242E+00  6.360E+00  4.362E+00  2.256E+00  5.874E-02
 -2.208E+00 -4.520E+00 -6.857E+00
>RHOXY.ERR NFREQ=52 ROT=RHOROT // 52
  4.729E-02  4.981E-02  4.874E-02  4.898E-02  4.943E-02  4.985E-02  5.030E-02
  5.074E-02  5.107E-02  5.117E-02  5.102E-02  5.080E-02  5.067E-02  5.059E-02
  5.048E-02  5.036E-02  5.028E-02  5.026E-02  5.030E-02  5.044E-02  5.072E-02
  5.118E-02  5.182E-02  5.266E-02  5.365E-02  5.466E-02  5.540E-02  5.565E-02
  5.545E-02  5.492E-02  5.431E-02  5.386E-02  5.364E-02  5.368E-02  5.396E-02
  5.444E-02  5.497E-02  5.530E-02  5.525E-02  5.466E-02  5.354E-02  5.219E-02
  5.082E-02  4.948E-02  4.817E-02  4.690E-02  4.574E-02  4.496E-02  4.480E-02
  4.466E-02  4.365E-02  4.307E-02
>PHSXY.ERR NFREQ=52 ROT=RHOROT // 52
  6.416E+00  6.768E+00  6.618E+00  6.651E+00  6.714E+00  6.773E+00  6.836E+00
  6.898E+00  6.944E+00  6.958E+00  6.936E+00  6.905E+00  6.888E+00  6.877E+00
  6.861E+00  6.844E+00  6.833E+00  6.830E+00  6.836E+00  6.855E+00  6.895E+00
  6.959E+00  7.050E+00  7.166E+00  7.306E+00  7.448E+00  7.552E+00  7.587E+00
  7.559E+00  7.485E+00  7.399E+00  7.335E+00  7.304E+00  7.310E+00  7.349E+00
  7.417E+00  7.492E+00  7.539E+00  7.531E+00  7.448E+00  7.291E+00  7.100E+00
  6.909E+00  6.721E+00  6.538E+00  6.361E+00  6.199E+00  6.091E+00  6.069E+00
  6.049E+00  5.909E+00  5.828E+00
>RHOYX NFREQ=52 ROT=RHOROT // 52
  6.964E+02  6.755E+02  6.554E+02  6.361E+02  6.176E+02  6.001E+02  5.836E+02
  5.681E+02  5.535E+02  5.398E+02  5.267E+02  5.139E+02  5.010E+02  4.877E+02
  4.735E+02  4.583E+02  4.417E+02  4.241E+02  4.056E+02  3.868E+02  3.683E+02
  3.507E+02  3.346E+02  3.206E+02  3.089E+02  3.001E+02  2.941E+02  2.911E+02
  2.911E+02  2.940E+02  2.996E+02  3.078E+02  3.183E+02  3.307E+02  3.447E+02
  3.596E+02  3.750E+02  3.902E+02  4.044E+02  4.170E+02  4.274E+02  4.350E+02
  4.396E+02  4.411E+02  4.395E+02  4.353E+02  4.289E+02  4.209E+02  4.119E+02
  4.022E+02  3.923E+02  3.825E+02
>PHSYX NFREQ=52 ROT=RHOROT // 52
 -1.689E+02 -1.671E+02 -1.652E+02 -1.633E+02 -1.614E+02 -1.594E+02 -1.572E+02
 -1.550E+02 -1.525E+02 -1.498E+02 -1.470E+02 -1.440E+02 -1.408E+02 -1.376E+02
 -1.345E+02 -1.315E+02 -1.289E+02 -1.266E+02 -1.249E+02 -1.238E+02 -1.233E+02
 -1.234E+02 -1.242E+02 -1.255E+02 -1.272E+02 -1.292E+02 -1.314E+02 -1.337E+02
 -1.360E+02 -1.383E+02 -1.405E+02 -1.427E+02 -1.450E+02 -1.473E+02 -1.499E+02
 -1.526E+02 -1.554E+02 -1.585E+02 -1.617E+02 -1.650E+02 -1.682E+02 -1.713E+02
 -1.742E+02 -1.767E+02 -1.789E+02 -1.806E+02 -1.818E+02 -1.827E+02 -1.831E+02
 -1.833E+02 -1.833E+02 -1.832E+02
>RHOYX.ERR NFREQ=52 ROT=RHOROT // 52
  2.318E-02  2.429E-02  2.390E-02  2.441E-02  2.518E-02  2.608E-02  2.700E-02
  2.765E-02  2.811E-02  2.888E-02  3.023E-02  3.190E-02  3.366E-02  3.554E-02
  3.747E-02  3.897E-02  3.952E-02  3.950E-02  3.963E-02  3.993E-02  4.004E-02
  4.008E-02  4.056E-02  4.164E-02  4.297E-02  4.427E-02  4.541E-02  4.611E-02
  4.570E-02  4.370E-02  4.077E-02  3.780E-02  3.526E-02  3.346E-02  3.263E-02
  3.291E-02  3.415E-02  3.599E-02  3.801E-02  3.975E-02  4.085E-02  4.123E-02
  4.092E-02  4.024E-02  3.950E-02  3.871E-02  3.785E-02  3.716E-02  3.691E-02
  3.680E-02  3.633E-02  3.663E-02
>PHSYX.ERR NFREQ=52 ROT=RHOROT // 52
  3.100E+00  3.251E+00  3.197E+00  3.266E+00  3.371E+00  3.493E+00  3.618E+00
  3.707E+00  3.769E+00  3.874E+00  4.059E+00  4.288E+00  4.530E+00  4.788E+00
  5.054E+00  5.260E+00  5.336E+00  5.333E+00  5.351E+00  5.393E+00  5.409E+00
  5.414E+00  5.480E+00  5.629E+00  5.814E+00  5.994E+00  6.153E+00  6.251E+00
  6.193E+00  5.916E+00  5.508E+00  5.099E+00  4.749E+00  4.502E+00  4.388E+00
  4.426E+00  4.597E+00  4.850E+00  5.128E+00  5.367E+00  5.520E+00  5.573E+00
  5.530E+00  5.436E+00  5.334E+00  5.224E+00  5.106E+00  5.010E+00  4.975E+00
  4.961E+00  4.896E+00  4.937E+00
>RHODET NFREQ=52 ROT=RHOROT // 52
  5.033E+02  4.704E+02  4.399E+02  4.119E+02  3.866E+02  3.639E+02  3.439E+02
  3.265E+02  3.116E+02  2.992E+02  2.889E+02  2.807E+02  2.741E+02  2.686E+02
  2.640E+02  2.595E+02  2.549E+02  2.498E+02  2.440E+02  2.375E+02  2.304E+02
  2.233E+02  2.165E+02  2.107E+02  2.063E+02  2.037E+02  2.034E+02  2.057E+02
  2.106E+02  2.185E+02  2.291E+02  2.423E+02  2.577E+02  2.745E+02  2.918E+02
  3.081E+02  3.223E+02  3.329E+02  3.392E+02  3.408E+02  3.383E+02  3.332E+02
  3.270E+02  3.219E+02  3.196E+02  3.217E+02  3.293E+02  3.429E+02  3.627E+02
  3.885E+02  4.199E+02  4.563E+02
>PHSDET NFREQ=52 ROT=RHOROT // 52
  3.431E+01  3.608E+01  3.785E+01  3.963E+01  4.143E+01  4.324E+01  4.508E+01
  4.694E+01  4.883E+01  5.071E+01  5.256E+01  5.434E+01  5.598E+01  5.743E+01
  5.859E+01  5.941E+01  5.981E+01  5.975E+01  5.918E+01  5.811E+01  5.655E+01
  5.453E+01  5.214E+01  4.946E+01  4.659E+01  4.364E+01  4.071E+01  3.790E+01
  3.531E+01  3.300E+01  3.105E+01  2.950E+01  2.838E+01  2.772E+01  2.750E+01
  2.773E+01  2.835E+01  2.931E+01  3.052E+01  3.190E+01  3.331E+01  3.465E+01
  3.578E+01  3.661E+01  3.706E+01  3.711E+01  3.675E+01  3.603E+01  3.503E+01
  3.382E+01  3.249E+01  3.110E+01
>RHODET.ERR NFREQ=52 ROT=RHOROT // 52
  3.560E-02  3.714E-02  3.497E-02  3.482E-02  3.533E-02  3.653E-02  3.846E-02
  4.058E-02  4.247E-02  4.384E-02  4.472E-02  4.564E-02  4.711E-02  4.923E-02
  5.184E-02  5.427E-02  5.575E-02  5.655E-02  5.731E-02  5.827E-02  5.948E-02
  6.086E-02  6.219E-02  6.356E-02  6.540E-02  6.774E-02  6.984E-02  7.099E-02
  7.100E-02  6.994E-02  6.852E-02  6.770E-02  6.861E-02  7.228E-02  7.807E-02
  8.463E-02  9.100E-02  9.655E-02  1.018E-01  1.084E-01  1.165E-01  1.237E-01
  1.277E-01  1.274E-01  1.231E-01  1.178E-01  1.155E-01  1.156E-01  1.157E-01
  1.126E-01  1.033E-01  9.446E-02
>PHSDET.ERR NFREQ=52 ROT=RHOROT // 52
  4.795E+00  5.007E+00  4.709E+00  4.689E+00  4.759E+00  4.924E+00  5.189E+00
  5.483E+00  5.745E+00  5.935E+00  6.057E+00  6.185E+00  6.390E+00  6.686E+00
  7.052E+00  7.393E+00  7.601E+00  7.714E+00  7.821E+00  7.957E+00  8.130E+00
  8.325E+00  8.514E+00  8.708E+00  8.971E+00  9.305E+00  9.605E+00  9.771E+00
  9.772E+00  9.620E+00  9.416E+00  9.299E+00  9.430E+00  9.956E+00  1.079E+01
  1.175E+01  1.268E+01  1.350E+01  1.428E+01  1.527E+01  1.651E+01  1.761E+01
  1.822E+01  1.818E+01  1.751E+01  1.671E+01  1.636E+01  1.637E+01  1.638E+01
  1.591E+01  1.451E+01  1.319E+01

>END
