# Supplementary material for: 3D structure of the Campi Flegrei caldera central sector reconstructed through short-period magnetotelluric imaging
Source: Sci Rep. 2022 Dec 2;12:20802. doi: 10.1038/s41598-022-24998-6 (PMC9716173; doi:10.1038/s41598-022-24998-6)
Supplement: Supplementary file 12 — Supplementary Information 12. [file 41598_2022_24998_MOESM12_ESM.zip › WFLEB26.edi]

>HEAD

    DATAID=WFLEB26
    FILEBY=anton
    ACQDATE=2004/01/01
    FILEDATE=2021/07/15
    STDVERS="SEG 1.0"
    PROGVERS="MT-Corrector 5.4"
    PROGDATE=2015/11/23
    EMPTY=1.000E+32

>INFO

= 0
    fieldnotes.electrode_ex.acqchan = 0.0
    fieldnotes.electrode_ex.chtype = EX
    fieldnotes.electrode_ex.id = 14.001
    fieldnotes.electrode_ex.x = 0.0
    fieldnotes.electrode_ex.x2 = 0.0
    fieldnotes.electrode_ex.y = 0.0
    fieldnotes.electrode_ex.y2 = 0.0
    fieldnotes.electrode_ey.acqchan = 0.0
    fieldnotes.electrode_ey.chtype = EY
    fieldnotes.electrode_ey.id = 15.001
    fieldnotes.electrode_ey.x = 0.0
    fieldnotes.electrode_ey.x2 = 0.0
    fieldnotes.electrode_ey.y = 0.0
    fieldnotes.electrode_ey.y2 = 0.0
    fieldnotes.magnetometer_hx.acqchan = 0.0
    fieldnotes.magnetometer_hx.azm = 0.0
    fieldnotes.magnetometer_hx.chtype = HX
    fieldnotes.magnetometer_hx.id = 11.001
    fieldnotes.magnetometer_hx.x = 0.0
    fieldnotes.magnetometer_hx.y = 0.0
    fieldnotes.magnetometer_hy.acqchan = 0.0
    fieldnotes.magnetometer_hy.azm = 90.0
    fieldnotes.magnetometer_hy.chtype = HY
    fieldnotes.magnetometer_hy.id = 12.001
    fieldnotes.magnetometer_hy.x = 0.0
    fieldnotes.magnetometer_hy.y = 0.0
    fieldnotes.magnetometer_hz.acqchan = 0.0
    fieldnotes.magnetometer_hz.azm = 0.0
    fieldnotes.magnetometer_hz.chtype = HZ
    fieldnotes.magnetometer_hz.id = 13.001
    fieldnotes.magnetometer_hz.x = 0.0
    fieldnotes.magnetometer_hz.y = 0.0
    processing.sign_convention = exp(+i \omega t)
    copyright.conditions_of_use = All data and metadata for this survey are available free of charge and may be copied freely, duplicated and further distributed provided this data set is cited as the reference. While the author(s) strive to provide data and metadata of best possible quality, neither the author(s) of this data set, not IRIS make any claims, promises, or guarantees about the accuracy, completeness, or adequacy of this information, and expressly disclaim liability for errors and omissions in the contents of this file. Guidelines about the quality or limitations of the data and metadata, as obtained from the author(s), are included for informational purposes only.
    provenance.creating_application = MTpy
    provenance.creation_time = 2021-08-30 09:46:35

>=DEFINEMEAS

>HMEAS ID=101.001 CHTYPE=HX
>HMEAS ID=102.001 CHTYPE=HY
>HMEAS ID=103.001 CHTYPE=HZ
>EMEAS ID=104.001 CHTYPE=EX
>EMEAS ID=105.001 CHTYPE=EY
>HMEAS ID=201.001 CHTYPE=HX
>HMEAS ID=202.001 CHTYPE=HY
>HMEAS ID=203.001 CHTYPE=HZ
>EMEAS ID=204.001 CHTYPE=EX
>EMEAS ID=205.001 CHTYPE=EY

>=MTSECT

    SECTID=SPLINE
    NFREQ=52
    HX=101.001
    HY=102.001
    HZ=103.001
    EX=104.001
    EY=105.001

>!**** FREQUENCIES ****!
>FREQ // 52
  1.000E+03  8.577E+02  7.356E+02  6.310E+02  5.412E+02  4.642E+02  3.981E+02
  3.415E+02  2.929E+02  2.512E+02  2.154E+02  1.848E+02  1.585E+02  1.359E+02
  1.166E+02  1.000E+02  8.577E+01  7.356E+01  6.310E+01  5.412E+01  4.642E+01
  3.981E+01  3.415E+01  2.929E+01  2.512E+01  2.154E+01  1.848E+01  1.585E+01
  1.359E+01  1.166E+01  1.000E+01  8.577E+00  7.356E+00  6.310E+00  5.412E+00
  4.642E+00  3.981E+00  3.415E+00  2.929E+00  2.512E+00  2.154E+00  1.848E+00
  1.585E+00  1.359E+00  1.166E+00  1.000E+00  8.577E-01  7.356E-01  6.310E-01
  5.412E-01  4.642E-01  3.981E-01

>!**** ROTATION ANGLES ****!
>ZROT NFREQ=52 // 52
  0.000E+00  0.000E+00  0.000E+00  0.000E+00  0.000E+00  0.000E+00  0.000E+00
  0.000E+00  0.000E+00  0.000E+00  0.000E+00  0.000E+00  0.000E+00  0.000E+00
  0.000E+00  0.000E+00  0.000E+00  0.000E+00  0.000E+00  0.000E+00  0.000E+00
  0.000E+00  0.000E+00  0.000E+00  0.000E+00  0.000E+00  0.000E+00  0.000E+00
  0.000E+00  0.000E+00  0.000E+00  0.000E+00  0.000E+00  0.000E+00  0.000E+00
  0.000E+00  0.000E+00  0.000E+00  0.000E+00  0.000E+00  0.000E+00  0.000E+00
  0.000E+00  0.000E+00  0.000E+00  0.000E+00  0.000E+00  0.000E+00  0.000E+00
  0.000E+00  0.000E+00  0.000E+00

>!**** IMPEDANCES ****!
>ZXXR NFREQ=52 ROT=ZROT // 52
  2.447E+02  2.340E+02  2.236E+02  2.137E+02  2.043E+02  1.956E+02  1.876E+02
  1.804E+02  1.739E+02  1.681E+02  1.630E+02  1.585E+02  1.547E+02  1.515E+02
  1.488E+02  1.467E+02  1.449E+02  1.430E+02  1.407E+02  1.372E+02  1.320E+02
  1.242E+02  1.134E+02  9.952E+01  8.306E+01  6.509E+01  4.714E+01  3.079E+01
  1.729E+01  7.339E+00  9.686E-01 -2.259E+00 -3.123E+00 -2.427E+00 -9.106E-01
  8.685E-01  2.533E+00  3.868E+00  4.792E+00  5.305E+00  5.460E+00  5.333E+00
  4.999E+00  4.532E+00  3.990E+00  3.419E+00  2.852E+00  2.314E+00  1.819E+00
  1.376E+00  9.885E-01  6.569E-01
>ZXXI NFREQ=52 ROT=ZROT // 52
  2.790E+02  2.568E+02  2.361E+02  2.164E+02  1.976E+02  1.796E+02  1.623E+02
  1.457E+02  1.299E+02  1.153E+02  1.020E+02  9.029E+01  8.043E+01  7.261E+01
  6.703E+01  6.383E+01  6.319E+01  6.519E+01  6.991E+01  7.721E+01  8.674E+01
  9.775E+01  1.092E+02  1.195E+02  1.274E+02  1.316E+02  1.315E+02  1.270E+02
  1.189E+02  1.085E+02  9.683E+01  8.501E+01  7.372E+01  6.339E+01  5.417E+01
  4.608E+01  3.907E+01  3.307E+01  2.800E+01  2.375E+01  2.025E+01  1.737E+01
  1.504E+01  1.313E+01  1.158E+01  1.030E+01  9.222E+00  8.305E+00  7.506E+00
  6.797E+00  6.157E+00  5.573E+00
>ZXX.VAR NFREQ=52 ROT=ZROT // 52
  2.850E+03  2.673E+03  2.293E+03  1.933E+03  1.620E+03  1.356E+03  1.146E+03
  9.954E+02  8.906E+02  8.127E+02  7.513E+02  7.042E+02  6.694E+02  6.441E+02
  6.203E+02  5.762E+02  4.993E+02  4.110E+02  3.345E+02  2.820E+02  2.595E+02
  2.654E+02  2.971E+02  3.482E+02  4.052E+02  4.500E+02  4.611E+02  4.266E+02
  3.533E+02  2.597E+02  1.733E+02  1.100E+02  6.886E+01  4.499E+01  3.146E+01
  2.326E+01  1.783E+01  1.378E+01  1.050E+01  7.764E+00  5.510E+00  3.755E+00
  2.476E+00  1.613E+00  1.076E+00  7.644E-01  6.002E-01  5.139E-01  4.578E-01
  4.046E-01  3.402E-01  2.915E-01
>ZXYR NFREQ=52 ROT=ZROT // 52
 -6.207E+02 -6.064E+02 -5.800E+02 -5.434E+02 -4.985E+02 -4.473E+02 -3.925E+02
 -3.362E+02 -2.810E+02 -2.284E+02 -1.797E+02 -1.359E+02 -9.726E+01 -6.404E+01
 -3.612E+01 -1.331E+01  4.707E+00  1.837E+01  2.817E+01  3.465E+01  3.837E+01
  3.991E+01  3.976E+01  3.841E+01  3.627E+01  3.367E+01  3.090E+01  2.814E+01
  2.555E+01  2.320E+01  2.113E+01  1.935E+01  1.784E+01  1.657E+01  1.550E+01
  1.461E+01  1.385E+01  1.320E+01  1.262E+01  1.209E+01  1.159E+01  1.108E+01
  1.056E+01  1.000E+01  9.393E+00  8.732E+00  8.020E+00  7.268E+00  6.491E+00
  5.707E+00  4.938E+00  4.198E+00
>ZXYI NFREQ=52 ROT=ZROT // 52
  1.689E+03  1.423E+03  1.196E+03  1.003E+03  8.401E+02  7.047E+02  5.935E+02
  5.032E+02  4.304E+02  3.718E+02  3.242E+02  2.850E+02  2.518E+02  2.231E+02
  1.977E+02  1.747E+02  1.539E+02  1.350E+02  1.179E+02  1.028E+02  8.952E+01
  7.797E+01  6.800E+01  5.942E+01  5.202E+01  4.560E+01  3.999E+01  3.505E+01
  3.068E+01  2.683E+01  2.343E+01  2.046E+01  1.789E+01  1.567E+01  1.379E+01
  1.221E+01  1.090E+01  9.832E+00  8.988E+00  8.341E+00  7.869E+00  7.549E+00
  7.358E+00  7.270E+00  7.258E+00  7.294E+00  7.352E+00  7.408E+00  7.440E+00
  7.436E+00  7.386E+00  7.291E+00
>ZXY.VAR NFREQ=52 ROT=ZROT // 52
  2.607E+04  2.333E+04  1.768E+04  1.386E+04  1.074E+04  8.016E+03  5.882E+03
  4.471E+03  3.580E+03  2.888E+03  2.284E+03  1.810E+03  1.459E+03  1.172E+03
  9.185E+02  7.134E+02  5.638E+02  4.505E+02  3.571E+02  2.830E+02  2.300E+02
  1.927E+02  1.645E+02  1.406E+02  1.177E+02  9.505E+01  7.386E+01  5.545E+01
  4.111E+01  3.096E+01  2.396E+01  1.914E+01  1.578E+01  1.332E+01  1.135E+01
  9.560E+00  7.880E+00  6.353E+00  5.063E+00  4.099E+00  3.437E+00  2.976E+00
  2.638E+00  2.359E+00  2.107E+00  1.911E+00  1.783E+00  1.665E+00  1.500E+00
  1.281E+00  1.034E+00  8.629E-01
>ZYXR NFREQ=52 ROT=ZROT // 52
 -8.559E+01 -1.013E+02 -1.141E+02 -1.244E+02 -1.325E+02 -1.385E+02 -1.426E+02
 -1.448E+02 -1.452E+02 -1.440E+02 -1.412E+02 -1.372E+02 -1.321E+02 -1.262E+02
 -1.197E+02 -1.126E+02 -1.051E+02 -9.718E+01 -8.899E+01 -8.058E+01 -7.205E+01
 -6.349E+01 -5.499E+01 -4.665E+01 -3.855E+01 -3.083E+01 -2.358E+01 -1.692E+01
 -1.098E+01 -5.837E+00 -1.543E+00  1.900E+00  4.525E+00  6.407E+00  7.635E+00
  8.310E+00  8.529E+00  8.377E+00  7.934E+00  7.262E+00  6.414E+00  5.435E+00
  4.358E+00  3.219E+00  2.047E+00  8.763E-01 -2.631E-01 -1.341E+00 -2.333E+00
 -3.223E+00 -4.001E+00 -4.669E+00
>ZYXI NFREQ=52 ROT=ZROT // 52
 -1.133E+03 -1.042E+03 -9.578E+02 -8.796E+02 -8.070E+02 -7.397E+02 -6.775E+02
 -6.205E+02 -5.686E+02 -5.220E+02 -4.805E+02 -4.440E+02 -4.124E+02 -3.852E+02
 -3.620E+02 -3.422E+02 -3.251E+02 -3.100E+02 -2.961E+02 -2.828E+02 -2.694E+02
 -2.555E+02 -2.407E+02 -2.250E+02 -2.082E+02 -1.907E+02 -1.728E+02 -1.548E+02
 -1.373E+02 -1.206E+02 -1.052E+02 -9.113E+01 -7.867E+01 -6.781E+01 -5.851E+01
 -5.067E+01 -4.414E+01 -3.877E+01 -3.438E+01 -3.082E+01 -2.794E+01 -2.560E+01
 -2.368E+01 -2.207E+01 -2.068E+01 -1.943E+01 -1.827E+01 -1.715E+01 -1.607E+01
 -1.500E+01 -1.394E+01 -1.290E+01
>ZYX.VAR NFREQ=52 ROT=ZROT // 52
  8.668E+03  8.063E+03  6.773E+03  5.595E+03  4.598E+03  3.794E+03  3.195E+03
  2.797E+03  2.549E+03  2.377E+03  2.235E+03  2.107E+03  1.973E+03  1.802E+03
  1.583E+03  1.343E+03  1.112E+03  9.119E+02  7.573E+02  6.523E+02  5.971E+02
  5.805E+02  5.875E+02  5.989E+02  5.911E+02  5.462E+02  4.577E+02  3.420E+02
  2.380E+02  1.638E+02  1.136E+02  8.043E+01  5.881E+01  4.486E+01  3.559E+01
  2.892E+01  2.361E+01  1.895E+01  1.469E+01  1.085E+01  7.636E+00  5.246E+00
  3.653E+00  2.649E+00  2.048E+00  1.675E+00  1.418E+00  1.249E+00  1.152E+00
  1.068E+00  9.472E-01  8.443E-01
>ZYYR NFREQ=52 ROT=ZROT // 52
  9.102E+02  8.338E+02  7.599E+02  6.874E+02  6.155E+02  5.445E+02  4.754E+02
  4.096E+02  3.487E+02  2.938E+02  2.458E+02  2.048E+02  1.706E+02  1.424E+02
  1.195E+02  1.010E+02  8.609E+01  7.400E+01  6.413E+01  5.597E+01  4.913E+01
  4.331E+01  3.830E+01  3.391E+01  3.005E+01  2.663E+01  2.359E+01  2.088E+01
  1.849E+01  1.636E+01  1.449E+01  1.285E+01  1.142E+01  1.017E+01  9.081E+00
  8.142E+00  7.335E+00  6.648E+00  6.070E+00  5.593E+00  5.207E+00  4.903E+00
  4.670E+00  4.494E+00  4.364E+00  4.265E+00  4.187E+00  4.118E+00  4.051E+00
  3.981E+00  3.903E+00  3.817E+00
>ZYYI NFREQ=52 ROT=ZROT // 52
  4.053E+01  7.861E+01  1.101E+02  1.354E+02  1.546E+02  1.679E+02  1.754E+02
  1.778E+02  1.758E+02  1.705E+02  1.631E+02  1.545E+02  1.456E+02  1.370E+02
  1.292E+02  1.222E+02  1.163E+02  1.112E+02  1.067E+02  1.028E+02  9.904E+01
  9.532E+01  9.139E+01  8.712E+01  8.238E+01  7.713E+01  7.140E+01  6.528E+01
  5.896E+01  5.260E+01  4.643E+01  4.060E+01  3.527E+01  3.052E+01  2.636E+01
  2.278E+01  1.975E+01  1.720E+01  1.507E+01  1.328E+01  1.177E+01  1.050E+01
  9.406E+00  8.465E+00  7.645E+00  6.922E+00  6.279E+00  5.702E+00  5.179E+00
  4.703E+00  4.265E+00  3.861E+00
>ZYY.VAR NFREQ=52 ROT=ZROT // 52
  4.951E+04  4.589E+04  3.821E+04  3.123E+04  2.471E+04  1.834E+04  1.308E+04
  9.744E+03  7.792E+03  6.202E+03  4.701E+03  3.543E+03  2.770E+03  2.225E+03
  1.796E+03  1.441E+03  1.136E+03  8.713E+02  6.431E+02  4.668E+02  3.510E+02
  2.855E+02  2.568E+02  2.511E+02  2.531E+02  2.492E+02  2.277E+02  1.875E+02
  1.431E+02  1.044E+02  7.355E+01  5.041E+01  3.413E+01  2.341E+01  1.648E+01
  1.195E+01  8.949E+00  6.915E+00  5.418E+00  4.133E+00  2.996E+00  2.109E+00
  1.489E+00  1.081E+00  8.282E-01  6.785E-01  5.927E-01  5.391E-01  4.936E-01
  4.493E-01  4.060E-01  3.767E-01
>ZDETR NFREQ=52 ROT=ZROT // 52
 -2.466E+02 -1.553E+02 -7.846E+01 -1.148E+01  4.964E+01  1.076E+02  1.637E+02
  2.177E+02  2.671E+02  3.080E+02  3.347E+02  3.418E+02  3.270E+02  2.936E+02
  2.509E+02  2.074E+02  1.689E+02  1.376E+02  1.134E+02  9.526E+01  8.166E+01
  7.123E+01  6.277E+01  5.546E+01  4.881E+01  4.257E+01  3.675E+01  3.141E+01
  2.671E+01  2.273E+01  1.949E+01  1.696E+01  1.503E+01  1.358E+01  1.249E+01
  1.165E+01  1.098E+01  1.042E+01  9.936E+00  9.500E+00  9.096E+00  8.714E+00
  8.346E+00  7.985E+00  7.628E+00  7.270E+00  6.908E+00  6.543E+00  6.176E+00
  5.812E+00  5.455E+00  5.113E+00
>ZDETI NFREQ=52 ROT=ZROT // 52
 -1.297E+03 -1.157E+03 -1.029E+03 -9.122E+02 -8.050E+02 -7.051E+02 -6.098E+02
 -5.159E+02 -4.201E+02 -3.202E+02 -2.164E+02 -1.124E+02 -1.576E+01  6.348E+01
  1.202E+02  1.565E+02  1.770E+02  1.868E+02  1.898E+02  1.886E+02  1.848E+02
  1.792E+02  1.722E+02  1.640E+02  1.546E+02  1.443E+02  1.331E+02  1.214E+02
  1.094E+02  9.764E+01  8.635E+01  7.582E+01  6.627E+01  5.780E+01  5.041E+01
  4.406E+01  3.868E+01  3.414E+01  3.034E+01  2.715E+01  2.449E+01  2.225E+01
  2.035E+01  1.872E+01  1.732E+01  1.608E+01  1.499E+01  1.401E+01  1.312E+01
  1.230E+01  1.155E+01  1.084E+01
>ZDET.VAR NFREQ=52 ROT=ZROT // 52
  8.946E+03  8.291E+03  6.901E+03  5.593E+03  4.525E+03  3.737E+03  3.183E+03
  2.789E+03  2.505E+03  2.302E+03  2.147E+03  2.005E+03  1.846E+03  1.657E+03
  1.432E+03  1.195E+03  9.666E+02  7.664E+02  6.081E+02  4.991E+02  4.421E+02
  4.262E+02  4.371E+02  4.586E+02  4.700E+02  4.536E+02  3.990E+02  3.145E+02
  2.295E+02  1.618E+02  1.119E+02  7.746E+01  5.478E+01  4.062E+01  3.171E+01
  2.558E+01  2.081E+01  1.651E+01  1.256E+01  9.172E+00  6.470E+00  4.475E+00
  3.108E+00  2.228E+00  1.693E+00  1.352E+00  1.113E+00  9.551E-01  8.683E-01
  7.863E-01  6.488E-01  5.314E-01

>!**** ROTATION ANGLES ****!
>RHOROT NFREQ=52 // 52
  0.000E+00  0.000E+00  0.000E+00  0.000E+00  0.000E+00  0.000E+00  0.000E+00
  0.000E+00  0.000E+00  0.000E+00  0.000E+00  0.000E+00  0.000E+00  0.000E+00
  0.000E+00  0.000E+00  0.000E+00  0.000E+00  0.000E+00  0.000E+00  0.000E+00
  0.000E+00  0.000E+00  0.000E+00  0.000E+00  0.000E+00  0.000E+00  0.000E+00
  0.000E+00  0.000E+00  0.000E+00  0.000E+00  0.000E+00  0.000E+00  0.000E+00
  0.000E+00  0.000E+00  0.000E+00  0.000E+00  0.000E+00  0.000E+00  0.000E+00
  0.000E+00  0.000E+00  0.000E+00  0.000E+00  0.000E+00  0.000E+00  0.000E+00
  0.000E+00  0.000E+00  0.000E+00

>!**** APPARENT RESISTIVITIES AND PHASES ****!
>RHOXY NFREQ=52 ROT=RHOROT // 52
  6.475E+02  5.580E+02  4.802E+02  4.123E+02  3.526E+02  3.002E+02  2.544E+02
  2.145E+02  1.804E+02  1.516E+02  1.275E+02  1.079E+02  9.197E+01  7.928E+01
  6.926E+01  6.139E+01  5.525E+01  5.043E+01  4.661E+01  4.351E+01  4.088E+01
  3.854E+01  3.634E+01  3.419E+01  3.202E+01  2.983E+01  2.764E+01  2.550E+01
  2.346E+01  2.158E+01  1.991E+01  1.850E+01  1.735E+01  1.649E+01  1.591E+01
  1.561E+01  1.560E+01  1.586E+01  1.639E+01  1.718E+01  1.821E+01  1.946E+01
  2.090E+01  2.249E+01  2.417E+01  2.589E+01  2.760E+01  2.928E+01  3.090E+01
  3.247E+01  3.401E+01  3.556E+01
>PHSXY NFREQ=52 ROT=RHOROT // 52
  1.102E+02  1.131E+02  1.159E+02  1.185E+02  1.207E+02  1.224E+02  1.235E+02
  1.238E+02  1.231E+02  1.216E+02  1.190E+02  1.155E+02  1.111E+02  1.060E+02
  1.004E+02  9.436E+01  8.825E+01  8.225E+01  7.657E+01  7.137E+01  6.680E+01
  6.290E+01  5.968E+01  5.712E+01  5.512E+01  5.356E+01  5.231E+01  5.123E+01
  5.022E+01  4.915E+01  4.796E+01  4.660E+01  4.507E+01  4.340E+01  4.165E+01
  3.988E+01  3.820E+01  3.669E+01  3.546E+01  3.460E+01  3.419E+01  3.426E+01
  3.487E+01  3.602E+01  3.769E+01  3.987E+01  4.251E+01  4.555E+01  4.890E+01
  5.249E+01  5.624E+01  6.007E+01
>RHOXY.ERR NFREQ=52 ROT=RHOROT // 52
  5.344E-02  5.862E-02  5.937E-02  6.120E-02  6.283E-02  6.350E-02  6.380E-02
  6.534E-02  6.871E-02  7.254E-02  7.578E-02  7.906E-02  8.283E-02  8.618E-02
  8.802E-02  8.892E-02  8.992E-02  9.079E-02  9.079E-02  9.036E-02  9.071E-02
  9.227E-02  9.466E-02  9.727E-02  9.918E-02  9.968E-02  9.863E-02  9.622E-02
  9.341E-02  9.138E-02  9.040E-02  9.053E-02  9.158E-02  9.313E-02  9.442E-02
  9.443E-02  9.271E-02  8.932E-02  8.492E-02  8.079E-02  7.772E-02  7.563E-02
  7.425E-02  7.313E-02  7.203E-02  7.158E-02  7.227E-02  7.320E-02  7.304E-02
  7.118E-02  6.760E-02  6.529E-02
>PHSXY.ERR NFREQ=52 ROT=RHOROT // 52
  7.276E+00  8.007E+00  8.113E+00  8.373E+00  8.604E+00  8.700E+00  8.742E+00
  8.962E+00  9.444E+00  9.993E+00  1.046E+01  1.094E+01  1.149E+01  1.197E+01
  1.225E+01  1.238E+01  1.252E+01  1.265E+01  1.265E+01  1.259E+01  1.264E+01
  1.287E+01  1.322E+01  1.361E+01  1.390E+01  1.397E+01  1.381E+01  1.345E+01
  1.304E+01  1.274E+01  1.259E+01  1.261E+01  1.277E+01  1.300E+01  1.319E+01
  1.319E+01  1.294E+01  1.244E+01  1.179E+01  1.119E+01  1.074E+01  1.044E+01
  1.024E+01  1.008E+01  9.921E+00  9.856E+00  9.956E+00  1.009E+01  1.007E+01
  9.798E+00  9.285E+00  8.955E+00
>RHOYX NFREQ=52 ROT=RHOROT // 52
  2.582E+02  2.556E+02  2.529E+02  2.501E+02  2.472E+02  2.440E+02  2.408E+02
  2.378E+02  2.352E+02  2.334E+02  2.328E+02  2.338E+02  2.367E+02  2.418E+02
  2.494E+02  2.596E+02  2.722E+02  2.869E+02  3.030E+02  3.195E+02  3.351E+02
  3.482E+02  3.572E+02  3.605E+02  3.570E+02  3.464E+02  3.290E+02  3.060E+02
  2.791E+02  2.502E+02  2.213E+02  1.938E+02  1.688E+02  1.471E+02  1.287E+02
  1.136E+02  1.016E+02  9.215E+01  8.503E+01  7.984E+01  7.630E+01  7.414E+01
  7.317E+01  7.318E+01  7.405E+01  7.563E+01  7.781E+01  8.049E+01  8.357E+01
  8.698E+01  9.063E+01  9.449E+01
>PHSYX NFREQ=52 ROT=RHOROT // 52
 -9.432E+01 -9.555E+01 -9.679E+01 -9.805E+01 -9.932E+01 -1.006E+02 -1.019E+02
 -1.031E+02 -1.043E+02 -1.054E+02 -1.064E+02 -1.072E+02 -1.078E+02 -1.081E+02
 -1.083E+02 -1.082E+02 -1.079E+02 -1.074E+02 -1.067E+02 -1.059E+02 -1.050E+02
 -1.040E+02 -1.029E+02 -1.017E+02 -1.005E+02 -9.918E+01 -9.777E+01 -9.624E+01
 -9.457E+01 -9.277E+01 -9.084E+01 -8.881E+01 -8.671E+01 -8.460E+01 -8.257E+01
 -8.069E+01 -7.907E+01 -7.781E+01 -7.701E+01 -7.674E+01 -7.707E+01 -7.802E+01
 -7.957E+01 -8.170E+01 -8.435E+01 -8.742E+01 -9.083E+01 -9.447E+01 -9.826E+01
 -1.021E+02 -1.060E+02 -1.099E+02
>RHOYX.ERR NFREQ=52 ROT=RHOROT // 52
  4.892E-02  5.114E-02  5.089E-02  5.024E-02  4.949E-02  4.887E-02  4.875E-02
  4.954E-02  5.129E-02  5.361E-02  5.613E-02  5.864E-02  6.082E-02  6.205E-02
  6.182E-02  6.032E-02  5.796E-02  5.530E-02  5.302E-02  5.177E-02  5.221E-02
  5.446E-02  5.828E-02  6.308E-02  6.780E-02  7.130E-02  7.227E-02  7.004E-02
  6.620E-02  6.276E-02  6.012E-02  5.842E-02  5.781E-02  5.839E-02  5.997E-02
  6.205E-02  6.397E-02  6.493E-02  6.427E-02  6.166E-02  5.727E-02  5.215E-02
  4.743E-02  4.370E-02  4.131E-02  3.994E-02  3.914E-02  3.901E-02  3.967E-02
  4.043E-02  4.027E-02  4.021E-02
>PHSYX.ERR NFREQ=52 ROT=RHOROT // 52
  6.643E+00  6.953E+00  6.918E+00  6.827E+00  6.723E+00  6.636E+00  6.619E+00
  6.729E+00  6.975E+00  7.301E+00  7.655E+00  8.010E+00  8.319E+00  8.493E+00
  8.461E+00  8.248E+00  7.913E+00  7.538E+00  7.217E+00  7.043E+00  7.104E+00
  7.421E+00  7.960E+00  8.639E+00  9.314E+00  9.816E+00  9.955E+00  9.634E+00
  9.085E+00  8.594E+00  8.219E+00  7.979E+00  7.892E+00  7.974E+00  8.199E+00
  8.493E+00  8.766E+00  8.903E+00  8.810E+00  8.438E+00  7.816E+00  7.096E+00
  6.435E+00  5.916E+00  5.584E+00  5.394E+00  5.284E+00  5.265E+00  5.357E+00
  5.462E+00  5.440E+00  5.431E+00
>RHODET NFREQ=52 ROT=RHOROT // 52
  3.487E+02  3.178E+02  2.895E+02  2.638E+02  2.404E+02  2.192E+02  2.003E+02
  1.836E+02  1.692E+02  1.571E+02  1.474E+02  1.401E+02  1.353E+02  1.328E+02
  1.327E+02  1.350E+02  1.396E+02  1.463E+02  1.549E+02  1.650E+02  1.759E+02
  1.868E+02  1.968E+02  2.046E+02  2.093E+02  2.100E+02  2.064E+02  1.983E+02
  1.867E+02  1.724E+02  1.567E+02  1.408E+02  1.256E+02  1.117E+02  9.967E+01
  8.951E+01  8.120E+01  7.463E+01  6.959E+01  6.589E+01  6.335E+01  6.178E+01
  6.104E+01  6.096E+01  6.142E+01  6.231E+01  6.353E+01  6.500E+01  6.665E+01
  6.843E+01  7.028E+01  7.219E+01
>PHSDET NFREQ=52 ROT=RHOROT // 52
 -1.008E+02 -9.765E+01 -9.436E+01 -9.072E+01 -8.647E+01 -8.132E+01 -7.498E+01
 -6.712E+01 -5.755E+01 -4.611E+01 -3.289E+01 -1.821E+01 -2.759E+00  1.220E+01
  2.560E+01  3.705E+01  4.634E+01  5.363E+01  5.914E+01  6.320E+01  6.616E+01
  6.832E+01  6.997E+01  7.131E+01  7.248E+01  7.356E+01  7.457E+01  7.549E+01
  7.628E+01  7.690E+01  7.728E+01  7.739E+01  7.722E+01  7.678E+01  7.609E+01
  7.519E+01  7.415E+01  7.303E+01  7.187E+01  7.072E+01  6.962E+01  6.861E+01
  6.770E+01  6.690E+01  6.623E+01  6.568E+01  6.526E+01  6.497E+01  6.479E+01
  6.472E+01  6.471E+01  6.475E+01
>RHODET.ERR NFREQ=52 ROT=RHOROT // 52
  4.291E-02  4.663E-02  4.809E-02  4.895E-02  4.977E-02  5.110E-02  5.322E-02
  5.608E-02  5.966E-02  6.392E-02  6.863E-02  7.324E-02  7.709E-02  7.946E-02
  7.979E-02  7.810E-02  7.473E-02  7.037E-02  6.594E-02  6.263E-02  6.168E-02
  6.338E-02  6.738E-02  7.284E-02  7.846E-02  8.288E-02  8.460E-02  8.281E-02
  7.891E-02  7.463E-02  7.047E-02  6.692E-02  6.444E-02  6.355E-02  6.417E-02
  6.562E-02  6.703E-02  6.725E-02  6.565E-02  6.237E-02  5.783E-02  5.275E-02
  4.789E-02  4.391E-02  4.124E-02  3.955E-02  3.839E-02  3.798E-02  3.860E-02
  3.913E-02  3.790E-02  3.657E-02
>PHSDET.ERR NFREQ=52 ROT=RHOROT // 52
  5.806E+00  6.324E+00  6.526E+00  6.647E+00  6.762E+00  6.949E+00  7.245E+00
  7.648E+00  8.155E+00  8.760E+00  9.432E+00  1.010E+01  1.065E+01  1.099E+01
  1.104E+01  1.080E+01  1.031E+01  9.681E+00  9.048E+00  8.576E+00  8.441E+00
  8.683E+00  9.253E+00  1.004E+01  1.085E+01  1.149E+01  1.174E+01  1.148E+01
  1.091E+01  1.029E+01  9.696E+00  9.188E+00  8.834E+00  8.707E+00  8.794E+00
  9.001E+00  9.203E+00  9.235E+00  9.006E+00  8.538E+00  7.896E+00  7.179E+00
  6.499E+00  5.945E+00  5.574E+00  5.341E+00  5.180E+00  5.123E+00  5.209E+00
  5.282E+00  5.112E+00  4.929E+00

>END
