# Supplementary material for: 3D structure of the Campi Flegrei caldera central sector reconstructed through short-period magnetotelluric imaging
Source: Sci Rep. 2022 Dec 2;12:20802. doi: 10.1038/s41598-022-24998-6 (PMC9716173; doi:10.1038/s41598-022-24998-6)
Supplement: Supplementary file 12 — Supplementary Information 12. [file 41598_2022_24998_MOESM12_ESM.zip › WFLEB27.edi]

>HEAD

    DATAID=WFLEB27
    FILEBY=anton
    ACQDATE=2004/01/01
    FILEDATE=2021/07/15
    STDVERS="SEG 1.0"
    PROGVERS="MT-Corrector 5.4"
    PROGDATE=2015/11/23
    EMPTY=1.000E+32

>INFO

= 0
    fieldnotes.electrode_ex.acqchan = 0.0
    fieldnotes.electrode_ex.chtype = EX
    fieldnotes.electrode_ex.id = 14.001
    fieldnotes.electrode_ex.x = 0.0
    fieldnotes.electrode_ex.x2 = 0.0
    fieldnotes.electrode_ex.y = 0.0
    fieldnotes.electrode_ex.y2 = 0.0
    fieldnotes.electrode_ey.acqchan = 0.0
    fieldnotes.electrode_ey.chtype = EY
    fieldnotes.electrode_ey.id = 15.001
    fieldnotes.electrode_ey.x = 0.0
    fieldnotes.electrode_ey.x2 = 0.0
    fieldnotes.electrode_ey.y = 0.0
    fieldnotes.electrode_ey.y2 = 0.0
    fieldnotes.magnetometer_hx.acqchan = 0.0
    fieldnotes.magnetometer_hx.azm = 0.0
    fieldnotes.magnetometer_hx.chtype = HX
    fieldnotes.magnetometer_hx.id = 11.001
    fieldnotes.magnetometer_hx.x = 0.0
    fieldnotes.magnetometer_hx.y = 0.0
    fieldnotes.magnetometer_hy.acqchan = 0.0
    fieldnotes.magnetometer_hy.azm = 90.0
    fieldnotes.magnetometer_hy.chtype = HY
    fieldnotes.magnetometer_hy.id = 12.001
    fieldnotes.magnetometer_hy.x = 0.0
    fieldnotes.magnetometer_hy.y = 0.0
    fieldnotes.magnetometer_hz.acqchan = 0.0
    fieldnotes.magnetometer_hz.azm = 0.0
    fieldnotes.magnetometer_hz.chtype = HZ
    fieldnotes.magnetometer_hz.id = 13.001
    fieldnotes.magnetometer_hz.x = 0.0
    fieldnotes.magnetometer_hz.y = 0.0
    processing.sign_convention = exp(+i \omega t)
    copyright.conditions_of_use = All data and metadata for this survey are available free of charge and may be copied freely, duplicated and further distributed provided this data set is cited as the reference. While the author(s) strive to provide data and metadata of best possible quality, neither the author(s) of this data set, not IRIS make any claims, promises, or guarantees about the accuracy, completeness, or adequacy of this information, and expressly disclaim liability for errors and omissions in the contents of this file. Guidelines about the quality or limitations of the data and metadata, as obtained from the author(s), are included for informational purposes only.
    provenance.creating_application = MTpy
    provenance.creation_time = 2021-08-30 09:46:41

>=DEFINEMEAS

>HMEAS ID=101.001 CHTYPE=HX
>HMEAS ID=102.001 CHTYPE=HY
>HMEAS ID=103.001 CHTYPE=HZ
>EMEAS ID=104.001 CHTYPE=EX
>EMEAS ID=105.001 CHTYPE=EY
>HMEAS ID=201.001 CHTYPE=HX
>HMEAS ID=202.001 CHTYPE=HY
>HMEAS ID=203.001 CHTYPE=HZ
>EMEAS ID=204.001 CHTYPE=EX
>EMEAS ID=205.001 CHTYPE=EY

>=MTSECT

    SECTID=SPLINE
    NFREQ=52
    HX=101.001
    HY=102.001
    HZ=103.001
    EX=104.001
    EY=105.001

>!**** FREQUENCIES ****!
>FREQ // 52
  1.000E+03  8.577E+02  7.356E+02  6.310E+02  5.412E+02  4.642E+02  3.981E+02
  3.415E+02  2.929E+02  2.512E+02  2.154E+02  1.848E+02  1.585E+02  1.359E+02
  1.166E+02  1.000E+02  8.577E+01  7.356E+01  6.310E+01  5.412E+01  4.642E+01
  3.981E+01  3.415E+01  2.929E+01  2.512E+01  2.154E+01  1.848E+01  1.585E+01
  1.359E+01  1.166E+01  1.000E+01  8.577E+00  7.356E+00  6.310E+00  5.412E+00
  4.642E+00  3.981E+00  3.415E+00  2.929E+00  2.512E+00  2.154E+00  1.848E+00
  1.585E+00  1.359E+00  1.166E+00  1.000E+00  8.577E-01  7.356E-01  6.310E-01
  5.412E-01  4.642E-01  3.981E-01

>!**** ROTATION ANGLES ****!
>ZROT NFREQ=52 // 52
  0.000E+00  0.000E+00  0.000E+00  0.000E+00  0.000E+00  0.000E+00  0.000E+00
  0.000E+00  0.000E+00  0.000E+00  0.000E+00  0.000E+00  0.000E+00  0.000E+00
  0.000E+00  0.000E+00  0.000E+00  0.000E+00  0.000E+00  0.000E+00  0.000E+00
  0.000E+00  0.000E+00  0.000E+00  0.000E+00  0.000E+00  0.000E+00  0.000E+00
  0.000E+00  0.000E+00  0.000E+00  0.000E+00  0.000E+00  0.000E+00  0.000E+00
  0.000E+00  0.000E+00  0.000E+00  0.000E+00  0.000E+00  0.000E+00  0.000E+00
  0.000E+00  0.000E+00  0.000E+00  0.000E+00  0.000E+00  0.000E+00  0.000E+00
  0.000E+00  0.000E+00  0.000E+00

>!**** IMPEDANCES ****!
>ZXXR NFREQ=52 ROT=ZROT // 52
 -1.070E+03 -9.952E+02 -9.242E+02 -8.551E+02 -7.868E+02 -7.184E+02 -6.502E+02
 -5.828E+02 -5.173E+02 -4.553E+02 -3.981E+02 -3.469E+02 -3.024E+02 -2.646E+02
 -2.332E+02 -2.077E+02 -1.872E+02 -1.708E+02 -1.576E+02 -1.468E+02 -1.375E+02
 -1.289E+02 -1.205E+02 -1.117E+02 -1.024E+02 -9.263E+01 -8.250E+01 -7.233E+01
 -6.243E+01 -5.308E+01 -4.448E+01 -3.675E+01 -2.993E+01 -2.401E+01 -1.895E+01
 -1.467E+01 -1.109E+01 -8.139E+00 -5.720E+00 -3.755E+00 -2.169E+00 -8.989E-01
  1.132E-01  9.117E-01  1.533E+00  2.007E+00  2.354E+00  2.594E+00  2.744E+00
  2.816E+00  2.825E+00  2.780E+00
>ZXXI NFREQ=52 ROT=ZROT // 52
  6.452E+02  6.067E+02  5.676E+02  5.259E+02  4.805E+02  4.314E+02  3.802E+02
  3.292E+02  2.810E+02  2.380E+02  2.014E+02  1.719E+02  1.490E+02  1.319E+02
  1.196E+02  1.111E+02  1.053E+02  1.016E+02  9.926E+01  9.772E+01  9.650E+01
  9.516E+01  9.333E+01  9.073E+01  8.717E+01  8.260E+01  7.712E+01  7.091E+01
  6.427E+01  5.748E+01  5.082E+01  4.451E+01  3.870E+01  3.347E+01  2.885E+01
  2.483E+01  2.135E+01  1.837E+01  1.583E+01  1.366E+01  1.181E+01  1.022E+01
  8.850E+00  7.659E+00  6.614E+00  5.687E+00  4.861E+00  4.119E+00  3.452E+00
  2.851E+00  2.311E+00  1.826E+00
>ZXX.VAR NFREQ=52 ROT=ZROT // 52
  8.862E+04  8.411E+04  7.434E+04  6.558E+04  5.560E+04  4.291E+04  3.077E+04
  2.272E+04  1.801E+04  1.433E+04  1.103E+04  8.658E+03  7.222E+03  6.181E+03
  5.219E+03  4.410E+03  3.807E+03  3.297E+03  2.781E+03  2.274E+03  1.820E+03
  1.439E+03  1.134E+03  8.950E+02  7.075E+02  5.487E+02  3.948E+02  2.495E+02
  1.388E+02  6.955E+01  3.203E+01  1.453E+01  7.021E+00  3.904E+00  2.708E+00
  2.356E+00  2.370E+00  2.461E+00  2.465E+00  2.316E+00  2.015E+00  1.637E+00
  1.256E+00  9.391E-01  7.062E-01  5.274E-01  3.818E-01  2.730E-01  2.016E-01
  1.560E-01  1.254E-01  1.091E-01
>ZXYR NFREQ=52 ROT=ZROT // 52
  7.440E+02  8.057E+02  8.416E+02  8.528E+02  8.414E+02  8.106E+02  7.647E+02
  7.081E+02  6.451E+02  5.795E+02  5.143E+02  4.521E+02  3.947E+02  3.433E+02
  2.985E+02  2.603E+02  2.284E+02  2.017E+02  1.792E+02  1.595E+02  1.415E+02
  1.240E+02  1.063E+02  8.851E+01  7.085E+01  5.411E+01  3.908E+01  2.637E+01
  1.629E+01  8.785E+00  3.552E+00  1.559E-01 -1.881E+00 -2.969E+00 -3.442E+00
 -3.541E+00 -3.434E+00 -3.232E+00 -3.003E+00 -2.788E+00 -2.604E+00 -2.459E+00
 -2.350E+00 -2.270E+00 -2.212E+00 -2.168E+00 -2.130E+00 -2.093E+00 -2.053E+00
 -2.008E+00 -1.957E+00 -1.898E+00
>ZXYI NFREQ=52 ROT=ZROT // 52
  1.242E+03  1.067E+03  9.016E+02  7.507E+02  6.177E+02  5.052E+02  4.141E+02
  3.433E+02  2.903E+02  2.516E+02  2.234E+02  2.022E+02  1.851E+02  1.699E+02
  1.551E+02  1.398E+02  1.234E+02  1.058E+02  8.679E+01  6.680E+01  4.640E+01
  2.660E+01  8.543E+00 -6.635E+00 -1.811E+01 -2.557E+01 -2.925E+01 -2.984E+01
 -2.824E+01 -2.538E+01 -2.201E+01 -1.869E+01 -1.570E+01 -1.318E+01 -1.112E+01
 -9.476E+00 -8.161E+00 -7.102E+00 -6.233E+00 -5.507E+00 -4.888E+00 -4.349E+00
 -3.874E+00 -3.449E+00 -3.067E+00 -2.720E+00 -2.403E+00 -2.114E+00 -1.850E+00
 -1.609E+00 -1.389E+00 -1.188E+00
>ZXY.VAR NFREQ=52 ROT=ZROT // 52
  1.090E+04  1.016E+04  8.572E+03  8.224E+03  7.846E+03  6.984E+03  5.918E+03
  5.090E+03  4.665E+03  4.653E+03  4.823E+03  4.625E+03  3.887E+03  3.079E+03
  2.512E+03  2.199E+03  2.086E+03  1.993E+03  1.751E+03  1.385E+03  9.851E+02
  6.486E+02  4.292E+02  2.970E+02  2.008E+02  1.247E+02  7.223E+01  4.054E+01
  2.278E+01  1.342E+01  8.345E+00  5.300E+00  3.278E+00  1.823E+00  8.909E-01
  4.139E-01  2.000E-01  1.053E-01  6.282E-02  4.279E-02  3.189E-02  2.451E-02
  1.840E-02  1.378E-02  1.083E-02  9.579E-03  9.892E-03  1.068E-02  1.074E-02
  1.030E-02  1.008E-02  1.011E-02
>ZYXR NFREQ=52 ROT=ZROT // 52
 -4.891E+01 -1.075E+01  1.509E+01  3.116E+01  3.959E+01  4.223E+01  4.076E+01
  3.666E+01  3.121E+01  2.541E+01  1.997E+01  1.529E+01  1.153E+01  8.654E+00
  6.547E+00  5.054E+00  4.027E+00  3.341E+00  2.905E+00  2.653E+00  2.539E+00
  2.533E+00  2.611E+00  2.749E+00  2.922E+00  3.097E+00  3.237E+00  3.306E+00
  3.277E+00  3.137E+00  2.900E+00  2.591E+00  2.251E+00  1.916E+00  1.615E+00
  1.362E+00  1.159E+00  9.995E-01  8.741E-01  7.721E-01  6.854E-01  6.085E-01
  5.388E-01  4.755E-01  4.189E-01  3.693E-01  3.268E-01  2.909E-01  2.608E-01
  2.354E-01  2.135E-01  1.941E-01
>ZYXI NFREQ=52 ROT=ZROT // 52
  2.430E+02  2.019E+02  1.639E+02  1.296E+02  9.949E+01  7.383E+01  5.274E+01
  3.609E+01  2.355E+01  1.456E+01  8.455E+00  4.535E+00  2.158E+00  8.028E-01
  7.939E-02 -2.756E-01 -4.280E-01 -4.752E-01 -4.689E-01 -4.327E-01 -3.740E-01
 -2.907E-01 -1.743E-01 -1.419E-02  1.989E-01  4.686E-01  7.873E-01  1.133E+00
  1.471E+00  1.759E+00  1.959E+00  2.048E+00  2.024E+00  1.902E+00  1.711E+00
  1.480E+00  1.237E+00  1.001E+00  7.857E-01  5.963E-01  4.358E-01  3.041E-01
  1.996E-01  1.196E-01  6.070E-02  1.900E-02 -9.223E-03 -2.772E-02 -3.940E-02
 -4.664E-02 -5.113E-02 -5.394E-02
>ZYX.VAR NFREQ=52 ROT=ZROT // 52
  6.096E+03  5.131E+03  3.254E+03  2.397E+03  1.814E+03  1.366E+03  1.012E+03
  7.071E+02  4.580E+02  2.837E+02  1.752E+02  1.107E+02  7.328E+01  5.081E+01
  3.630E+01  2.656E+01  1.973E+01  1.497E+01  1.171E+01  9.416E+00  7.701E+00
  6.353E+00  5.262E+00  4.405E+00  3.809E+00  3.476E+00  3.401E+00  3.511E+00
  3.584E+00  3.418E+00  2.947E+00  2.222E+00  1.488E+00  9.217E-01  5.423E-01
  3.132E-01  1.850E-01  1.170E-01  8.140E-02  6.102E-02  4.744E-02  3.723E-02
  2.867E-02  2.134E-02  1.529E-02  1.106E-02  8.642E-03  7.212E-03  6.095E-03
  5.083E-03  4.153E-03  3.557E-03
>ZYYR NFREQ=52 ROT=ZROT // 52
 -1.832E+02 -1.551E+02 -1.100E+02 -5.638E+01 -3.531E+00  3.887E+01  6.264E+01
  6.593E+01  5.468E+01  3.948E+01  2.783E+01  2.122E+01  1.784E+01  1.529E+01
  1.203E+01  7.989E+00  4.124E+00  1.180E+00 -6.681E-01 -1.657E+00 -2.102E+00
 -2.249E+00 -2.253E+00 -2.192E+00 -2.099E+00 -1.989E+00 -1.862E+00 -1.720E+00
 -1.561E+00 -1.389E+00 -1.209E+00 -1.026E+00 -8.498E-01 -6.859E-01 -5.404E-01
 -4.158E-01 -3.128E-01 -2.298E-01 -1.640E-01 -1.126E-01 -7.259E-02 -4.150E-02
 -1.729E-02  1.571E-03  1.628E-02  2.773E-02  3.653E-02  4.314E-02  4.782E-02
  5.066E-02  5.168E-02  5.082E-02
>ZYYI NFREQ=52 ROT=ZROT // 52
 -1.225E+01  5.055E+01  9.367E+01  1.141E+02  1.111E+02  8.762E+01  5.196E+01
  1.606E+01 -9.332E+00 -2.044E+01 -2.118E+01 -1.685E+01 -1.062E+01 -4.157E+00
  1.372E+00  4.835E+00  6.049E+00  5.744E+00  4.774E+00  3.721E+00  2.847E+00
  2.212E+00  1.785E+00  1.513E+00  1.346E+00  1.242E+00  1.168E+00  1.102E+00
  1.031E+00  9.459E-01  8.485E-01  7.430E-01  6.370E-01  5.370E-01  4.480E-01
  3.723E-01  3.100E-01  2.597E-01  2.192E-01  1.866E-01  1.598E-01  1.373E-01
  1.181E-01  1.012E-01  8.597E-02  7.203E-02  5.904E-02  4.671E-02  3.488E-02
  2.341E-02  1.232E-02  1.732E-03
>ZYY.VAR NFREQ=52 ROT=ZROT // 52
  1.855E+03  1.628E+03  1.167E+03  9.630E+02  8.152E+02  6.806E+02  5.520E+02
  4.227E+02  3.009E+02  2.001E+02  1.257E+02  7.601E+01  4.573E+01  2.790E+01
  1.760E+01  1.152E+01  7.754E+00  5.341E+00  3.734E+00  2.618E+00  1.803E+00
  1.220E+00  8.353E-01  6.022E-01  4.794E-01  4.315E-01  4.285E-01  4.443E-01
  4.461E-01  4.094E-01  3.378E-01  2.464E-01  1.606E-01  9.646E-02  5.432E-02
  2.938E-02  1.573E-02  8.666E-03  5.116E-03  3.273E-03  2.249E-03  1.632E-03
  1.206E-03  8.753E-04  6.081E-04  4.397E-04  3.732E-04  3.550E-04  3.394E-04
  3.221E-04  3.120E-04  3.090E-04
>ZDETR NFREQ=52 ROT=ZROT // 52
  7.384E+02  6.292E+02  5.337E+02  4.498E+02  3.759E+02  3.111E+02  2.548E+02
  2.065E+02  1.656E+02  1.318E+02  1.042E+02  8.229E+01  6.506E+01  5.172E+01
  4.147E+01  3.362E+01  2.760E+01  2.294E+01  1.928E+01  1.636E+01  1.399E+01
  1.204E+01  1.044E+01  9.157E+00  8.175E+00  7.487E+00  7.071E+00  6.871E+00
  6.805E+00  6.764E+00  6.635E+00  6.320E+00  5.763E+00  4.978E+00  4.053E+00
  3.140E+00  2.359E+00  1.764E+00  1.355E+00  1.098E+00  9.532E-01  8.831E-01
  8.571E-01  8.533E-01  8.574E-01  8.613E-01  8.611E-01  8.555E-01  8.445E-01
  8.286E-01  8.079E-01  7.828E-01
>ZDETI NFREQ=52 ROT=ZROT // 52
 -2.410E+02 -2.384E+02 -2.301E+02 -2.166E+02 -1.986E+02 -1.771E+02 -1.540E+02
 -1.306E+02 -1.086E+02 -8.907E+01 -7.246E+01 -5.896E+01 -4.834E+01 -4.021E+01
 -3.412E+01 -2.961E+01 -2.631E+01 -2.389E+01 -2.212E+01 -2.077E+01 -1.968E+01
 -1.870E+01 -1.771E+01 -1.663E+01 -1.538E+01 -1.393E+01 -1.231E+01 -1.052E+01
 -8.606E+00 -6.624E+00 -4.643E+00 -2.745E+00 -1.043E+00  3.594E-01  1.356E+00
  1.925E+00  2.153E+00  2.155E+00  2.032E+00  1.852E+00  1.652E+00  1.454E+00
  1.264E+00  1.087E+00  9.238E-01  7.753E-01  6.420E-01  5.228E-01  4.167E-01
  3.216E-01  2.359E-01  1.579E-01
>ZDET.VAR NFREQ=52 ROT=ZROT // 52
  3.716E+04  3.347E+04  2.584E+04  2.083E+04  1.636E+04  1.182E+04  7.957E+03
  5.428E+03  3.912E+03  2.811E+03  1.931E+03  1.315E+03  9.290E+02  6.812E+02
  5.115E+02  3.909E+02  3.014E+02  2.331E+02  1.799E+02  1.393E+02  1.099E+02
  8.950E+01  7.614E+01  6.654E+01  5.692E+01  4.672E+01  3.809E+01  3.146E+01
  2.530E+01  1.897E+01  1.335E+01  9.014E+00  5.939E+00  3.904E+00  2.585E+00
  1.716E+00  1.123E+00  6.983E-01  4.110E-01  2.479E-01  1.676E-01  1.262E-01
  1.012E-01  8.253E-02  6.598E-02  5.384E-02  4.723E-02  4.316E-02  3.874E-02
  3.367E-02  2.860E-02  2.526E-02

>!**** ROTATION ANGLES ****!
>RHOROT NFREQ=52 // 52
  0.000E+00  0.000E+00  0.000E+00  0.000E+00  0.000E+00  0.000E+00  0.000E+00
  0.000E+00  0.000E+00  0.000E+00  0.000E+00  0.000E+00  0.000E+00  0.000E+00
  0.000E+00  0.000E+00  0.000E+00  0.000E+00  0.000E+00  0.000E+00  0.000E+00
  0.000E+00  0.000E+00  0.000E+00  0.000E+00  0.000E+00  0.000E+00  0.000E+00
  0.000E+00  0.000E+00  0.000E+00  0.000E+00  0.000E+00  0.000E+00  0.000E+00
  0.000E+00  0.000E+00  0.000E+00  0.000E+00  0.000E+00  0.000E+00  0.000E+00
  0.000E+00  0.000E+00  0.000E+00  0.000E+00  0.000E+00  0.000E+00  0.000E+00
  0.000E+00  0.000E+00  0.000E+00

>!**** APPARENT RESISTIVITIES AND PHASES ****!
>RHOXY NFREQ=52 ROT=RHOROT // 52
  4.192E+02  4.167E+02  4.136E+02  4.092E+02  4.027E+02  3.931E+02  3.799E+02
  3.627E+02  3.417E+02  3.178E+02  2.919E+02  2.655E+02  2.398E+02  2.158E+02
  1.941E+02  1.746E+02  1.572E+02  1.410E+02  1.257E+02  1.106E+02  9.554E+01
  8.077E+01  6.667E+01  5.380E+01  4.258E+01  3.325E+01  2.579E+01  2.001E+01
  1.563E+01  1.237E+01  9.945E+00  8.146E+00  6.801E+00  5.786E+00  5.010E+00
  4.409E+00  3.938E+00  3.566E+00  3.270E+00  3.034E+00  2.847E+00  2.702E+00
  2.590E+00  2.509E+00  2.453E+00  2.419E+00  2.405E+00  2.406E+00  2.422E+00
  2.448E+00  2.482E+00  2.520E+00
>PHSXY NFREQ=52 ROT=RHOROT // 52
  5.908E+01  5.294E+01  4.697E+01  4.136E+01  3.628E+01  3.194E+01  2.844E+01
  2.586E+01  2.423E+01  2.347E+01  2.348E+01  2.409E+01  2.512E+01  2.633E+01
  2.745E+01  2.823E+01  2.839E+01  2.768E+01  2.584E+01  2.272E+01  1.816E+01
  1.211E+01  4.593E+00 -4.287E+00 -1.434E+01 -2.530E+01 -3.682E+01 -4.853E+01
 -6.002E+01 -7.090E+01 -8.084E+01 -8.952E+01 -9.683E+01 -1.027E+02 -1.072E+02
 -1.105E+02 -1.128E+02 -1.145E+02 -1.157E+02 -1.168E+02 -1.181E+02 -1.195E+02
 -1.212E+02 -1.234E+02 -1.258E+02 -1.286E+02 -1.315E+02 -1.347E+02 -1.380E+02
 -1.413E+02 -1.446E+02 -1.480E+02
>RHOXY.ERR NFREQ=52 ROT=RHOROT // 52
  4.320E-02  4.511E-02  4.492E-02  4.769E-02  5.061E-02  5.214E-02  5.270E-02
  5.397E-02  5.737E-02  6.391E-02  7.292E-02  8.049E-02  8.368E-02  8.471E-02
  8.700E-02  9.237E-02  1.018E-01  1.127E-01  1.204E-01  1.230E-01  1.207E-01
  1.153E-01  1.118E-01  1.118E-01  1.115E-01  1.076E-01  1.009E-01  9.304E-02
  8.557E-02  7.998E-02  7.613E-02  7.254E-02  6.761E-02  5.930E-02  4.841E-02
  3.821E-02  3.048E-02  2.517E-02  2.197E-02  2.034E-02  1.958E-02  1.904E-02
  1.819E-02  1.729E-02  1.674E-02  1.711E-02  1.882E-02  2.108E-02  2.273E-02
  2.389E-02  2.532E-02  2.714E-02
>PHSXY.ERR NFREQ=52 ROT=RHOROT // 52
  5.846E+00  6.112E+00  6.085E+00  6.471E+00  6.880E+00  7.094E+00  7.173E+00
  7.351E+00  7.830E+00  8.758E+00  1.005E+01  1.114E+01  1.161E+01  1.176E+01
  1.209E+01  1.288E+01  1.429E+01  1.593E+01  1.709E+01  1.750E+01  1.714E+01
  1.633E+01  1.578E+01  1.578E+01  1.575E+01  1.516E+01  1.414E+01  1.298E+01
  1.189E+01  1.107E+01  1.051E+01  9.993E+00  9.286E+00  8.104E+00  6.572E+00
  5.155E+00  4.093E+00  3.370E+00  2.936E+00  2.716E+00  2.613E+00  2.539E+00
  2.426E+00  2.304E+00  2.230E+00  2.280E+00  2.510E+00  2.815E+00  3.039E+00
  3.196E+00  3.390E+00  3.638E+00
>RHOYX NFREQ=52 ROT=RHOROT // 52
  1.228E+01  9.537E+00  7.367E+00  5.633E+00  4.237E+00  3.117E+00  2.232E+00
  1.550E+00  1.044E+00  6.829E-01  4.366E-01  2.754E-01  1.736E-01  1.111E-01
  7.354E-02  5.124E-02  3.825E-02  3.096E-02  2.746E-02  2.669E-02  2.838E-02
  3.266E-02  4.010E-02  5.163E-02  6.830E-02  9.108E-02  1.201E-01  1.541E-01
  1.898E-01  2.219E-01  2.449E-01  2.544E-01  2.492E-01  2.311E-01  2.046E-01
  1.743E-01  1.443E-01  1.173E-01  9.433E-02  7.578E-02  6.123E-02  5.008E-02
  4.166E-02  3.537E-02  3.073E-02  2.734E-02  2.492E-02  2.321E-02  2.205E-02
  2.128E-02  2.076E-02  2.039E-02
>PHSYX NFREQ=52 ROT=RHOROT // 52
  1.014E+02  9.305E+01  8.474E+01  7.648E+01  6.830E+01  6.023E+01  5.230E+01
  4.455E+01  3.703E+01  2.981E+01  2.295E+01  1.652E+01  1.061E+01  5.300E+00
  6.948E-01 -3.121E+00 -6.067E+00 -8.095E+00 -9.167E+00 -9.265E+00 -8.380E+00
 -6.546E+00 -3.819E+00 -2.958E-01  3.893E+00  8.603E+00  1.367E+01  1.892E+01
  2.418E+01  2.928E+01  3.405E+01  3.833E+01  4.196E+01  4.479E+01  4.665E+01
  4.738E+01  4.687E+01  4.505E+01  4.195E+01  3.768E+01  3.245E+01  2.655E+01
  2.032E+01  1.411E+01  8.246E+00  2.946E+00 -1.617E+00 -5.444E+00 -8.592E+00
 -1.121E+01 -1.347E+01 -1.553E+01
>RHOYX.ERR NFREQ=52 ROT=RHOROT // 52
  1.747E-01  1.941E-01  1.904E-01  2.005E-01  2.153E-01  2.327E-01  2.525E-01
  2.706E-01  2.842E-01  2.964E-01  3.117E-01  3.325E-01  3.615E-01  3.973E-01
  4.353E-01  4.710E-01  4.987E-01  5.157E-01  5.211E-01  5.141E-01  4.933E-01
  4.604E-01  4.190E-01  3.749E-01  3.353E-01  3.051E-01  2.869E-01  2.792E-01
  2.751E-01  2.693E-01  2.586E-01  2.406E-01  2.177E-01  1.948E-01  1.736E-01
  1.560E-01  1.434E-01  1.371E-01  1.376E-01  1.431E-01  1.508E-01  1.588E-01
  1.644E-01  1.660E-01  1.631E-01  1.592E-01  1.591E-01  1.623E-01  1.651E-01
  1.656E-01  1.638E-01  1.651E-01
>PHSYX.ERR NFREQ=52 ROT=RHOROT // 52
  2.574E+01  2.901E+01  2.837E+01  3.010E+01  3.267E+01  3.579E+01  3.944E+01
  4.287E+01  4.554E+01  4.800E+01  5.114E+01  5.560E+01  6.214E+01  7.089E+01
  8.119E+01  9.210E+01  1.017E+02  1.083E+02  1.106E+02  1.077E+02  9.974E+01
  8.869E+01  7.661E+01  6.534E+01  5.622E+01  4.978E+01  4.608E+01  4.456E+01
  4.376E+01  4.263E+01  4.059E+01  3.722E+01  3.310E+01  2.912E+01  2.557E+01
  2.269E+01  2.067E+01  1.968E+01  1.977E+01  2.063E+01  2.186E+01  2.314E+01
  2.405E+01  2.432E+01  2.384E+01  2.320E+01  2.320E+01  2.372E+01  2.416E+01
  2.426E+01  2.396E+01  2.416E+01
>RHODET NFREQ=52 ROT=RHOROT // 52
  1.207E+02  1.056E+02  9.185E+01  7.900E+01  6.681E+01  5.523E+01  4.453E+01
  3.496E+01  2.679E+01  2.014E+01  1.496E+01  1.109E+01  8.291E+00  6.315E+00
  4.947E+00  4.014E+00  3.390E+00  2.983E+00  2.729E+00  2.584E+00  2.512E+00
  2.485E+00  2.476E+00  2.460E+00  2.414E+00  2.323E+00  2.181E+00  1.991E+00
  1.771E+00  1.538E+00  1.312E+00  1.107E+00  9.323E-01  7.895E-01  6.752E-01
  5.846E-01  5.125E-01  4.544E-01  4.073E-01  3.689E-01  3.378E-01  3.132E-01
  2.944E-01  2.810E-01  2.725E-01  2.686E-01  2.690E-01  2.733E-01  2.811E-01
  2.920E-01  3.053E-01  3.204E-01
>PHSDET NFREQ=52 ROT=RHOROT // 52
 -1.807E+01 -2.075E+01 -2.332E+01 -2.571E+01 -2.784E+01 -2.965E+01 -3.114E+01
 -3.232E+01 -3.327E+01 -3.406E+01 -3.480E+01 -3.562E+01 -3.661E+01 -3.787E+01
 -3.945E+01 -4.137E+01 -4.363E+01 -4.617E+01 -4.892E+01 -5.177E+01 -5.459E+01
 -5.722E+01 -5.948E+01 -6.116E+01 -6.200E+01 -6.175E+01 -6.012E+01 -5.684E+01
 -5.167E+01 -4.440E+01 -3.499E+01 -2.348E+01 -1.025E+01  4.130E+00  1.850E+01
  3.151E+01  4.238E+01  5.069E+01  5.631E+01  5.934E+01  6.002E+01  5.873E+01
  5.587E+01  5.187E+01  4.714E+01  4.199E+01  3.671E+01  3.143E+01  2.626E+01
  2.122E+01  1.628E+01  1.141E+01
>RHODET.ERR NFREQ=52 ROT=RHOROT // 52
  1.404E-01  1.527E-01  1.551E-01  1.616E-01  1.675E-01  1.689E-01  1.669E-01
  1.679E-01  1.751E-01  1.838E-01  1.902E-01  1.961E-01  2.048E-01  2.156E-01
  2.264E-01  2.359E-01  2.424E-01  2.450E-01  2.432E-01  2.383E-01  2.325E-01
  2.284E-01  2.279E-01  2.305E-01  2.321E-01  2.316E-01  2.329E-01  2.383E-01
  2.439E-01  2.446E-01  2.405E-01  2.333E-01  2.240E-01  2.144E-01  2.049E-01
  1.948E-01  1.830E-01  1.671E-01  1.479E-01  1.316E-01  1.227E-01  1.196E-01
  1.193E-01  1.191E-01  1.169E-01  1.150E-01  1.162E-01  1.188E-01  1.197E-01
  1.184E-01  1.154E-01  1.144E-01
>PHSDET.ERR NFREQ=52 ROT=RHOROT // 52
  2.021E+01  2.217E+01  2.255E+01  2.359E+01  2.456E+01  2.480E+01  2.446E+01
  2.462E+01  2.580E+01  2.727E+01  2.833E+01  2.934E+01  3.084E+01  3.272E+01
  3.465E+01  3.637E+01  3.756E+01  3.804E+01  3.771E+01  3.680E+01  3.576E+01
  3.501E+01  3.492E+01  3.538E+01  3.568E+01  3.558E+01  3.581E+01  3.681E+01
  3.783E+01  3.797E+01  3.721E+01  3.589E+01  3.423E+01  3.251E+01  3.085E+01
  2.913E+01  2.713E+01  2.450E+01  2.140E+01  1.883E+01  1.745E+01  1.699E+01
  1.694E+01  1.691E+01  1.657E+01  1.628E+01  1.645E+01  1.685E+01  1.700E+01
  1.679E+01  1.634E+01  1.618E+01

>END
