# Supplementary material for: 3D structure of the Campi Flegrei caldera central sector reconstructed through short-period magnetotelluric imaging
Source: Sci Rep. 2022 Dec 2;12:20802. doi: 10.1038/s41598-022-24998-6 (PMC9716173; doi:10.1038/s41598-022-24998-6)
Supplement: Supplementary file 12 — Supplementary Information 12. [file 41598_2022_24998_MOESM12_ESM.zip › WFLEB28.edi]

>HEAD

    DATAID=WFLEB28
    FILEBY=anton
    ACQDATE=2004/01/01
    FILEDATE=2021/07/15
    STDVERS="SEG 1.0"
    PROGVERS="MT-Corrector 5.4"
    PROGDATE=2015/11/23
    EMPTY=1.000E+32

>INFO

= 0
    fieldnotes.electrode_ex.acqchan = 0.0
    fieldnotes.electrode_ex.chtype = EX
    fieldnotes.electrode_ex.id = 14.001
    fieldnotes.electrode_ex.x = 0.0
    fieldnotes.electrode_ex.x2 = 0.0
    fieldnotes.electrode_ex.y = 0.0
    fieldnotes.electrode_ex.y2 = 0.0
    fieldnotes.electrode_ey.acqchan = 0.0
    fieldnotes.electrode_ey.chtype = EY
    fieldnotes.electrode_ey.id = 15.001
    fieldnotes.electrode_ey.x = 0.0
    fieldnotes.electrode_ey.x2 = 0.0
    fieldnotes.electrode_ey.y = 0.0
    fieldnotes.electrode_ey.y2 = 0.0
    fieldnotes.magnetometer_hx.acqchan = 0.0
    fieldnotes.magnetometer_hx.azm = 0.0
    fieldnotes.magnetometer_hx.chtype = HX
    fieldnotes.magnetometer_hx.id = 11.001
    fieldnotes.magnetometer_hx.x = 0.0
    fieldnotes.magnetometer_hx.y = 0.0
    fieldnotes.magnetometer_hy.acqchan = 0.0
    fieldnotes.magnetometer_hy.azm = 90.0
    fieldnotes.magnetometer_hy.chtype = HY
    fieldnotes.magnetometer_hy.id = 12.001
    fieldnotes.magnetometer_hy.x = 0.0
    fieldnotes.magnetometer_hy.y = 0.0
    fieldnotes.magnetometer_hz.acqchan = 0.0
    fieldnotes.magnetometer_hz.azm = 0.0
    fieldnotes.magnetometer_hz.chtype = HZ
    fieldnotes.magnetometer_hz.id = 13.001
    fieldnotes.magnetometer_hz.x = 0.0
    fieldnotes.magnetometer_hz.y = 0.0
    processing.sign_convention = exp(+i \omega t)
    copyright.conditions_of_use = All data and metadata for this survey are available free of charge and may be copied freely, duplicated and further distributed provided this data set is cited as the reference. While the author(s) strive to provide data and metadata of best possible quality, neither the author(s) of this data set, not IRIS make any claims, promises, or guarantees about the accuracy, completeness, or adequacy of this information, and expressly disclaim liability for errors and omissions in the contents of this file. Guidelines about the quality or limitations of the data and metadata, as obtained from the author(s), are included for informational purposes only.
    provenance.creating_application = MTpy
    provenance.creation_time = 2021-08-30 09:46:49

>=DEFINEMEAS

>HMEAS ID=101.001 CHTYPE=HX
>HMEAS ID=102.001 CHTYPE=HY
>HMEAS ID=103.001 CHTYPE=HZ
>EMEAS ID=104.001 CHTYPE=EX
>EMEAS ID=105.001 CHTYPE=EY
>HMEAS ID=201.001 CHTYPE=HX
>HMEAS ID=202.001 CHTYPE=HY
>HMEAS ID=203.001 CHTYPE=HZ
>EMEAS ID=204.001 CHTYPE=EX
>EMEAS ID=205.001 CHTYPE=EY

>=MTSECT

    SECTID=SPLINE
    NFREQ=52
    HX=101.001
    HY=102.001
    HZ=103.001
    EX=104.001
    EY=105.001

>!**** FREQUENCIES ****!
>FREQ // 52
  1.000E+03  8.577E+02  7.356E+02  6.310E+02  5.412E+02  4.642E+02  3.981E+02
  3.415E+02  2.929E+02  2.512E+02  2.154E+02  1.848E+02  1.585E+02  1.359E+02
  1.166E+02  1.000E+02  8.577E+01  7.356E+01  6.310E+01  5.412E+01  4.642E+01
  3.981E+01  3.415E+01  2.929E+01  2.512E+01  2.154E+01  1.848E+01  1.585E+01
  1.359E+01  1.166E+01  1.000E+01  8.577E+00  7.356E+00  6.310E+00  5.412E+00
  4.642E+00  3.981E+00  3.415E+00  2.929E+00  2.512E+00  2.154E+00  1.848E+00
  1.585E+00  1.359E+00  1.166E+00  1.000E+00  8.577E-01  7.356E-01  6.310E-01
  5.412E-01  4.642E-01  3.981E-01

>!**** ROTATION ANGLES ****!
>ZROT NFREQ=52 // 52
  0.000E+00  0.000E+00  0.000E+00  0.000E+00  0.000E+00  0.000E+00  0.000E+00
  0.000E+00  0.000E+00  0.000E+00  0.000E+00  0.000E+00  0.000E+00  0.000E+00
  0.000E+00  0.000E+00  0.000E+00  0.000E+00  0.000E+00  0.000E+00  0.000E+00
  0.000E+00  0.000E+00  0.000E+00  0.000E+00  0.000E+00  0.000E+00  0.000E+00
  0.000E+00  0.000E+00  0.000E+00  0.000E+00  0.000E+00  0.000E+00  0.000E+00
  0.000E+00  0.000E+00  0.000E+00  0.000E+00  0.000E+00  0.000E+00  0.000E+00
  0.000E+00  0.000E+00  0.000E+00  0.000E+00  0.000E+00  0.000E+00  0.000E+00
  0.000E+00  0.000E+00  0.000E+00

>!**** IMPEDANCES ****!
>ZXXR NFREQ=52 ROT=ZROT // 52
  5.609E+02  5.158E+02  4.721E+02  4.299E+02  3.888E+02  3.490E+02  3.106E+02
  2.740E+02  2.397E+02  2.081E+02  1.797E+02  1.548E+02  1.333E+02  1.152E+02
  1.003E+02  8.808E+01  7.831E+01  7.054E+01  6.444E+01  5.970E+01  5.606E+01
  5.333E+01  5.134E+01  4.997E+01  4.912E+01  4.870E+01  4.865E+01  4.891E+01
  4.943E+01  5.016E+01  5.106E+01  5.210E+01  5.323E+01  5.443E+01  5.566E+01
  5.688E+01  5.807E+01  5.917E+01  6.014E+01  6.093E+01  6.146E+01  6.164E+01
  6.140E+01  6.063E+01  5.926E+01  5.725E+01  5.459E+01  5.133E+01  4.753E+01
  4.331E+01  3.878E+01  3.408E+01
>ZXXI NFREQ=52 ROT=ZROT // 52
 -3.700E+02 -3.032E+02 -2.457E+02 -1.961E+02 -1.537E+02 -1.176E+02 -8.748E+01
 -6.278E+01 -4.311E+01 -2.800E+01 -1.684E+01 -9.033E+00 -3.895E+00 -7.958E-01
  8.198E-01  1.425E+00  1.367E+00  9.091E-01  2.240E-01 -5.794E-01 -1.434E+00
 -2.305E+00 -3.172E+00 -4.020E+00 -4.837E+00 -5.606E+00 -6.306E+00 -6.909E+00
 -7.386E+00 -7.703E+00 -7.832E+00 -7.743E+00 -7.413E+00 -6.823E+00 -5.960E+00
 -4.811E+00 -3.363E+00 -1.605E+00  4.794E-01  2.903E+00  5.675E+00  8.790E+00
  1.223E+01  1.593E+01  1.981E+01  2.377E+01  2.769E+01  3.142E+01  3.486E+01
  3.792E+01  4.052E+01  4.263E+01
>ZXX.VAR NFREQ=52 ROT=ZROT // 52
  5.178E+03  4.805E+03  4.011E+03  3.536E+03  3.102E+03  2.620E+03  2.132E+03
  1.696E+03  1.331E+03  1.029E+03  7.826E+02  5.893E+02  4.426E+02  3.345E+02
  2.569E+02  2.011E+02  1.600E+02  1.279E+02  1.006E+02  7.653E+01  5.543E+01
  3.870E+01  2.742E+01  2.064E+01  1.679E+01  1.485E+01  1.413E+01  1.418E+01
  1.457E+01  1.497E+01  1.531E+01  1.553E+01  1.558E+01  1.537E+01  1.486E+01
  1.402E+01  1.324E+01  1.302E+01  1.372E+01  1.562E+01  1.870E+01  2.234E+01
  2.563E+01  2.750E+01  2.764E+01  2.788E+01  2.975E+01  3.185E+01  3.214E+01
  3.079E+01  2.885E+01  2.744E+01
>ZXYR NFREQ=52 ROT=ZROT // 52
  1.981E+02  1.922E+02  1.862E+02  1.801E+02  1.738E+02  1.675E+02  1.611E+02
  1.549E+02  1.488E+02  1.430E+02  1.375E+02  1.323E+02  1.272E+02  1.223E+02
  1.175E+02  1.126E+02  1.076E+02  1.024E+02  9.714E+01  9.181E+01  8.652E+01
  8.138E+01  7.652E+01  7.202E+01  6.797E+01  6.442E+01  6.139E+01  5.888E+01
  5.688E+01  5.537E+01  5.430E+01  5.365E+01  5.337E+01  5.342E+01  5.376E+01
  5.434E+01  5.511E+01  5.599E+01  5.691E+01  5.777E+01  5.846E+01  5.884E+01
  5.880E+01  5.820E+01  5.696E+01  5.504E+01  5.243E+01  4.920E+01  4.544E+01
  4.128E+01  3.684E+01  3.224E+01
>ZXYI NFREQ=52 ROT=ZROT // 52
  2.516E+02  2.335E+02  2.167E+02  2.013E+02  1.872E+02  1.744E+02  1.628E+02
  1.520E+02  1.418E+02  1.318E+02  1.220E+02  1.120E+02  1.019E+02  9.151E+01
  8.102E+01  7.058E+01  6.038E+01  5.063E+01  4.154E+01  3.327E+01  2.592E+01
  1.954E+01  1.412E+01  9.616E+00  5.934E+00  2.977E+00  6.350E-01 -1.191E+00
 -2.592E+00 -3.638E+00 -4.381E+00 -4.855E+00 -5.070E+00 -5.023E+00 -4.694E+00
 -4.052E+00 -3.059E+00 -1.672E+00  1.440E-01  2.419E+00  5.161E+00  8.351E+00
  1.194E+01  1.583E+01  1.990E+01  2.401E+01  2.799E+01  3.172E+01  3.508E+01
  3.799E+01  4.041E+01  4.234E+01
>ZXY.VAR NFREQ=52 ROT=ZROT // 52
  4.917E+02  4.668E+02  4.130E+02  3.522E+02  2.975E+02  2.512E+02  2.148E+02
  1.895E+02  1.722E+02  1.574E+02  1.434E+02  1.312E+02  1.211E+02  1.114E+02
  1.005E+02  8.651E+01  6.939E+01  5.313E+01  4.085E+01  3.240E+01  2.690E+01
  2.348E+01  2.144E+01  2.024E+01  1.946E+01  1.870E+01  1.756E+01  1.582E+01
  1.359E+01  1.109E+01  8.695E+00  6.684E+00  5.088E+00  3.877E+00  2.997E+00
  2.398E+00  2.106E+00  2.194E+00  2.747E+00  3.922E+00  5.826E+00  8.281E+00
  1.077E+01  1.242E+01  1.274E+01  1.282E+01  1.360E+01  1.442E+01  1.427E+01
  1.330E+01  1.212E+01  1.133E+01
>ZYXR NFREQ=52 ROT=ZROT // 52
 -1.304E+02 -9.981E+01 -7.440E+01 -5.373E+01 -3.738E+01 -2.493E+01 -1.586E+01
 -9.629E+00 -5.682E+00 -3.474E+00 -2.522E+00 -2.416E+00 -2.833E+00 -3.518E+00
 -4.298E+00 -5.047E+00 -5.688E+00 -6.174E+00 -6.481E+00 -6.607E+00 -6.560E+00
 -6.365E+00 -6.050E+00 -5.650E+00 -5.202E+00 -4.739E+00 -4.288E+00 -3.869E+00
 -3.495E+00 -3.168E+00 -2.885E+00 -2.640E+00 -2.426E+00 -2.234E+00 -2.059E+00
 -1.897E+00 -1.747E+00 -1.608E+00 -1.479E+00 -1.362E+00 -1.256E+00 -1.162E+00
 -1.082E+00 -1.015E+00 -9.616E-01 -9.211E-01 -8.924E-01 -8.733E-01 -8.616E-01
 -8.543E-01 -8.489E-01 -8.428E-01
>ZYXI NFREQ=52 ROT=ZROT // 52
 -2.307E+02 -2.111E+02 -1.917E+02 -1.727E+02 -1.543E+02 -1.369E+02 -1.206E+02
 -1.058E+02 -9.248E+01 -8.082E+01 -7.071E+01 -6.205E+01 -5.466E+01 -4.838E+01
 -4.304E+01 -3.846E+01 -3.454E+01 -3.113E+01 -2.816E+01 -2.555E+01 -2.322E+01
 -2.115E+01 -1.928E+01 -1.758E+01 -1.602E+01 -1.460E+01 -1.330E+01 -1.210E+01
 -1.099E+01 -9.986E+00 -9.067E+00 -8.230E+00 -7.471E+00 -6.783E+00 -6.161E+00
 -5.599E+00 -5.092E+00 -4.633E+00 -4.220E+00 -3.848E+00 -3.515E+00 -3.216E+00
 -2.949E+00 -2.711E+00 -2.496E+00 -2.303E+00 -2.128E+00 -1.966E+00 -1.817E+00
 -1.677E+00 -1.546E+00 -1.423E+00
>ZYX.VAR NFREQ=52 ROT=ZROT // 52
  9.291E+02  8.359E+02  6.432E+02  4.957E+02  3.798E+02  2.920E+02  2.294E+02
  1.870E+02  1.572E+02  1.318E+02  1.081E+02  8.777E+01  7.157E+01  5.862E+01
  4.809E+01  3.920E+01  3.148E+01  2.498E+01  1.975E+01  1.564E+01  1.245E+01
  1.001E+01  8.145E+00  6.702E+00  5.525E+00  4.529E+00  3.676E+00  2.958E+00
  2.398E+00  1.994E+00  1.713E+00  1.520E+00  1.378E+00  1.255E+00  1.142E+00
  1.034E+00  9.398E-01  8.691E-01  8.191E-01  7.777E-01  7.363E-01  6.900E-01
  6.382E-01  5.862E-01  5.376E-01  4.916E-01  4.474E-01  4.050E-01  3.640E-01
  3.211E-01  2.746E-01  2.418E-01
>ZYYR NFREQ=52 ROT=ZROT // 52
 -7.136E+01 -5.196E+01 -3.567E+01 -2.217E+01 -1.117E+01 -2.362E+00  4.519E+00
  9.723E+00  1.348E+01  1.601E+01  1.748E+01  1.807E+01  1.792E+01  1.718E+01
  1.595E+01  1.438E+01  1.258E+01  1.068E+01  8.836E+00  7.143E+00  5.689E+00
  4.510E+00  3.610E+00  2.959E+00  2.513E+00  2.222E+00  2.042E+00  1.935E+00
  1.873E+00  1.837E+00  1.813E+00  1.792E+00  1.767E+00  1.733E+00  1.688E+00
  1.629E+00  1.557E+00  1.472E+00  1.377E+00  1.274E+00  1.167E+00  1.059E+00
  9.539E-01  8.542E-01  7.617E-01  6.773E-01  6.015E-01  5.338E-01  4.736E-01
  4.201E-01  3.724E-01  3.296E-01
>ZYYI NFREQ=52 ROT=ZROT // 52
  1.079E+02  1.013E+02  9.371E+01  8.573E+01  7.770E+01  6.994E+01  6.262E+01
  5.590E+01  4.987E+01  4.460E+01  4.009E+01  3.632E+01  3.322E+01  3.067E+01
  2.854E+01  2.666E+01  2.489E+01  2.313E+01  2.131E+01  1.942E+01  1.749E+01
  1.557E+01  1.372E+01  1.201E+01  1.046E+01  9.091E+00  7.894E+00  6.860E+00
  5.969E+00  5.203E+00  4.543E+00  3.973E+00  3.477E+00  3.045E+00  2.666E+00
  2.333E+00  2.038E+00  1.777E+00  1.545E+00  1.337E+00  1.152E+00  9.874E-01
  8.406E-01  7.107E-01  5.963E-01  4.964E-01  4.099E-01  3.355E-01  2.720E-01
  2.183E-01  1.732E-01  1.357E-01
>ZYY.VAR NFREQ=52 ROT=ZROT // 52
  3.682E+02  3.249E+02  2.368E+02  1.899E+02  1.552E+02  1.266E+02  1.036E+02
  8.478E+01  6.908E+01  5.546E+01  4.393E+01  3.520E+01  2.930E+01  2.572E+01
  2.377E+01  2.235E+01  2.058E+01  1.837E+01  1.583E+01  1.306E+01  1.018E+01
  7.496E+00  5.304E+00  3.676E+00  2.559E+00  1.838E+00  1.385E+00  1.094E+00
  8.727E-01  6.721E-01  4.989E-01  3.614E-01  2.638E-01  2.038E-01  1.672E-01
  1.415E-01  1.208E-01  1.025E-01  8.566E-02  7.034E-02  5.672E-02  4.506E-02
  3.530E-02  2.706E-02  2.017E-02  1.484E-02  1.106E-02  8.477E-03  6.718E-03
  5.303E-03  3.919E-03  3.000E-03
>ZDETR NFREQ=52 ROT=ZROT // 52
  2.626E+02  2.314E+02  2.040E+02  1.799E+02  1.588E+02  1.403E+02  1.244E+02
  1.106E+02  9.886E+01  8.890E+01  8.053E+01  7.352E+01  6.767E+01  6.276E+01
  5.860E+01  5.501E+01  5.183E+01  4.894E+01  4.625E+01  4.370E+01  4.125E+01
  3.889E+01  3.663E+01  3.449E+01  3.247E+01  3.060E+01  2.887E+01  2.730E+01
  2.588E+01  2.459E+01  2.343E+01  2.238E+01  2.141E+01  2.051E+01  1.965E+01
  1.882E+01  1.801E+01  1.720E+01  1.639E+01  1.556E+01  1.472E+01  1.387E+01
  1.301E+01  1.214E+01  1.129E+01  1.045E+01  9.636E+00  8.859E+00  8.123E+00
  7.431E+00  6.783E+00  6.178E+00
>ZDETI NFREQ=52 ROT=ZROT // 52
  3.161E+02  2.833E+02  2.539E+02  2.274E+02  2.035E+02  1.821E+02  1.629E+02
  1.457E+02  1.304E+02  1.168E+02  1.047E+02  9.412E+01  8.471E+01  7.637E+01
  6.892E+01  6.225E+01  5.623E+01  5.079E+01  4.586E+01  4.139E+01  3.735E+01
  3.371E+01  3.044E+01  2.754E+01  2.496E+01  2.269E+01  2.069E+01  1.894E+01
  1.741E+01  1.608E+01  1.491E+01  1.390E+01  1.303E+01  1.229E+01  1.167E+01
  1.116E+01  1.075E+01  1.043E+01  1.018E+01  9.988E+00  9.846E+00  9.736E+00
  9.643E+00  9.551E+00  9.449E+00  9.327E+00  9.179E+00  9.003E+00  8.801E+00
  8.577E+00  8.335E+00  8.082E+00
>ZDET.VAR NFREQ=52 ROT=ZROT // 52
  6.603E+02  6.053E+02  4.896E+02  4.082E+02  3.495E+02  3.146E+02  2.929E+02
  2.677E+02  2.334E+02  1.934E+02  1.536E+02  1.208E+02  9.696E+01  7.906E+01
  6.480E+01  5.289E+01  4.262E+01  3.411E+01  2.751E+01  2.268E+01  1.939E+01
  1.695E+01  1.460E+01  1.229E+01  1.038E+01  8.994E+00  8.055E+00  7.449E+00
  6.996E+00  6.560E+00  6.083E+00  5.552E+00  5.060E+00  4.695E+00  4.453E+00
  4.303E+00  4.230E+00  4.229E+00  4.291E+00  4.405E+00  4.526E+00  4.574E+00
  4.504E+00  4.349E+00  4.150E+00  3.944E+00  3.754E+00  3.566E+00  3.356E+00
  3.094E+00  2.772E+00  2.529E+00

>!**** ROTATION ANGLES ****!
>RHOROT NFREQ=52 // 52
  0.000E+00  0.000E+00  0.000E+00  0.000E+00  0.000E+00  0.000E+00  0.000E+00
  0.000E+00  0.000E+00  0.000E+00  0.000E+00  0.000E+00  0.000E+00  0.000E+00
  0.000E+00  0.000E+00  0.000E+00  0.000E+00  0.000E+00  0.000E+00  0.000E+00
  0.000E+00  0.000E+00  0.000E+00  0.000E+00  0.000E+00  0.000E+00  0.000E+00
  0.000E+00  0.000E+00  0.000E+00  0.000E+00  0.000E+00  0.000E+00  0.000E+00
  0.000E+00  0.000E+00  0.000E+00  0.000E+00  0.000E+00  0.000E+00  0.000E+00
  0.000E+00  0.000E+00  0.000E+00  0.000E+00  0.000E+00  0.000E+00  0.000E+00
  0.000E+00  0.000E+00  0.000E+00

>!**** APPARENT RESISTIVITIES AND PHASES ****!
>RHOXY NFREQ=52 ROT=RHOROT // 52
  2.051E+01  2.133E+01  2.219E+01  2.312E+01  2.412E+01  2.519E+01  2.635E+01
  2.758E+01  2.885E+01  3.013E+01  3.138E+01  3.252E+01  3.353E+01  3.434E+01
  3.494E+01  3.532E+01  3.548E+01  3.549E+01  3.538E+01  3.524E+01  3.515E+01
  3.519E+01  3.546E+01  3.605E+01  3.706E+01  3.860E+01  4.079E+01  4.377E+01
  4.770E+01  5.282E+01  5.936E+01  6.767E+01  7.814E+01  9.127E+01  1.076E+02
  1.280E+02  1.530E+02  1.838E+02  2.212E+02  2.662E+02  3.197E+02  3.823E+02
  4.542E+02  5.352E+02  6.246E+02  7.212E+02  8.238E+02  9.317E+02  1.045E+03
  1.163E+03  1.288E+03  1.423E+03
>PHSXY NFREQ=52 ROT=RHOROT // 52
  5.179E+01  5.054E+01  4.933E+01  4.818E+01  4.713E+01  4.617E+01  4.529E+01
  4.445E+01  4.360E+01  4.267E+01  4.158E+01  4.027E+01  3.868E+01  3.679E+01
  3.459E+01  3.208E+01  2.930E+01  2.631E+01  2.315E+01  1.992E+01  1.668E+01
  1.350E+01  1.046E+01  7.605E+00  4.990E+00  2.646E+00  5.927E-01 -1.159E+00
 -2.609E+00 -3.759E+00 -4.613E+00 -5.171E+00 -5.427E+00 -5.372E+00 -4.990E+00
 -4.264E+00 -3.177E+00 -1.711E+00  1.450E-01  2.397E+00  5.045E+00  8.078E+00
  1.148E+01  1.521E+01  1.926E+01  2.356E+01  2.810E+01  3.281E+01  3.767E+01
  4.263E+01  4.765E+01  5.271E+01
>RHOXY.ERR NFREQ=52 ROT=RHOROT // 52
  4.152E-02  4.281E-02  4.262E-02  4.167E-02  4.051E-02  3.935E-02  3.844E-02
  3.812E-02  3.835E-02  3.874E-02  3.911E-02  3.966E-02  4.050E-02  4.142E-02
  4.210E-02  4.196E-02  4.051E-02  3.833E-02  3.638E-02  3.508E-02  3.457E-02
  3.485E-02  3.580E-02  3.722E-02  3.883E-02  4.024E-02  4.094E-02  4.053E-02
  3.889E-02  3.610E-02  3.262E-02  2.899E-02  2.546E-02  2.225E-02  1.948E-02
  1.728E-02  1.600E-02  1.609E-02  1.770E-02  2.078E-02  2.490E-02  2.924E-02
  3.297E-02  3.516E-02  3.560E-02  3.587E-02  3.730E-02  3.895E-02  3.950E-02
  3.903E-02  3.826E-02  3.800E-02
>PHSXY.ERR NFREQ=52 ROT=RHOROT // 52
  5.613E+00  5.791E+00  5.766E+00  5.633E+00  5.473E+00  5.313E+00  5.188E+00
  5.143E+00  5.174E+00  5.228E+00  5.280E+00  5.356E+00  5.472E+00  5.599E+00
  5.693E+00  5.674E+00  5.474E+00  5.171E+00  4.903E+00  4.724E+00  4.654E+00
  4.693E+00  4.823E+00  5.019E+00  5.241E+00  5.436E+00  5.532E+00  5.475E+00
  5.249E+00  4.864E+00  4.387E+00  3.889E+00  3.410E+00  2.974E+00  2.600E+00
  2.303E+00  2.131E+00  2.142E+00  2.360E+00  2.775E+00  3.333E+00  3.924E+00
  4.434E+00  4.735E+00  4.795E+00  4.832E+00  5.030E+00  5.258E+00  5.333E+00
  5.269E+00  5.162E+00  5.126E+00
>RHOYX NFREQ=52 ROT=RHOROT // 52
  1.405E+01  1.272E+01  1.150E+01  1.037E+01  9.318E+00  8.338E+00  7.432E+00
  6.605E+00  5.863E+00  5.210E+00  4.647E+00  4.173E+00  3.780E+00  3.462E+00
  3.209E+00  3.010E+00  2.857E+00  2.738E+00  2.647E+00  2.573E+00  2.509E+00
  2.450E+00  2.391E+00  2.328E+00  2.260E+00  2.188E+00  2.113E+00  2.035E+00
  1.958E+00  1.883E+00  1.810E+00  1.742E+00  1.677E+00  1.617E+00  1.560E+00
  1.506E+00  1.456E+00  1.409E+00  1.366E+00  1.327E+00  1.293E+00  1.266E+00
  1.245E+00  1.233E+00  1.228E+00  1.231E+00  1.241E+00  1.258E+00  1.282E+00
  1.309E+00  1.340E+00  1.374E+00
>PHSYX NFREQ=52 ROT=RHOROT // 52
 -1.195E+02 -1.153E+02 -1.112E+02 -1.073E+02 -1.036E+02 -1.003E+02 -9.749E+01
 -9.520E+01 -9.352E+01 -9.246E+01 -9.204E+01 -9.223E+01 -9.297E+01 -9.416E+01
 -9.570E+01 -9.748E+01 -9.935E+01 -1.012E+02 -1.030E+02 -1.045E+02 -1.058E+02
 -1.068E+02 -1.074E+02 -1.078E+02 -1.080E+02 -1.080E+02 -1.079E+02 -1.077E+02
 -1.076E+02 -1.076E+02 -1.076E+02 -1.078E+02 -1.080E+02 -1.082E+02 -1.085E+02
 -1.087E+02 -1.089E+02 -1.091E+02 -1.093E+02 -1.095E+02 -1.097E+02 -1.099E+02
 -1.101E+02 -1.105E+02 -1.111E+02 -1.118E+02 -1.128E+02 -1.139E+02 -1.154E+02
 -1.170E+02 -1.188E+02 -1.206E+02
>RHOYX.ERR NFREQ=52 ROT=RHOROT // 52
  6.791E-02  7.289E-02  7.262E-02  7.249E-02  7.229E-02  7.235E-02  7.330E-02
  7.570E-02  7.938E-02  8.307E-02  8.585E-02  8.805E-02  9.009E-02  9.190E-02
  9.328E-02  9.387E-02  9.327E-02  9.171E-02  8.967E-02  8.749E-02  8.546E-02
  8.380E-02  8.270E-02  8.211E-02  8.172E-02  8.122E-02  8.044E-02  7.944E-02
  7.877E-02  7.908E-02  8.062E-02  8.346E-02  8.724E-02  9.138E-02  9.557E-02
  9.970E-02  1.041E-01  1.095E-01  1.162E-01  1.235E-01  1.308E-01  1.377E-01
  1.436E-01  1.489E-01  1.539E-01  1.583E-01  1.620E-01  1.650E-01  1.671E-01
  1.676E-01  1.657E-01  1.658E-01
>PHSYX.ERR NFREQ=52 ROT=RHOROT // 52
  9.329E+00  1.004E+01  1.001E+01  9.987E+00  9.958E+00  9.966E+00  1.010E+01
  1.045E+01  1.098E+01  1.152E+01  1.193E+01  1.225E+01  1.255E+01  1.282E+01
  1.302E+01  1.311E+01  1.302E+01  1.279E+01  1.249E+01  1.217E+01  1.187E+01
  1.163E+01  1.147E+01  1.138E+01  1.132E+01  1.125E+01  1.114E+01  1.099E+01
  1.089E+01  1.094E+01  1.116E+01  1.158E+01  1.213E+01  1.274E+01  1.336E+01
  1.397E+01  1.463E+01  1.545E+01  1.646E+01  1.757E+01  1.871E+01  1.978E+01
  2.072E+01  2.156E+01  2.235E+01  2.306E+01  2.366E+01  2.415E+01  2.450E+01
  2.458E+01  2.426E+01  2.428E+01
>RHODET NFREQ=52 ROT=RHOROT // 52
  3.378E+01  3.121E+01  2.884E+01  2.665E+01  2.463E+01  2.278E+01  2.110E+01
  1.960E+01  1.828E+01  1.715E+01  1.621E+01  1.544E+01  1.483E+01  1.438E+01
  1.404E+01  1.380E+01  1.364E+01  1.353E+01  1.345E+01  1.339E+01  1.334E+01
  1.331E+01  1.329E+01  1.330E+01  1.335E+01  1.347E+01  1.366E+01  1.393E+01
  1.431E+01  1.481E+01  1.543E+01  1.618E+01  1.708E+01  1.812E+01  1.931E+01
  2.064E+01  2.211E+01  2.370E+01  2.542E+01  2.723E+01  2.912E+01  3.108E+01
  3.308E+01  3.512E+01  3.717E+01  3.923E+01  4.130E+01  4.338E+01  4.547E+01
  4.759E+01  4.976E+01  5.199E+01
>PHSDET NFREQ=52 ROT=RHOROT // 52
  5.028E+01  5.076E+01  5.121E+01  5.165E+01  5.205E+01  5.238E+01  5.264E+01
  5.279E+01  5.283E+01  5.272E+01  5.245E+01  5.201E+01  5.138E+01  5.059E+01
  4.963E+01  4.853E+01  4.733E+01  4.606E+01  4.476E+01  4.345E+01  4.216E+01
  4.092E+01  3.973E+01  3.861E+01  3.755E+01  3.656E+01  3.563E+01  3.475E+01
  3.393E+01  3.317E+01  3.247E+01  3.185E+01  3.133E+01  3.094E+01  3.071E+01
  3.067E+01  3.083E+01  3.122E+01  3.184E+01  3.269E+01  3.378E+01  3.507E+01
  3.655E+01  3.819E+01  3.994E+01  4.176E+01  4.361E+01  4.546E+01  4.730E+01
  4.910E+01  5.086E+01  5.261E+01
>RHODET.ERR NFREQ=52 ROT=RHOROT // 52
  3.758E-02  4.035E-02  4.076E-02  4.178E-02  4.338E-02  4.613E-02  4.984E-02
  5.327E-02  5.554E-02  5.633E-02  5.578E-02  5.477E-02  5.406E-02  5.356E-02
  5.300E-02  5.217E-02  5.091E-02  4.943E-02  4.810E-02  4.729E-02  4.729E-02
  4.779E-02  4.792E-02  4.746E-02  4.702E-02  4.706E-02  4.774E-02  4.904E-02
  5.058E-02  5.195E-02  5.289E-02  5.327E-02  5.344E-02  5.395E-02  5.493E-02
  5.634E-02  5.822E-02  6.062E-02  6.357E-02  6.705E-02  7.081E-02  7.425E-02
  7.699E-02  7.918E-02  8.109E-02  8.299E-02  8.511E-02  8.729E-02  8.920E-02
  9.034E-02  9.030E-02  9.107E-02
>PHSDET.ERR NFREQ=52 ROT=RHOROT // 52
  5.068E+00  5.451E+00  5.507E+00  5.649E+00  5.871E+00  6.254E+00  6.771E+00
  7.252E+00  7.572E+00  7.684E+00  7.606E+00  7.463E+00  7.364E+00  7.294E+00
  7.215E+00  7.099E+00  6.921E+00  6.714E+00  6.529E+00  6.415E+00  6.416E+00
  6.485E+00  6.503E+00  6.440E+00  6.378E+00  6.383E+00  6.478E+00  6.659E+00
  6.875E+00  7.068E+00  7.200E+00  7.252E+00  7.277E+00  7.348E+00  7.486E+00
  7.685E+00  7.951E+00  8.291E+00  8.709E+00  9.206E+00  9.745E+00  1.024E+01
  1.064E+01  1.095E+01  1.123E+01  1.151E+01  1.182E+01  1.214E+01  1.242E+01
  1.259E+01  1.258E+01  1.269E+01

>END
