# Supplementary material for: 3D structure of the Campi Flegrei caldera central sector reconstructed through short-period magnetotelluric imaging
Source: Sci Rep. 2022 Dec 2;12:20802. doi: 10.1038/s41598-022-24998-6 (PMC9716173; doi:10.1038/s41598-022-24998-6)
Supplement: Supplementary file 12 — Supplementary Information 12. [file 41598_2022_24998_MOESM12_ESM.zip › WFLEB29.edi]

>HEAD

    DATAID=WFLEB29
    FILEBY=anton
    ACQDATE=2004/01/01
    FILEDATE=2021/07/15
    STDVERS="SEG 1.0"
    PROGVERS="MT-Corrector 5.4"
    PROGDATE=2015/11/23
    EMPTY=1.000E+32

>INFO

= 0
    fieldnotes.electrode_ex.acqchan = 0.0
    fieldnotes.electrode_ex.chtype = EX
    fieldnotes.electrode_ex.id = 14.001
    fieldnotes.electrode_ex.x = 0.0
    fieldnotes.electrode_ex.x2 = 0.0
    fieldnotes.electrode_ex.y = 0.0
    fieldnotes.electrode_ex.y2 = 0.0
    fieldnotes.electrode_ey.acqchan = 0.0
    fieldnotes.electrode_ey.chtype = EY
    fieldnotes.electrode_ey.id = 15.001
    fieldnotes.electrode_ey.x = 0.0
    fieldnotes.electrode_ey.x2 = 0.0
    fieldnotes.electrode_ey.y = 0.0
    fieldnotes.electrode_ey.y2 = 0.0
    fieldnotes.magnetometer_hx.acqchan = 0.0
    fieldnotes.magnetometer_hx.azm = 0.0
    fieldnotes.magnetometer_hx.chtype = HX
    fieldnotes.magnetometer_hx.id = 11.001
    fieldnotes.magnetometer_hx.x = 0.0
    fieldnotes.magnetometer_hx.y = 0.0
    fieldnotes.magnetometer_hy.acqchan = 0.0
    fieldnotes.magnetometer_hy.azm = 90.0
    fieldnotes.magnetometer_hy.chtype = HY
    fieldnotes.magnetometer_hy.id = 12.001
    fieldnotes.magnetometer_hy.x = 0.0
    fieldnotes.magnetometer_hy.y = 0.0
    fieldnotes.magnetometer_hz.acqchan = 0.0
    fieldnotes.magnetometer_hz.azm = 0.0
    fieldnotes.magnetometer_hz.chtype = HZ
    fieldnotes.magnetometer_hz.id = 13.001
    fieldnotes.magnetometer_hz.x = 0.0
    fieldnotes.magnetometer_hz.y = 0.0
    processing.sign_convention = exp(+i \omega t)
    copyright.conditions_of_use = All data and metadata for this survey are available free of charge and may be copied freely, duplicated and further distributed provided this data set is cited as the reference. While the author(s) strive to provide data and metadata of best possible quality, neither the author(s) of this data set, not IRIS make any claims, promises, or guarantees about the accuracy, completeness, or adequacy of this information, and expressly disclaim liability for errors and omissions in the contents of this file. Guidelines about the quality or limitations of the data and metadata, as obtained from the author(s), are included for informational purposes only.
    provenance.creating_application = MTpy
    provenance.creation_time = 2021-08-30 09:46:56

>=DEFINEMEAS

>HMEAS ID=101.001 CHTYPE=HX
>HMEAS ID=102.001 CHTYPE=HY
>HMEAS ID=103.001 CHTYPE=HZ
>EMEAS ID=104.001 CHTYPE=EX
>EMEAS ID=105.001 CHTYPE=EY
>HMEAS ID=201.001 CHTYPE=HX
>HMEAS ID=202.001 CHTYPE=HY
>HMEAS ID=203.001 CHTYPE=HZ
>EMEAS ID=204.001 CHTYPE=EX
>EMEAS ID=205.001 CHTYPE=EY

>=MTSECT

    SECTID=SPLINE
    NFREQ=52
    HX=101.001
    HY=102.001
    HZ=103.001
    EX=104.001
    EY=105.001

>!**** FREQUENCIES ****!
>FREQ // 52
  1.000E+03  8.577E+02  7.356E+02  6.310E+02  5.412E+02  4.642E+02  3.981E+02
  3.415E+02  2.929E+02  2.512E+02  2.154E+02  1.848E+02  1.585E+02  1.359E+02
  1.166E+02  1.000E+02  8.577E+01  7.356E+01  6.310E+01  5.412E+01  4.642E+01
  3.981E+01  3.415E+01  2.929E+01  2.512E+01  2.154E+01  1.848E+01  1.585E+01
  1.359E+01  1.166E+01  1.000E+01  8.577E+00  7.356E+00  6.310E+00  5.412E+00
  4.642E+00  3.981E+00  3.415E+00  2.929E+00  2.512E+00  2.154E+00  1.848E+00
  1.585E+00  1.359E+00  1.166E+00  1.000E+00  8.577E-01  7.356E-01  6.310E-01
  5.412E-01  4.642E-01  3.981E-01

>!**** ROTATION ANGLES ****!
>ZROT NFREQ=52 // 52
  0.000E+00  0.000E+00  0.000E+00  0.000E+00  0.000E+00  0.000E+00  0.000E+00
  0.000E+00  0.000E+00  0.000E+00  0.000E+00  0.000E+00  0.000E+00  0.000E+00
  0.000E+00  0.000E+00  0.000E+00  0.000E+00  0.000E+00  0.000E+00  0.000E+00
  0.000E+00  0.000E+00  0.000E+00  0.000E+00  0.000E+00  0.000E+00  0.000E+00
  0.000E+00  0.000E+00  0.000E+00  0.000E+00  0.000E+00  0.000E+00  0.000E+00
  0.000E+00  0.000E+00  0.000E+00  0.000E+00  0.000E+00  0.000E+00  0.000E+00
  0.000E+00  0.000E+00  0.000E+00  0.000E+00  0.000E+00  0.000E+00  0.000E+00
  0.000E+00  0.000E+00  0.000E+00

>!**** IMPEDANCES ****!
>ZXXR NFREQ=52 ROT=ZROT // 52
  6.885E+01  5.644E+01  4.616E+01  3.761E+01  3.047E+01  2.450E+01  1.956E+01
  1.552E+01  1.228E+01  9.748E+00  7.816E+00  6.387E+00  5.363E+00  4.660E+00
  4.209E+00  3.951E+00  3.845E+00  3.850E+00  3.934E+00  4.065E+00  4.210E+00
  4.337E+00  4.416E+00  4.428E+00  4.364E+00  4.228E+00  4.039E+00  3.817E+00
  3.589E+00  3.373E+00  3.180E+00  3.016E+00  2.877E+00  2.758E+00  2.649E+00
  2.540E+00  2.423E+00  2.294E+00  2.150E+00  1.993E+00  1.828E+00  1.658E+00
  1.489E+00  1.324E+00  1.165E+00  1.017E+00  8.784E-01  7.521E-01  6.383E-01
  5.372E-01  4.487E-01  3.723E-01
>ZXXI NFREQ=52 ROT=ZROT // 52
  1.706E+02  1.383E+02  1.119E+02  9.013E+01  7.220E+01  5.743E+01  4.536E+01
  3.560E+01  2.783E+01  2.173E+01  1.702E+01  1.342E+01  1.070E+01  8.648E+00
  7.098E+00  5.911E+00  4.978E+00  4.215E+00  3.554E+00  2.947E+00  2.359E+00
  1.775E+00  1.193E+00  6.277E-01  1.005E-01 -3.642E-01 -7.464E-01 -1.034E+00
 -1.227E+00 -1.330E+00 -1.356E+00 -1.316E+00 -1.224E+00 -1.093E+00 -9.346E-01
 -7.610E-01 -5.839E-01 -4.147E-01 -2.624E-01 -1.334E-01 -3.050E-02  4.750E-02
  1.037E-01  1.432E-01  1.705E-01  1.896E-01  2.029E-01  2.116E-01  2.162E-01
  2.166E-01  2.132E-01  2.063E-01
>ZXX.VAR NFREQ=52 ROT=ZROT // 52
  2.033E+03  1.727E+03  1.127E+03  7.785E+02  5.281E+02  3.418E+02  2.152E+02
  1.380E+02  9.270E+01  6.306E+01  4.224E+01  2.854E+01  1.991E+01  1.410E+01
  9.870E+00  6.950E+00  5.090E+00  3.842E+00  2.891E+00  2.163E+00  1.640E+00
  1.267E+00  9.908E-01  7.916E-01  6.671E-01  5.871E-01  4.982E-01  3.844E-01
  2.757E-01  1.915E-01  1.333E-01  9.779E-02  7.893E-02  7.159E-02  6.814E-02
  6.129E-02  5.151E-02  4.266E-02  3.625E-02  3.233E-02  2.985E-02  2.670E-02
  2.217E-02  1.742E-02  1.337E-02  1.026E-02  8.099E-03  6.532E-03  5.256E-03
  4.077E-03  2.939E-03  2.210E-03
>ZXYR NFREQ=52 ROT=ZROT // 52
 -2.700E+02 -2.336E+02 -2.014E+02 -1.726E+02 -1.465E+02 -1.228E+02 -1.012E+02
 -8.151E+01 -6.390E+01 -4.847E+01 -3.532E+01 -2.450E+01 -1.595E+01 -9.477E+00
 -4.801E+00 -1.593E+00  4.861E-01  1.745E+00  2.439E+00  2.767E+00  2.868E+00
  2.836E+00  2.729E+00  2.578E+00  2.397E+00  2.190E+00  1.955E+00  1.689E+00
  1.390E+00  1.064E+00  7.191E-01  3.711E-01  3.864E-02 -2.595E-01 -5.076E-01
 -6.939E-01 -8.104E-01 -8.487E-01 -7.985E-01 -6.460E-01 -3.846E-01 -2.997E-02
  3.653E-01  7.146E-01  9.418E-01  1.017E+00  9.752E-01  8.624E-01  6.853E-01
  4.479E-01  1.830E-01 -6.496E-02
>ZXYI NFREQ=52 ROT=ZROT // 52
 -2.547E+02 -2.320E+02 -2.109E+02 -1.910E+02 -1.722E+02 -1.541E+02 -1.367E+02
 -1.199E+02 -1.038E+02 -8.848E+01 -7.420E+01 -6.114E+01 -4.949E+01 -3.937E+01
 -3.081E+01 -2.376E+01 -1.809E+01 -1.363E+01 -1.018E+01 -7.530E+00 -5.511E+00
 -3.967E+00 -2.776E+00 -1.840E+00 -1.091E+00 -4.775E-01  3.161E-02  4.547E-01
  7.988E-01  1.066E+00  1.254E+00  1.366E+00  1.407E+00  1.395E+00  1.349E+00
  1.297E+00  1.263E+00  1.269E+00  1.319E+00  1.402E+00  1.478E+00  1.491E+00
  1.389E+00  1.163E+00  8.664E-01  6.093E-01  4.790E-01  4.796E-01  5.678E-01
  6.608E-01  6.898E-01  6.335E-01
>ZXY.VAR NFREQ=52 ROT=ZROT // 52
  2.812E+03  2.380E+03  1.535E+03  1.166E+03  9.224E+02  7.395E+02  6.060E+02
  5.039E+02  4.151E+02  3.234E+02  2.297E+02  1.466E+02  8.331E+01  4.309E+01
  2.166E+01  1.092E+01  5.680E+00  3.170E+00  1.958E+00  1.355E+00  1.020E+00
  8.114E-01  6.656E-01  5.505E-01  4.508E-01  3.621E-01  2.886E-01  2.302E-01
  1.832E-01  1.449E-01  1.150E-01  9.311E-02  7.751E-02  6.694E-02  6.123E-02
  6.058E-02  6.385E-02  6.915E-02  7.459E-02  7.816E-02  7.753E-02  7.046E-02
  5.763E-02  4.348E-02  3.132E-02  2.242E-02  1.682E-02  1.324E-02  1.066E-02
  8.656E-03  7.073E-03  6.143E-03
>ZYXR NFREQ=52 ROT=ZROT // 52
  2.400E+02  2.190E+02  1.990E+02  1.793E+02  1.597E+02  1.402E+02  1.212E+02
  1.032E+02  8.683E+01  7.242E+01  6.013E+01  4.996E+01  4.175E+01  3.524E+01
  3.015E+01  2.617E+01  2.304E+01  2.050E+01  1.834E+01  1.638E+01  1.449E+01
  1.260E+01  1.069E+01  8.814E+00  7.032E+00  5.430E+00  4.075E+00  3.001E+00
  2.205E+00  1.658E+00  1.313E+00  1.120E+00  1.035E+00  1.022E+00  1.057E+00
  1.120E+00  1.199E+00  1.282E+00  1.359E+00  1.420E+00  1.458E+00  1.468E+00
  1.447E+00  1.397E+00  1.323E+00  1.230E+00  1.125E+00  1.016E+00  9.070E-01
  8.033E-01  7.073E-01  6.205E-01
>ZYXI NFREQ=52 ROT=ZROT // 52
 -1.602E+02 -1.458E+02 -1.321E+02 -1.184E+02 -1.044E+02 -9.020E+01 -7.610E+01
 -6.264E+01 -5.040E+01 -3.982E+01 -3.110E+01 -2.427E+01 -1.915E+01 -1.547E+01
 -1.298E+01 -1.141E+01 -1.055E+01 -1.020E+01 -1.023E+01 -1.049E+01 -1.085E+01
 -1.116E+01 -1.131E+01 -1.122E+01 -1.086E+01 -1.022E+01 -9.377E+00 -8.409E+00
 -7.405E+00 -6.435E+00 -5.551E+00 -4.774E+00 -4.109E+00 -3.546E+00 -3.070E+00
 -2.662E+00 -2.306E+00 -1.987E+00 -1.695E+00 -1.422E+00 -1.167E+00 -9.324E-01
 -7.218E-01 -5.394E-01 -3.882E-01 -2.681E-01 -1.768E-01 -1.097E-01 -6.153E-02
 -2.729E-02 -2.676E-03  1.521E-02
>ZYX.VAR NFREQ=52 ROT=ZROT // 52
  1.397E+04  1.282E+04  1.039E+04  8.250E+03  6.272E+03  4.375E+03  2.854E+03
  1.934E+03  1.426E+03  1.046E+03  7.142E+02  4.750E+02  3.261E+02  2.294E+02
  1.617E+02  1.154E+02  8.463E+01  6.264E+01  4.497E+01  3.162E+01  2.293E+01
  1.766E+01  1.439E+01  1.210E+01  1.000E+01  7.820E+00  5.688E+00  3.826E+00
  2.474E+00  1.641E+00  1.138E+00  8.265E-01  6.309E-01  5.038E-01  4.092E-01
  3.233E-01  2.459E-01  1.840E-01  1.393E-01  1.102E-01  9.276E-02  8.201E-02
  7.399E-02  6.534E-02  5.497E-02  4.590E-02  3.990E-02  3.479E-02  2.844E-02
  2.130E-02  1.466E-02  1.067E-02
>ZYYR NFREQ=52 ROT=ZROT // 52
 -2.612E+02 -2.249E+02 -1.914E+02 -1.609E+02 -1.336E+02 -1.094E+02 -8.837E+01
 -7.046E+01 -5.554E+01 -4.336E+01 -3.362E+01 -2.598E+01 -2.008E+01 -1.558E+01
 -1.218E+01 -9.614E+00 -7.682E+00 -6.217E+00 -5.093E+00 -4.211E+00 -3.496E+00
 -2.898E+00 -2.383E+00 -1.930E+00 -1.528E+00 -1.171E+00 -8.567E-01 -5.847E-01
 -3.539E-01 -1.622E-01 -6.706E-03  1.166E-01  2.120E-01  2.838E-01  3.363E-01
  3.731E-01  3.970E-01  4.102E-01  4.145E-01  4.112E-01  4.017E-01  3.872E-01
  3.691E-01  3.490E-01  3.279E-01  3.071E-01  2.873E-01  2.690E-01  2.523E-01
  2.372E-01  2.235E-01  2.110E-01
>ZYYI NFREQ=52 ROT=ZROT // 52
  6.884E+02  5.322E+02  4.105E+02  3.158E+02  2.422E+02  1.853E+02  1.414E+02
  1.078E+02  8.228E+01  6.294E+01  4.834E+01  3.735E+01  2.906E+01  2.279E+01
  1.803E+01  1.440E+01  1.160E+01  9.440E+00  7.758E+00  6.438E+00  5.391E+00
  4.553E+00  3.873E+00  3.316E+00  2.851E+00  2.459E+00  2.123E+00  1.832E+00
  1.577E+00  1.354E+00  1.156E+00  9.822E-01  8.287E-01  6.935E-01  5.744E-01
  4.696E-01  3.774E-01  2.965E-01  2.260E-01  1.654E-01  1.145E-01  7.277E-02
  3.994E-02  1.516E-02 -2.545E-03 -1.442E-02 -2.173E-02 -2.567E-02 -2.729E-02
 -2.742E-02 -2.671E-02 -2.562E-02
>ZYY.VAR NFREQ=52 ROT=ZROT // 52
  5.669E+03  4.733E+03  2.925E+03  1.917E+03  1.231E+03  7.627E+02  4.659E+02
  2.858E+02  1.764E+02  1.048E+02  5.848E+01  3.346E+01  2.211E+01  1.611E+01
  1.158E+01  8.174E+00  5.810E+00  4.210E+00  3.130E+00  2.400E+00  1.895E+00
  1.508E+00  1.155E+00  8.401E-01  6.001E-01  4.332E-01  3.144E-01  2.277E-01
  1.647E-01  1.195E-01  8.784E-02  6.608E-02  5.064E-02  3.904E-02  3.060E-02
  2.500E-02  2.119E-02  1.807E-02  1.517E-02  1.241E-02  9.947E-03  8.092E-03
  6.862E-03  5.985E-03  5.231E-03  4.427E-03  3.519E-03  2.720E-03  2.186E-03
  1.861E-03  1.657E-03  1.554E-03
>ZDETR NFREQ=52 ROT=ZROT // 52
  1.423E+02  1.483E+02  1.493E+02  1.459E+02  1.388E+02  1.285E+02  1.161E+02
  1.024E+02  8.842E+01  7.478E+01  6.211E+01  5.080E+01  4.106E+01  3.291E+01
  2.627E+01  2.096E+01  1.678E+01  1.352E+01  1.099E+01  9.010E+00  7.465E+00
  6.250E+00  5.288E+00  4.522E+00  3.914E+00  3.433E+00  3.060E+00  2.778E+00
  2.571E+00  2.426E+00  2.326E+00  2.253E+00  2.189E+00  2.116E+00  2.024E+00
  1.920E+00  1.820E+00  1.737E+00  1.675E+00  1.630E+00  1.596E+00  1.561E+00
  1.518E+00  1.461E+00  1.387E+00  1.299E+00  1.199E+00  1.094E+00  9.878E-01
  8.852E-01  7.890E-01  7.010E-01
>ZDETI NFREQ=52 ROT=ZROT // 52
  1.759E+02  1.432E+02  1.139E+02  8.889E+01  6.850E+01  5.277E+01  4.131E+01
  3.345E+01  2.834E+01  2.508E+01  2.290E+01  2.125E+01  1.977E+01  1.830E+01
  1.681E+01  1.531E+01  1.385E+01  1.246E+01  1.117E+01  9.982E+00  8.894E+00
  7.899E+00  6.985E+00  6.145E+00  5.369E+00  4.651E+00  3.988E+00  3.376E+00
  2.810E+00  2.285E+00  1.795E+00  1.332E+00  8.958E-01  4.889E-01  1.336E-01
 -1.453E-01 -3.459E-01 -4.760E-01 -5.457E-01 -5.663E-01 -5.472E-01 -4.984E-01
 -4.301E-01 -3.520E-01 -2.733E-01 -2.003E-01 -1.374E-01 -8.581E-02 -4.518E-02
 -1.391E-02  9.912E-03  2.797E-02
>ZDET.VAR NFREQ=52 ROT=ZROT // 52
  5.242E+03  4.944E+03  4.302E+03  3.730E+03  3.168E+03  2.564E+03  1.919E+03
  1.269E+03  7.414E+02  4.297E+02  2.775E+02  1.842E+02  1.126E+02  6.586E+01
  4.042E+01  2.635E+01  1.756E+01  1.173E+01  7.713E+00  5.030E+00  3.373E+00
  2.402E+00  1.848E+00  1.504E+00  1.211E+00  9.452E-01  7.748E-01  7.062E-01
  6.752E-01  6.349E-01  5.758E-01  4.995E-01  4.216E-01  3.562E-01  3.068E-01
  2.728E-01  2.436E-01  2.065E-01  1.662E-01  1.363E-01  1.193E-01  1.093E-01
  1.008E-01  8.863E-02  7.139E-02  5.410E-02  4.039E-02  3.011E-02  2.248E-02
  1.671E-02  1.227E-02  9.753E-03

>!**** ROTATION ANGLES ****!
>RHOROT NFREQ=52 // 52
  0.000E+00  0.000E+00  0.000E+00  0.000E+00  0.000E+00  0.000E+00  0.000E+00
  0.000E+00  0.000E+00  0.000E+00  0.000E+00  0.000E+00  0.000E+00  0.000E+00
  0.000E+00  0.000E+00  0.000E+00  0.000E+00  0.000E+00  0.000E+00  0.000E+00
  0.000E+00  0.000E+00  0.000E+00  0.000E+00  0.000E+00  0.000E+00  0.000E+00
  0.000E+00  0.000E+00  0.000E+00  0.000E+00  0.000E+00  0.000E+00  0.000E+00
  0.000E+00  0.000E+00  0.000E+00  0.000E+00  0.000E+00  0.000E+00  0.000E+00
  0.000E+00  0.000E+00  0.000E+00  0.000E+00  0.000E+00  0.000E+00  0.000E+00
  0.000E+00  0.000E+00  0.000E+00

>!**** APPARENT RESISTIVITIES AND PHASES ****!
>RHOXY NFREQ=52 ROT=RHOROT // 52
  2.756E+01  2.528E+01  2.312E+01  2.101E+01  1.889E+01  1.673E+01  1.453E+01
  1.231E+01  1.014E+01  8.103E+00  6.269E+00  4.696E+00  3.412E+00  2.412E+00
  1.668E+00  1.134E+00  7.640E-01  5.136E-01  3.472E-01  2.378E-01  1.663E-01
  1.195E-01  8.873E-02  6.850E-02  5.522E-02  4.664E-02  4.137E-02  3.859E-02
  3.783E-02  3.890E-02  4.180E-02  4.670E-02  5.389E-02  6.378E-02  7.677E-02
  9.319E-02  1.132E-01  1.365E-01  1.624E-01  1.897E-01  2.164E-01  2.406E-01
  2.603E-01  2.740E-01  2.809E-01  2.811E-01  2.753E-01  2.647E-01  2.510E-01
  2.355E-01  2.195E-01  2.037E-01
>PHSXY NFREQ=52 ROT=RHOROT // 52
 -1.367E+02 -1.352E+02 -1.337E+02 -1.321E+02 -1.304E+02 -1.286E+02 -1.265E+02
 -1.242E+02 -1.216E+02 -1.187E+02 -1.155E+02 -1.118E+02 -1.079E+02 -1.035E+02
 -9.886E+01 -9.383E+01 -8.846E+01 -8.271E+01 -7.652E+01 -6.982E+01 -6.251E+01
 -5.444E+01 -4.549E+01 -3.553E+01 -2.447E+01 -1.230E+01  9.264E-01  1.507E+01
  2.988E+01  4.505E+01  6.017E+01  7.480E+01  8.843E+01  1.005E+02  1.106E+02
  1.182E+02  1.227E+02  1.238E+02  1.212E+02  1.147E+02  1.046E+02  9.115E+01
  7.527E+01  5.842E+01  4.261E+01  3.093E+01  2.616E+01  2.908E+01  3.964E+01
  5.587E+01  7.514E+01  9.585E+01
>RHOXY.ERR NFREQ=52 ROT=RHOROT // 52
  8.359E-02  8.654E-02  7.882E-02  7.788E-02  7.882E-02  8.088E-02  8.466E-02
  9.026E-02  9.705E-02  1.031E-01  1.065E-01  1.061E-01  1.016E-01  9.426E-02
  8.715E-02  8.132E-02  7.732E-02  7.612E-02  7.846E-02  8.484E-02  9.453E-02
  1.066E-01  1.201E-01  1.331E-01  1.440E-01  1.510E-01  1.542E-01  1.540E-01
  1.502E-01  1.428E-01  1.333E-01  1.233E-01  1.137E-01  1.054E-01  9.952E-02
  9.715E-02  9.769E-02  9.983E-02  1.025E-01  1.047E-01  1.053E-01  1.030E-01
  9.703E-02  8.911E-02  8.104E-02  7.431E-02  7.039E-02  6.883E-02  6.849E-02
  6.878E-02  6.952E-02  7.248E-02
>PHSXY.ERR NFREQ=52 ROT=RHOROT // 52
  1.160E+01  1.203E+01  1.090E+01  1.076E+01  1.090E+01  1.120E+01  1.175E+01
  1.257E+01  1.358E+01  1.448E+01  1.499E+01  1.494E+01  1.426E+01  1.316E+01
  1.212E+01  1.126E+01  1.068E+01  1.051E+01  1.085E+01  1.178E+01  1.320E+01
  1.501E+01  1.705E+01  1.907E+01  2.077E+01  2.189E+01  2.240E+01  2.237E+01
  2.176E+01  2.059E+01  1.910E+01  1.754E+01  1.608E+01  1.482E+01  1.395E+01
  1.359E+01  1.367E+01  1.399E+01  1.439E+01  1.472E+01  1.482E+01  1.446E+01
  1.358E+01  1.240E+01  1.122E+01  1.025E+01  9.684E+00  9.461E+00  9.412E+00
  9.454E+00  9.559E+00  9.985E+00
>RHOYX NFREQ=52 ROT=RHOROT // 52
  1.665E+01  1.614E+01  1.551E+01  1.463E+01  1.345E+01  1.197E+01  1.029E+01
  8.539E+00  6.884E+00  5.438E+00  4.254E+00  3.339E+00  2.662E+00  2.180E+00
  1.849E+00  1.630E+00  1.497E+00  1.426E+00  1.398E+00  1.398E+00  1.411E+00
  1.423E+00  1.419E+00  1.391E+00  1.332E+00  1.243E+00  1.132E+00  1.006E+00
  8.782E-01  7.576E-01  6.506E-01  5.607E-01  4.881E-01  4.317E-01  3.896E-01
  3.595E-01  3.395E-01  3.276E-01  3.222E-01  3.215E-01  3.239E-01  3.274E-01
  3.301E-01  3.301E-01  3.259E-01  3.168E-01  3.024E-01  2.837E-01  2.620E-01
  2.388E-01  2.156E-01  1.936E-01
>PHSYX NFREQ=52 ROT=RHOROT // 52
 -3.371E+01 -3.366E+01 -3.358E+01 -3.344E+01 -3.318E+01 -3.276E+01 -3.213E+01
 -3.125E+01 -3.013E+01 -2.881E+01 -2.735E+01 -2.591E+01 -2.463E+01 -2.371E+01
 -2.330E+01 -2.356E+01 -2.459E+01 -2.646E+01 -2.917E+01 -3.265E+01 -3.682E+01
 -4.153E+01 -4.661E+01 -5.186E+01 -5.706E+01 -6.202E+01 -6.651E+01 -7.036E+01
 -7.342E+01 -7.555E+01 -7.669E+01 -7.680E+01 -7.587E+01 -7.392E+01 -7.101E+01
 -6.718E+01 -6.252E+01 -5.717E+01 -5.127E+01 -4.503E+01 -3.867E+01 -3.242E+01
 -2.651E+01 -2.111E+01 -1.636E+01 -1.230E+01 -8.932E+00 -6.164E+00 -3.881E+00
 -1.945E+00 -2.168E-01  1.404E+00
>RHOYX.ERR NFREQ=52 ROT=RHOROT // 52
  2.209E-01  2.307E-01  2.291E-01  2.272E-01  2.235E-01  2.148E-01  2.035E-01
  1.990E-01  2.049E-01  2.122E-01  2.138E-01  2.127E-01  2.131E-01  2.132E-01
  2.103E-01  2.049E-01  1.985E-01  1.899E-01  1.768E-01  1.616E-01  1.490E-01
  1.412E-01  1.381E-01  1.381E-01  1.385E-01  1.370E-01  1.326E-01  1.251E-01
  1.168E-01  1.110E-01  1.079E-01  1.070E-01  1.081E-01  1.108E-01  1.133E-01
  1.132E-01  1.099E-01  1.048E-01  9.960E-02  9.595E-02  9.478E-02  9.566E-02
  9.760E-02  9.895E-02  9.865E-02  9.873E-02  1.016E-01  1.055E-01  1.071E-01
  1.049E-01  9.924E-02  9.663E-02
>PHSYX.ERR NFREQ=52 ROT=RHOROT // 52
  3.367E+01  3.543E+01  3.514E+01  3.479E+01  3.414E+01  3.259E+01  3.062E+01
  2.985E+01  3.085E+01  3.213E+01  3.242E+01  3.222E+01  3.228E+01  3.231E+01
  3.179E+01  3.086E+01  2.975E+01  2.829E+01  2.610E+01  2.359E+01  2.157E+01
  2.034E+01  1.985E+01  1.985E+01  1.991E+01  1.968E+01  1.899E+01  1.782E+01
  1.655E+01  1.567E+01  1.520E+01  1.507E+01  1.524E+01  1.563E+01  1.602E+01
  1.600E+01  1.550E+01  1.474E+01  1.396E+01  1.341E+01  1.324E+01  1.337E+01
  1.366E+01  1.386E+01  1.382E+01  1.383E+01  1.425E+01  1.483E+01  1.507E+01
  1.475E+01  1.390E+01  1.352E+01
>RHODET NFREQ=52 ROT=RHOROT // 52
  1.024E+01  9.912E+00  9.590E+00  9.256E+00  8.853E+00  8.318E+00  7.631E+00
  6.803E+00  5.887E+00  4.953E+00  4.068E+00  3.282E+00  2.620E+00  2.086E+00
  1.668E+00  1.347E+00  1.104E+00  9.192E-01  7.780E-01  6.683E-01  5.810E-01
  5.097E-01  4.496E-01  3.975E-01  3.515E-01  3.103E-01  2.735E-01  2.412E-01
  2.134E-01  1.905E-01  1.726E-01  1.598E-01  1.521E-01  1.495E-01  1.521E-01
  1.597E-01  1.724E-01  1.899E-01  2.118E-01  2.371E-01  2.641E-01  2.907E-01
  3.142E-01  3.322E-01  3.429E-01  3.453E-01  3.397E-01  3.273E-01  3.099E-01
  2.896E-01  2.683E-01  2.472E-01
>PHSDET NFREQ=52 ROT=RHOROT // 52
  5.101E+01  4.400E+01  3.734E+01  3.134E+01  2.627E+01  2.232E+01  1.958E+01
  1.808E+01  1.777E+01  1.854E+01  2.024E+01  2.270E+01  2.571E+01  2.908E+01
  3.262E+01  3.615E+01  3.953E+01  4.266E+01  4.548E+01  4.793E+01  4.999E+01
  5.165E+01  5.288E+01  5.365E+01  5.391E+01  5.357E+01  5.250E+01  5.055E+01
  4.754E+01  4.328E+01  3.765E+01  3.059E+01  2.226E+01  1.301E+01  3.777E+00
 -4.327E+00 -1.076E+01 -1.533E+01 -1.805E+01 -1.916E+01 -1.893E+01 -1.771E+01
 -1.582E+01 -1.355E+01 -1.115E+01 -8.769E+00 -6.537E+00 -4.486E+00 -2.619E+00
 -9.005E-01  7.197E-01  2.285E+00
>RHODET.ERR NFREQ=52 ROT=RHOROT // 52
  1.772E-01  1.876E-01  1.917E-01  1.957E-01  1.988E-01  1.992E-01  1.947E-01
  1.825E-01  1.637E-01  1.481E-01  1.422E-01  1.395E-01  1.324E-01  1.232E-01
  1.170E-01  1.137E-01  1.109E-01  1.075E-01  1.026E-01  9.683E-02  9.208E-02
  8.970E-02  9.042E-02  9.350E-02  9.621E-02  9.759E-02  1.014E-01  1.107E-01
  1.233E-01  1.357E-01  1.457E-01  1.518E-01  1.541E-01  1.542E-01  1.533E-01
  1.524E-01  1.499E-01  1.426E-01  1.317E-01  1.224E-01  1.175E-01  1.158E-01
  1.155E-01  1.139E-01  1.089E-01  1.024E-01  9.668E-02  9.208E-02  8.848E-02
  8.535E-02  8.221E-02  8.242E-02
>PHSDET.ERR NFREQ=52 ROT=RHOROT // 52
  2.616E+01  2.791E+01  2.859E+01  2.928E+01  2.980E+01  2.987E+01  2.911E+01
  2.704E+01  2.394E+01  2.142E+01  2.050E+01  2.007E+01  1.896E+01  1.753E+01
  1.658E+01  1.608E+01  1.565E+01  1.514E+01  1.440E+01  1.355E+01  1.284E+01
  1.249E+01  1.260E+01  1.305E+01  1.345E+01  1.366E+01  1.422E+01  1.562E+01
  1.755E+01  1.947E+01  2.105E+01  2.201E+01  2.239E+01  2.241E+01  2.227E+01
  2.212E+01  2.172E+01  2.056E+01  1.884E+01  1.740E+01  1.665E+01  1.640E+01
  1.636E+01  1.611E+01  1.536E+01  1.438E+01  1.352E+01  1.284E+01  1.231E+01
  1.185E+01  1.139E+01  1.143E+01

>END
