# Supplementary material for: 3D structure of the Campi Flegrei caldera central sector reconstructed through short-period magnetotelluric imaging
Source: Sci Rep. 2022 Dec 2;12:20802. doi: 10.1038/s41598-022-24998-6 (PMC9716173; doi:10.1038/s41598-022-24998-6)
Supplement: Supplementary file 12 — Supplementary Information 12. [file 41598_2022_24998_MOESM12_ESM.zip › WFLEB30.edi]

>HEAD

    DATAID=WFLEB30
    FILEBY=anton
    ACQDATE=2004/01/01
    FILEDATE=2021/07/15
    STDVERS="SEG 1.0"
    PROGVERS="MT-Corrector 5.4"
    PROGDATE=2015/11/23
    EMPTY=1.000E+32

>INFO

= 0
    fieldnotes.electrode_ex.acqchan = 0.0
    fieldnotes.electrode_ex.chtype = EX
    fieldnotes.electrode_ex.id = 14.001
    fieldnotes.electrode_ex.x = 0.0
    fieldnotes.electrode_ex.x2 = 0.0
    fieldnotes.electrode_ex.y = 0.0
    fieldnotes.electrode_ex.y2 = 0.0
    fieldnotes.electrode_ey.acqchan = 0.0
    fieldnotes.electrode_ey.chtype = EY
    fieldnotes.electrode_ey.id = 15.001
    fieldnotes.electrode_ey.x = 0.0
    fieldnotes.electrode_ey.x2 = 0.0
    fieldnotes.electrode_ey.y = 0.0
    fieldnotes.electrode_ey.y2 = 0.0
    fieldnotes.magnetometer_hx.acqchan = 0.0
    fieldnotes.magnetometer_hx.azm = 0.0
    fieldnotes.magnetometer_hx.chtype = HX
    fieldnotes.magnetometer_hx.id = 11.001
    fieldnotes.magnetometer_hx.x = 0.0
    fieldnotes.magnetometer_hx.y = 0.0
    fieldnotes.magnetometer_hy.acqchan = 0.0
    fieldnotes.magnetometer_hy.azm = 90.0
    fieldnotes.magnetometer_hy.chtype = HY
    fieldnotes.magnetometer_hy.id = 12.001
    fieldnotes.magnetometer_hy.x = 0.0
    fieldnotes.magnetometer_hy.y = 0.0
    fieldnotes.magnetometer_hz.acqchan = 0.0
    fieldnotes.magnetometer_hz.azm = 0.0
    fieldnotes.magnetometer_hz.chtype = HZ
    fieldnotes.magnetometer_hz.id = 13.001
    fieldnotes.magnetometer_hz.x = 0.0
    fieldnotes.magnetometer_hz.y = 0.0
    processing.sign_convention = exp(+i \omega t)
    copyright.conditions_of_use = All data and metadata for this survey are available free of charge and may be copied freely, duplicated and further distributed provided this data set is cited as the reference. While the author(s) strive to provide data and metadata of best possible quality, neither the author(s) of this data set, not IRIS make any claims, promises, or guarantees about the accuracy, completeness, or adequacy of this information, and expressly disclaim liability for errors and omissions in the contents of this file. Guidelines about the quality or limitations of the data and metadata, as obtained from the author(s), are included for informational purposes only.
    provenance.creating_application = MTpy
    provenance.creation_time = 2021-08-30 09:47:04

>=DEFINEMEAS

>HMEAS ID=101.001 CHTYPE=HX
>HMEAS ID=102.001 CHTYPE=HY
>HMEAS ID=103.001 CHTYPE=HZ
>EMEAS ID=104.001 CHTYPE=EX
>EMEAS ID=105.001 CHTYPE=EY
>HMEAS ID=201.001 CHTYPE=HX
>HMEAS ID=202.001 CHTYPE=HY
>HMEAS ID=203.001 CHTYPE=HZ
>EMEAS ID=204.001 CHTYPE=EX
>EMEAS ID=205.001 CHTYPE=EY

>=MTSECT

    SECTID=SPLINE
    NFREQ=52
    HX=101.001
    HY=102.001
    HZ=103.001
    EX=104.001
    EY=105.001

>!**** FREQUENCIES ****!
>FREQ // 52
  1.000E+03  8.577E+02  7.356E+02  6.310E+02  5.412E+02  4.642E+02  3.981E+02
  3.415E+02  2.929E+02  2.512E+02  2.154E+02  1.848E+02  1.585E+02  1.359E+02
  1.166E+02  1.000E+02  8.577E+01  7.356E+01  6.310E+01  5.412E+01  4.642E+01
  3.981E+01  3.415E+01  2.929E+01  2.512E+01  2.154E+01  1.848E+01  1.585E+01
  1.359E+01  1.166E+01  1.000E+01  8.577E+00  7.356E+00  6.310E+00  5.412E+00
  4.642E+00  3.981E+00  3.415E+00  2.929E+00  2.512E+00  2.154E+00  1.848E+00
  1.585E+00  1.359E+00  1.166E+00  1.000E+00  8.577E-01  7.356E-01  6.310E-01
  5.412E-01  4.642E-01  3.981E-01

>!**** ROTATION ANGLES ****!
>ZROT NFREQ=52 // 52
  0.000E+00  0.000E+00  0.000E+00  0.000E+00  0.000E+00  0.000E+00  0.000E+00
  0.000E+00  0.000E+00  0.000E+00  0.000E+00  0.000E+00  0.000E+00  0.000E+00
  0.000E+00  0.000E+00  0.000E+00  0.000E+00  0.000E+00  0.000E+00  0.000E+00
  0.000E+00  0.000E+00  0.000E+00  0.000E+00  0.000E+00  0.000E+00  0.000E+00
  0.000E+00  0.000E+00  0.000E+00  0.000E+00  0.000E+00  0.000E+00  0.000E+00
  0.000E+00  0.000E+00  0.000E+00  0.000E+00  0.000E+00  0.000E+00  0.000E+00
  0.000E+00  0.000E+00  0.000E+00  0.000E+00  0.000E+00  0.000E+00  0.000E+00
  0.000E+00  0.000E+00  0.000E+00

>!**** IMPEDANCES ****!
>ZXXR NFREQ=52 ROT=ZROT // 52
 -2.794E+03 -1.973E+03 -1.384E+03 -9.646E+02 -6.677E+02 -4.586E+02 -3.123E+02
 -2.103E+02 -1.395E+02 -9.076E+01 -5.728E+01 -3.438E+01 -1.880E+01 -8.256E+00
 -1.176E+00  3.512E+00  6.537E+00  8.389E+00  9.387E+00  9.734E+00  9.561E+00
  8.950E+00  7.963E+00  6.660E+00  5.107E+00  3.391E+00  1.618E+00 -1.006E-01
 -1.650E+00 -2.937E+00 -3.894E+00 -4.498E+00 -4.770E+00 -4.765E+00 -4.560E+00
 -4.234E+00 -3.853E+00 -3.468E+00 -3.107E+00 -2.786E+00 -2.508E+00 -2.272E+00
 -2.074E+00 -1.909E+00 -1.772E+00 -1.659E+00 -1.564E+00 -1.485E+00 -1.416E+00
 -1.356E+00 -1.299E+00 -1.244E+00
>ZXXI NFREQ=52 ROT=ZROT // 52
  1.550E+03  1.275E+03  1.034E+03  8.279E+02  6.572E+02  5.185E+02  4.076E+02
  3.202E+02  2.519E+02  1.990E+02  1.582E+02  1.267E+02  1.025E+02  8.382E+01
  6.937E+01  5.813E+01  4.936E+01  4.246E+01  3.698E+01  3.258E+01  2.901E+01
  2.606E+01  2.359E+01  2.146E+01  1.954E+01  1.775E+01  1.599E+01  1.421E+01
  1.239E+01  1.053E+01  8.700E+00  6.963E+00  5.393E+00  4.050E+00  2.960E+00
  2.126E+00  1.521E+00  1.108E+00  8.447E-01  6.899E-01  6.110E-01  5.822E-01
  5.852E-01  6.074E-01  6.405E-01  6.801E-01  7.232E-01  7.684E-01  8.148E-01
  8.618E-01  9.086E-01  9.542E-01
>ZXX.VAR NFREQ=52 ROT=ZROT // 52
  7.169E+04  5.622E+04  2.814E+04  1.559E+04  8.529E+03  4.796E+03  2.973E+03
  1.931E+03  1.271E+03  8.852E+02  6.662E+02  5.109E+02  3.761E+02  2.678E+02
  1.880E+02  1.308E+02  9.051E+01  6.317E+01  4.548E+01  3.388E+01  2.574E+01
  2.007E+01  1.649E+01  1.416E+01  1.205E+01  9.724E+00  7.279E+00  4.967E+00
  3.139E+00  1.899E+00  1.127E+00  6.829E-01  4.293E-01  2.796E-01  1.941E-01
  1.508E-01  1.311E-01  1.209E-01  1.144E-01  1.101E-01  1.062E-01  1.005E-01
  9.184E-02  8.075E-02  6.885E-02  5.943E-02  5.431E-02  5.138E-02  4.844E-02
  4.616E-02  4.589E-02  4.674E-02
>ZXYR NFREQ=52 ROT=ZROT // 52
  1.407E+02  1.583E+02  1.666E+02  1.681E+02  1.647E+02  1.580E+02  1.490E+02
  1.386E+02  1.277E+02  1.166E+02  1.057E+02  9.550E+01  8.599E+01  7.731E+01
  6.946E+01  6.244E+01  5.618E+01  5.062E+01  4.568E+01  4.127E+01  3.732E+01
  3.374E+01  3.048E+01  2.747E+01  2.467E+01  2.205E+01  1.961E+01  1.734E+01
  1.525E+01  1.334E+01  1.162E+01  1.008E+01  8.719E+00  7.535E+00  6.509E+00
  5.627E+00  4.873E+00  4.229E+00  3.681E+00  3.214E+00  2.818E+00  2.482E+00
  2.195E+00  1.951E+00  1.744E+00  1.566E+00  1.413E+00  1.281E+00  1.166E+00
  1.064E+00  9.731E-01  8.912E-01
>ZXYI NFREQ=52 ROT=ZROT // 52
  9.488E+02  7.927E+02  6.605E+02  5.490E+02  4.551E+02  3.765E+02  3.110E+02
  2.568E+02  2.121E+02  1.757E+02  1.461E+02  1.221E+02  1.029E+02  8.734E+01
  7.482E+01  6.464E+01  5.630E+01  4.937E+01  4.351E+01  3.847E+01  3.407E+01
  3.019E+01  2.674E+01  2.368E+01  2.097E+01  1.859E+01  1.651E+01  1.469E+01
  1.311E+01  1.173E+01  1.052E+01  9.448E+00  8.497E+00  7.646E+00  6.880E+00
  6.190E+00  5.568E+00  5.007E+00  4.501E+00  4.047E+00  3.638E+00  3.272E+00
  2.944E+00  2.651E+00  2.388E+00  2.153E+00  1.943E+00  1.755E+00  1.585E+00
  1.433E+00  1.296E+00  1.172E+00
>ZXY.VAR NFREQ=52 ROT=ZROT // 52
  3.188E+03  2.739E+03  1.849E+03  1.320E+03  9.577E+02  7.236E+02  5.738E+02
  4.571E+02  3.588E+02  2.828E+02  2.261E+02  1.810E+02  1.431E+02  1.109E+02
  8.391E+01  6.221E+01  4.555E+01  3.340E+01  2.501E+01  1.931E+01  1.536E+01
  1.255E+01  1.040E+01  8.583E+00  6.837E+00  5.165E+00  3.743E+00  2.645E+00
  1.839E+00  1.275E+00  8.850E-01  6.171E-01  4.347E-01  3.113E-01  2.277E-01
  1.701E-01  1.288E-01  9.717E-02  7.312E-02  5.653E-02  4.592E-02  3.904E-02
  3.415E-02  2.974E-02  2.522E-02  2.156E-02  1.931E-02  1.769E-02  1.584E-02
  1.366E-02  1.134E-02  9.761E-03
>ZYXR NFREQ=52 ROT=ZROT // 52
 -3.228E+02 -2.584E+02 -2.049E+02 -1.610E+02 -1.254E+02 -9.708E+01 -7.480E+01
 -5.756E+01 -4.439E+01 -3.448E+01 -2.709E+01 -2.162E+01 -1.756E+01 -1.450E+01
 -1.213E+01 -1.023E+01 -8.623E+00 -7.240E+00 -6.030E+00 -4.982E+00 -4.098E+00
 -3.388E+00 -2.855E+00 -2.494E+00 -2.288E+00 -2.209E+00 -2.222E+00 -2.293E+00
 -2.386E+00 -2.475E+00 -2.542E+00 -2.577E+00 -2.578E+00 -2.548E+00 -2.492E+00
 -2.417E+00 -2.330E+00 -2.237E+00 -2.140E+00 -2.044E+00 -1.950E+00 -1.859E+00
 -1.772E+00 -1.689E+00 -1.610E+00 -1.535E+00 -1.464E+00 -1.396E+00 -1.331E+00
 -1.269E+00 -1.208E+00 -1.150E+00
>ZYXI NFREQ=52 ROT=ZROT // 52
 -4.344E+02 -3.923E+02 -3.526E+02 -3.153E+02 -2.807E+02 -2.490E+02 -2.202E+02
 -1.943E+02 -1.713E+02 -1.511E+02 -1.335E+02 -1.182E+02 -1.049E+02 -9.338E+01
 -8.340E+01 -7.469E+01 -6.702E+01 -6.019E+01 -5.403E+01 -4.842E+01 -4.325E+01
 -3.847E+01 -3.405E+01 -2.998E+01 -2.625E+01 -2.286E+01 -1.981E+01 -1.708E+01
 -1.468E+01 -1.256E+01 -1.072E+01 -9.128E+00 -7.756E+00 -6.582E+00 -5.582E+00
 -4.735E+00 -4.019E+00 -3.417E+00 -2.911E+00 -2.490E+00 -2.140E+00 -1.852E+00
 -1.616E+00 -1.426E+00 -1.276E+00 -1.159E+00 -1.070E+00 -1.003E+00 -9.540E-01
 -9.176E-01 -8.894E-01 -8.658E-01
>ZYX.VAR NFREQ=52 ROT=ZROT // 52
  1.908E+03  1.634E+03  1.091E+03  7.944E+02  5.903E+02  4.501E+02  3.574E+02
  2.917E+02  2.424E+02  2.047E+02  1.735E+02  1.441E+02  1.153E+02  9.070E+01
  7.178E+01  5.740E+01  4.634E+01  3.778E+01  3.111E+01  2.571E+01  2.113E+01
  1.714E+01  1.360E+01  1.041E+01  7.498E+00  5.010E+00  3.178E+00  1.980E+00
  1.233E+00  7.832E-01  5.200E-01  3.694E-01  2.824E-01  2.291E-01  1.943E-01
  1.691E-01  1.493E-01  1.326E-01  1.179E-01  1.046E-01  9.173E-02  7.859E-02
  6.519E-02  5.272E-02  4.226E-02  3.478E-02  3.047E-02  2.790E-02  2.576E-02
  2.397E-02  2.281E-02  2.230E-02
>ZYYR NFREQ=52 ROT=ZROT // 52
 -8.213E+02 -6.212E+02 -4.692E+02 -3.537E+02 -2.659E+02 -1.991E+02 -1.484E+02
 -1.097E+02 -8.019E+01 -5.769E+01 -4.049E+01 -2.736E+01 -1.737E+01 -9.838E+00
 -4.260E+00 -2.339E-01  2.562E+00  4.400E+00  5.498E+00  6.040E+00  6.166E+00
  5.995E+00  5.620E+00  5.117E+00  4.548E+00  3.962E+00  3.396E+00  2.877E+00
  2.420E+00  2.030E+00  1.706E+00  1.442E+00  1.227E+00  1.054E+00  9.119E-01
  7.943E-01  6.951E-01  6.099E-01  5.358E-01  4.704E-01  4.125E-01  3.608E-01
  3.145E-01  2.733E-01  2.365E-01  2.038E-01  1.751E-01  1.499E-01  1.280E-01
  1.091E-01  9.292E-02  7.905E-02
>ZYYI NFREQ=52 ROT=ZROT // 52
  2.021E+02  1.772E+02  1.535E+02  1.325E+02  1.144E+02  9.928E+01  8.663E+01
  7.605E+01  6.705E+01  5.928E+01  5.245E+01  4.631E+01  4.075E+01  3.569E+01
  3.109E+01  2.696E+01  2.331E+01  2.014E+01  1.744E+01  1.517E+01  1.329E+01
  1.173E+01  1.044E+01  9.349E+00  8.410E+00  7.578E+00  6.821E+00  6.119E+00
  5.462E+00  4.847E+00  4.276E+00  3.748E+00  3.268E+00  2.834E+00  2.446E+00
  2.104E+00  1.805E+00  1.547E+00  1.325E+00  1.137E+00  9.779E-01  8.439E-01
  7.312E-01  6.360E-01  5.553E-01  4.862E-01  4.267E-01  3.749E-01  3.297E-01
  2.900E-01  2.550E-01  2.242E-01
>ZYY.VAR NFREQ=52 ROT=ZROT // 52
  7.220E+03  5.672E+03  2.857E+03  1.755E+03  1.123E+03  7.419E+02  5.217E+02
  3.753E+02  2.676E+02  1.881E+02  1.305E+02  9.025E+01  6.283E+01  4.342E+01
  2.928E+01  1.961E+01  1.350E+01  9.639E+00  7.066E+00  5.327E+00  4.158E+00
  3.337E+00  2.694E+00  2.148E+00  1.674E+00  1.265E+00  9.249E-01  6.569E-01
  4.627E-01  3.314E-01  2.396E-01  1.717E-01  1.238E-01  9.288E-02  7.280E-02
  5.852E-02  4.751E-02  3.842E-02  3.065E-02  2.399E-02  1.843E-02  1.407E-02
  1.080E-02  8.280E-03  6.302E-03  4.777E-03  3.637E-03  2.807E-03  2.214E-03
  1.743E-03  1.318E-03  1.047E-03
>ZDETR NFREQ=52 ROT=ZROT // 52
  8.556E+02  7.235E+02  6.060E+02  5.057E+02  4.218E+02  3.516E+02  2.909E+02
  2.369E+02  1.880E+02  1.453E+02  1.102E+02  8.287E+01  6.267E+01  4.828E+01
  3.834E+01  3.161E+01  2.708E+01  2.399E+01  2.177E+01  2.005E+01  1.858E+01
  1.720E+01  1.584E+01  1.446E+01  1.308E+01  1.170E+01  1.037E+01  9.107E+00
  7.947E+00  6.905E+00  5.989E+00  5.198E+00  4.528E+00  3.967E+00  3.501E+00
  3.115E+00  2.796E+00  2.530E+00  2.307E+00  2.116E+00  1.952E+00  1.808E+00
  1.680E+00  1.564E+00  1.459E+00  1.362E+00  1.272E+00  1.189E+00  1.111E+00
  1.038E+00  9.696E-01  9.057E-01
>ZDETI NFREQ=52 ROT=ZROT // 52
 -9.181E+02 -6.405E+02 -4.354E+02 -2.832E+02 -1.689E+02 -8.192E+01 -1.551E+01
  3.442E+01  6.909E+01  8.925E+01  9.801E+01  9.922E+01  9.594E+01  9.042E+01
  8.396E+01  7.731E+01  7.079E+01  6.455E+01  5.862E+01  5.301E+01  4.771E+01
  4.271E+01  3.803E+01  3.367E+01  2.963E+01  2.594E+01  2.258E+01  1.955E+01
  1.686E+01  1.448E+01  1.240E+01  1.060E+01  9.051E+00  7.731E+00  6.613E+00
  5.671E+00  4.879E+00  4.216E+00  3.660E+00  3.195E+00  2.806E+00  2.480E+00
  2.208E+00  1.980E+00  1.789E+00  1.629E+00  1.495E+00  1.382E+00  1.285E+00
  1.200E+00  1.125E+00  1.057E+00
>ZDET.VAR NFREQ=52 ROT=ZROT // 52
  1.036E+05  8.313E+04  4.510E+04  2.707E+04  1.594E+04  9.046E+03  5.144E+03
  3.023E+03  1.852E+03  1.117E+03  6.193E+02  3.120E+02  1.455E+02  7.042E+01
  4.431E+01  3.649E+01  3.289E+01  3.012E+01  2.710E+01  2.391E+01  2.097E+01
  1.822E+01  1.547E+01  1.266E+01  9.892E+00  7.328E+00  5.185E+00  3.553E+00
  2.413E+00  1.679E+00  1.207E+00  8.954E-01  6.813E-01  5.256E-01  4.090E-01
  3.204E-01  2.508E-01  1.933E-01  1.454E-01  1.072E-01  7.803E-02  5.721E-02
  4.298E-02  3.287E-02  2.556E-02  2.115E-02  1.950E-02  1.907E-02  1.840E-02
  1.733E-02  1.618E-02  1.540E-02

>!**** ROTATION ANGLES ****!
>RHOROT NFREQ=52 // 52
  0.000E+00  0.000E+00  0.000E+00  0.000E+00  0.000E+00  0.000E+00  0.000E+00
  0.000E+00  0.000E+00  0.000E+00  0.000E+00  0.000E+00  0.000E+00  0.000E+00
  0.000E+00  0.000E+00  0.000E+00  0.000E+00  0.000E+00  0.000E+00  0.000E+00
  0.000E+00  0.000E+00  0.000E+00  0.000E+00  0.000E+00  0.000E+00  0.000E+00
  0.000E+00  0.000E+00  0.000E+00  0.000E+00  0.000E+00  0.000E+00  0.000E+00
  0.000E+00  0.000E+00  0.000E+00  0.000E+00  0.000E+00  0.000E+00  0.000E+00
  0.000E+00  0.000E+00  0.000E+00  0.000E+00  0.000E+00  0.000E+00  0.000E+00
  0.000E+00  0.000E+00  0.000E+00

>!**** APPARENT RESISTIVITIES AND PHASES ****!
>RHOXY NFREQ=52 ROT=RHOROT // 52
  1.840E+02  1.524E+02  1.262E+02  1.045E+02  8.658E+01  7.183E+01  5.974E+01
  4.987E+01  4.186E+01  3.539E+01  3.019E+01  2.602E+01  2.268E+01  2.002E+01
  1.788E+01  1.615E+01  1.475E+01  1.359E+01  1.261E+01  1.176E+01  1.100E+01
  1.030E+01  9.630E+00  8.982E+00  8.347E+00  7.723E+00  7.112E+00  6.518E+00
  5.950E+00  5.412E+00  4.911E+00  4.449E+00  4.030E+00  3.653E+00  3.315E+00
  3.016E+00  2.750E+00  2.516E+00  2.309E+00  2.126E+00  1.966E+00  1.825E+00
  1.702E+00  1.594E+00  1.500E+00  1.418E+00  1.346E+00  1.283E+00  1.227E+00
  1.177E+00  1.132E+00  1.089E+00
>PHSXY NFREQ=52 ROT=RHOROT // 52
  8.157E+01  7.871E+01  7.585E+01  7.298E+01  7.010E+01  6.724E+01  6.440E+01
  6.163E+01  5.896E+01  5.644E+01  5.410E+01  5.198E+01  5.010E+01  4.849E+01
  4.712E+01  4.599E+01  4.506E+01  4.428E+01  4.361E+01  4.299E+01  4.239E+01
  4.182E+01  4.126E+01  4.077E+01  4.037E+01  4.013E+01  4.008E+01  4.026E+01
  4.068E+01  4.132E+01  4.216E+01  4.316E+01  4.426E+01  4.542E+01  4.659E+01
  4.773E+01  4.881E+01  4.981E+01  5.073E+01  5.154E+01  5.224E+01  5.282E+01
  5.329E+01  5.364E+01  5.387E+01  5.398E+01  5.398E+01  5.387E+01  5.368E+01
  5.341E+01  5.309E+01  5.275E+01
>RHOXY.ERR NFREQ=52 ROT=RHOROT // 52
  3.542E-02  3.888E-02  3.793E-02  3.802E-02  3.841E-02  3.955E-02  4.165E-02
  4.387E-02  4.577E-02  4.766E-02  4.976E-02  5.173E-02  5.313E-02  5.375E-02
  5.343E-02  5.229E-02  5.061E-02  4.881E-02  4.738E-02  4.656E-02  4.638E-02
  4.677E-02  4.753E-02  4.825E-02  4.824E-02  4.709E-02  4.516E-02  4.287E-02
  4.047E-02  3.819E-02  3.611E-02  3.424E-02  3.264E-02  3.135E-02  3.040E-02
  2.976E-02  2.929E-02  2.873E-02  2.810E-02  2.781E-02  2.814E-02  2.906E-02
  3.037E-02  3.159E-02  3.238E-02  3.323E-02  3.482E-02  3.681E-02  3.842E-02
  3.931E-02  3.945E-02  4.027E-02
>PHSXY.ERR NFREQ=52 ROT=RHOROT // 52
  4.771E+00  5.248E+00  5.116E+00  5.130E+00  5.183E+00  5.340E+00  5.631E+00
  5.940E+00  6.203E+00  6.467E+00  6.761E+00  7.036E+00  7.233E+00  7.320E+00
  7.275E+00  7.116E+00  6.880E+00  6.627E+00  6.428E+00  6.314E+00  6.289E+00
  6.343E+00  6.449E+00  6.549E+00  6.547E+00  6.388E+00  6.119E+00  5.800E+00
  5.467E+00  5.153E+00  4.866E+00  4.609E+00  4.389E+00  4.213E+00  4.083E+00
  3.995E+00  3.931E+00  3.855E+00  3.769E+00  3.729E+00  3.774E+00  3.899E+00
  4.078E+00  4.246E+00  4.353E+00  4.470E+00  4.688E+00  4.962E+00  5.185E+00
  5.307E+00  5.326E+00  5.440E+00
>RHOYX NFREQ=52 ROT=RHOROT // 52
  5.859E+01  5.146E+01  4.521E+01  3.973E+01  3.494E+01  3.077E+01  2.716E+01
  2.406E+01  2.140E+01  1.913E+01  1.722E+01  1.561E+01  1.427E+01  1.314E+01
  1.219E+01  1.137E+01  1.065E+01  9.992E+00  9.369E+00  8.755E+00  8.132E+00
  7.494E+00  6.840E+00  6.180E+00  5.527E+00  4.895E+00  4.299E+00  3.749E+00
  3.253E+00  2.813E+00  2.429E+00  2.098E+00  1.816E+00  1.579E+00  1.381E+00
  1.218E+00  1.084E+00  9.767E-01  8.918E-01  8.264E-01  7.782E-01  7.452E-01
  7.259E-01  7.191E-01  7.240E-01  7.400E-01  7.667E-01  8.037E-01  8.503E-01
  9.060E-01  9.699E-01  1.041E+00
>PHSYX NFREQ=52 ROT=RHOROT // 52
 -1.266E+02 -1.234E+02 -1.202E+02 -1.170E+02 -1.141E+02 -1.113E+02 -1.088E+02
 -1.065E+02 -1.045E+02 -1.029E+02 -1.015E+02 -1.004E+02 -9.951E+01 -9.883E+01
 -9.828E+01 -9.780E+01 -9.733E+01 -9.686E+01 -9.637E+01 -9.588E+01 -9.541E+01
 -9.503E+01 -9.479E+01 -9.476E+01 -9.498E+01 -9.552E+01 -9.640E+01 -9.764E+01
 -9.923E+01 -1.011E+02 -1.033E+02 -1.058E+02 -1.084E+02 -1.112E+02 -1.141E+02
 -1.170E+02 -1.201E+02 -1.232E+02 -1.263E+02 -1.294E+02 -1.323E+02 -1.351E+02
 -1.376E+02 -1.398E+02 -1.416E+02 -1.430E+02 -1.439E+02 -1.443E+02 -1.444E+02
 -1.441E+02 -1.436E+02 -1.430E+02
>RHOYX.ERR NFREQ=52 ROT=RHOROT // 52
  4.821E-02  5.130E-02  4.838E-02  4.757E-02  4.722E-02  4.744E-02  4.855E-02
  5.028E-02  5.241E-02  5.491E-02  5.746E-02  5.931E-02  5.992E-02  5.979E-02
  5.964E-02  5.963E-02  5.977E-02  6.014E-02  6.083E-02  6.174E-02  6.268E-02
  6.345E-02  6.387E-02  6.349E-02  6.159E-02  5.789E-02  5.327E-02  4.875E-02
  4.469E-02  4.144E-02  3.929E-02  3.849E-02  3.904E-02  4.068E-02  4.320E-02
  4.626E-02  4.963E-02  5.311E-02  5.649E-02  5.956E-02  6.198E-02  6.326E-02
  6.304E-02  6.156E-02  5.938E-02  5.759E-02  5.719E-02  5.771E-02  5.819E-02
  5.870E-02  5.973E-02  6.149E-02
>PHSYX.ERR NFREQ=52 ROT=RHOROT // 52
  6.543E+00  6.976E+00  6.568E+00  6.455E+00  6.406E+00  6.436E+00  6.591E+00
  6.833E+00  7.132E+00  7.483E+00  7.843E+00  8.105E+00  8.191E+00  8.173E+00
  8.152E+00  8.150E+00  8.169E+00  8.223E+00  8.320E+00  8.449E+00  8.583E+00
  8.693E+00  8.752E+00  8.699E+00  8.429E+00  7.905E+00  7.252E+00  6.619E+00
  6.054E+00  5.602E+00  5.304E+00  5.194E+00  5.270E+00  5.497E+00  5.846E+00
  6.272E+00  6.742E+00  7.230E+00  7.706E+00  8.140E+00  8.484E+00  8.665E+00
  8.634E+00  8.424E+00  8.115E+00  7.862E+00  7.806E+00  7.878E+00  7.946E+00
  8.018E+00  8.164E+00  8.413E+00
>RHODET NFREQ=52 ROT=RHOROT // 52
  3.150E+02  2.177E+02  1.514E+02  1.065E+02  7.631E+01  5.615E+01  4.264E+01
  3.356E+01  2.740E+01  2.315E+01  2.019E+01  1.809E+01  1.657E+01  1.546E+01
  1.462E+01  1.395E+01  1.340E+01  1.289E+01  1.239E+01  1.187E+01  1.129E+01
  1.065E+01  9.941E+00  9.170E+00  8.354E+00  7.515E+00  6.680E+00  5.871E+00
  5.111E+00  4.414E+00  3.792E+00  3.249E+00  2.784E+00  2.393E+00  2.069E+00
  1.804E+00  1.589E+00  1.416E+00  1.278E+00  1.169E+00  1.085E+00  1.020E+00
  9.711E-01  9.366E-01  9.140E-01  9.018E-01  8.986E-01  9.032E-01  9.143E-01
  9.306E-01  9.509E-01  9.737E-01
>PHSDET NFREQ=52 ROT=RHOROT // 52
 -4.702E+01 -4.152E+01 -3.570E+01 -2.925E+01 -2.182E+01 -1.312E+01 -3.052E+00
  8.267E+00  2.018E+01  3.156E+01  4.165E+01  5.013E+01  5.685E+01  6.190E+01
  6.546E+01  6.776E+01  6.907E+01  6.962E+01  6.963E+01  6.928E+01  6.872E+01
  6.806E+01  6.739E+01  6.675E+01  6.619E+01  6.572E+01  6.534E+01  6.503E+01
  6.476E+01  6.450E+01  6.422E+01  6.387E+01  6.342E+01  6.284E+01  6.211E+01
  6.122E+01  6.019E+01  5.903E+01  5.778E+01  5.648E+01  5.518E+01  5.391E+01
  5.273E+01  5.168E+01  5.080E+01  5.010E+01  4.960E+01  4.929E+01  4.915E+01
  4.916E+01  4.926E+01  4.941E+01
>RHODET.ERR NFREQ=52 ROT=RHOROT // 52
  1.448E-01  1.663E-01  1.593E-01  1.589E-01  1.558E-01  1.484E-01  1.394E-01
  1.307E-01  1.228E-01  1.127E-01  9.791E-02  8.011E-02  6.235E-02  4.888E-02
  4.320E-02  4.332E-02  4.527E-02  4.762E-02  4.968E-02  5.144E-02  5.326E-02
  5.515E-02  5.674E-02  5.769E-02  5.768E-02  5.655E-02  5.455E-02  5.208E-02
  4.974E-02  4.824E-02  4.767E-02  4.789E-02  4.870E-02  4.979E-02  5.097E-02
  5.214E-02  5.304E-02  5.325E-02  5.252E-02  5.095E-02  4.880E-02  4.659E-02
  4.473E-02  4.305E-02  4.153E-02  4.108E-02  4.262E-02  4.533E-02  4.772E-02
  4.952E-02  5.106E-02  5.309E-02
>PHSDET.ERR NFREQ=52 ROT=RHOROT // 52
  2.090E+01  2.436E+01  2.322E+01  2.316E+01  2.266E+01  2.147E+01  2.005E+01
  1.870E+01  1.748E+01  1.593E+01  1.371E+01  1.109E+01  8.536E+00  6.638E+00
  5.846E+00  5.862E+00  6.134E+00  6.462E+00  6.749E+00  6.995E+00  7.252E+00
  7.517E+00  7.741E+00  7.875E+00  7.874E+00  7.715E+00  7.432E+00  7.085E+00
  6.758E+00  6.548E+00  6.468E+00  6.499E+00  6.613E+00  6.764E+00  6.930E+00
  7.094E+00  7.221E+00  7.250E+00  7.148E+00  6.926E+00  6.626E+00  6.318E+00
  6.058E+00  5.825E+00  5.614E+00  5.552E+00  5.766E+00  6.141E+00  6.475E+00
  6.726E+00  6.943E+00  7.228E+00

>END
