# Supplementary material for: 3D structure of the Campi Flegrei caldera central sector reconstructed through short-period magnetotelluric imaging
Source: Sci Rep. 2022 Dec 2;12:20802. doi: 10.1038/s41598-022-24998-6 (PMC9716173; doi:10.1038/s41598-022-24998-6)
Supplement: Supplementary file 12 — Supplementary Information 12. [file 41598_2022_24998_MOESM12_ESM.zip › WFLEB31.edi]

>HEAD

    DATAID=WFLEB31001
    FILEBY=anton
    ACQDATE=2000/01/01
    FILEDATE=2021/07/15
    LAT=40:49:24.880
    ELEV=33.7
    STDVERS="SEG 1.0"
    PROGVERS="MT-Corrector 5.4"
    PROGDATE=2015/11/23
    EMPTY=1.000E+32

>INFO

>=DEFINEMEAS

    REFLAT=40:49:24.880
    REFELEV=33.7

>HMEAS ID=101.001 CHTYPE=HX
>HMEAS ID=102.001 CHTYPE=HY
>HMEAS ID=103.001 CHTYPE=HZ
>EMEAS ID=104.001 CHTYPE=EX
>EMEAS ID=105.001 CHTYPE=EY
>HMEAS ID=201.001 CHTYPE=HX
>HMEAS ID=202.001 CHTYPE=HY
>HMEAS ID=203.001 CHTYPE=HZ
>EMEAS ID=204.001 CHTYPE=EX
>EMEAS ID=205.001 CHTYPE=EY

>=MTSECT

    SECTID=SPLINE
    NFREQ=56
    HX=101.001
    HY=102.001
    HZ=103.001
    EX=104.001
    EY=105.001

>!**** FREQUENCIES ****!
>FREQ // 56
  1.000E+03  8.577E+02  7.356E+02  6.310E+02  5.412E+02  4.642E+02  3.981E+02
  3.415E+02  2.929E+02  2.512E+02  2.154E+02  1.848E+02  1.585E+02  1.359E+02
  1.166E+02  1.000E+02  8.577E+01  7.356E+01  6.310E+01  5.412E+01  4.642E+01
  3.981E+01  3.415E+01  2.929E+01  2.512E+01  2.154E+01  1.848E+01  1.585E+01
  1.359E+01  1.166E+01  1.000E+01  8.577E+00  7.356E+00  6.310E+00  5.412E+00
  4.642E+00  3.981E+00  3.415E+00  2.929E+00  2.512E+00  2.154E+00  1.848E+00
  1.585E+00  1.359E+00  1.166E+00  1.000E+00  8.577E-01  7.356E-01  6.310E-01
  5.412E-01  4.642E-01  3.981E-01  3.415E-01  2.929E-01  2.512E-01  2.154E-01

>!**** ROTATION ANGLES ****!
>ZROT NFREQ=56 // 56
  0.000E+00  0.000E+00  0.000E+00  0.000E+00  0.000E+00  0.000E+00  0.000E+00
  0.000E+00  0.000E+00  0.000E+00  0.000E+00  0.000E+00  0.000E+00  0.000E+00
  0.000E+00  0.000E+00  0.000E+00  0.000E+00  0.000E+00  0.000E+00  0.000E+00
  0.000E+00  0.000E+00  0.000E+00  0.000E+00  0.000E+00  0.000E+00  0.000E+00
  0.000E+00  0.000E+00  0.000E+00  0.000E+00  0.000E+00  0.000E+00  0.000E+00
  0.000E+00  0.000E+00  0.000E+00  0.000E+00  0.000E+00  0.000E+00  0.000E+00
  0.000E+00  0.000E+00  0.000E+00  0.000E+00  0.000E+00  0.000E+00  0.000E+00
  0.000E+00  0.000E+00  0.000E+00  0.000E+00  0.000E+00  0.000E+00  0.000E+00

>!**** IMPEDANCES ****!
>ZXXR NFREQ=56 ROT=ZROT // 56
  2.062E+02  1.623E+02  1.223E+02  8.718E+01  5.811E+01  3.632E+01  2.221E+01
  1.528E+01  1.433E+01  1.729E+01  2.193E+01  2.725E+01  3.262E+01  3.757E+01
  4.191E+01  4.555E+01  4.824E+01  4.952E+01  4.914E+01  4.723E+01  4.393E+01
  3.954E+01  3.446E+01  2.913E+01  2.396E+01  1.927E+01  1.531E+01  1.213E+01
  9.657E+00  7.733E+00  6.313E+00  5.405E+00  4.979E+00  4.979E+00  5.323E+00
  5.884E+00  6.525E+00  7.114E+00  7.561E+00  7.838E+00  7.970E+00  8.002E+00
  7.988E+00  7.983E+00  8.032E+00  8.182E+00  8.476E+00  8.872E+00  9.333E+00
  9.843E+00  1.039E+01  1.095E+01  1.152E+01  1.209E+01  1.267E+01  1.325E+01
>ZXXI NFREQ=56 ROT=ZROT // 56
  2.283E+02  2.304E+02  2.270E+02  2.190E+02  2.076E+02  1.938E+02  1.792E+02
  1.652E+02  1.525E+02  1.415E+02  1.321E+02  1.241E+02  1.172E+02  1.112E+02
  1.061E+02  1.014E+02  9.671E+01  9.166E+01  8.625E+01  8.067E+01  7.509E+01
  6.943E+01  6.349E+01  5.726E+01  5.076E+01  4.414E+01  3.783E+01  3.216E+01
  2.734E+01  2.340E+01  2.026E+01  1.773E+01  1.569E+01  1.399E+01  1.248E+01
  1.107E+01  9.725E+00  8.436E+00  7.230E+00  6.152E+00  5.244E+00  4.514E+00
  3.961E+00  3.573E+00  3.318E+00  3.209E+00  3.275E+00  3.438E+00  3.629E+00
  3.809E+00  3.938E+00  3.993E+00  3.982E+00  3.909E+00  3.785E+00  3.620E+00
>ZXX.VAR NFREQ=56 ROT=ZROT // 56
  5.377E+03  4.762E+03  3.619E+03  2.763E+03  2.404E+03  1.859E+03  1.180E+03
  8.498E+02  8.294E+02  1.103E+03  1.690E+03  2.163E+03  2.213E+03  2.024E+03
  1.829E+03  1.715E+03  1.652E+03  1.601E+03  1.343E+03  8.045E+02  6.150E+02
  8.174E+02  1.101E+03  1.270E+03  1.245E+03  1.073E+03  8.315E+02  5.909E+02
  3.991E+02  2.760E+02  2.015E+02  1.425E+02  8.242E+01  3.927E+01  2.436E+01
  1.722E+01  1.218E+01  1.124E+01  8.211E+00  4.521E+00  6.527E+00  3.049E+01
  1.017E+02  1.868E+02  2.574E+02  2.945E+02  2.850E+02  2.777E+02  2.763E+02
  2.285E+02  1.117E+02  2.203E+01  2.187E+00  6.642E-01  2.324E+00  5.910E+00
>ZXYR NFREQ=56 ROT=ZROT // 56
 -1.915E+02 -1.742E+02 -1.581E+02 -1.436E+02 -1.312E+02 -1.209E+02 -1.127E+02
 -1.066E+02 -1.028E+02 -1.014E+02 -1.013E+02 -1.020E+02 -1.029E+02 -1.039E+02
 -1.050E+02 -1.056E+02 -1.053E+02 -1.029E+02 -9.797E+01 -9.077E+01 -8.237E+01
 -7.357E+01 -6.485E+01 -5.683E+01 -4.974E+01 -4.353E+01 -3.820E+01 -3.385E+01
 -3.047E+01 -2.782E+01 -2.567E+01 -2.392E+01 -2.244E+01 -2.119E+01 -2.013E+01
 -1.914E+01 -1.816E+01 -1.714E+01 -1.604E+01 -1.490E+01 -1.374E+01 -1.258E+01
 -1.141E+01 -1.027E+01 -9.212E+00 -8.261E+00 -7.414E+00 -6.633E+00 -5.906E+00
 -5.247E+00 -4.663E+00 -4.150E+00 -3.699E+00 -3.298E+00 -2.940E+00 -2.618E+00
>ZXYI NFREQ=56 ROT=ZROT // 56
 -8.647E+01 -9.040E+01 -9.285E+01 -9.374E+01 -9.325E+01 -9.193E+01 -9.037E+01
 -8.889E+01 -8.721E+01 -8.541E+01 -8.401E+01 -8.357E+01 -8.417E+01 -8.531E+01
 -8.611E+01 -8.584E+01 -8.416E+01 -8.165E+01 -7.875E+01 -7.536E+01 -7.097E+01
 -6.557E+01 -5.953E+01 -5.295E+01 -4.621E+01 -3.982E+01 -3.403E+01 -2.883E+01
 -2.416E+01 -2.014E+01 -1.678E+01 -1.402E+01 -1.183E+01 -1.016E+01 -8.970E+00
 -8.209E+00 -7.813E+00 -7.681E+00 -7.687E+00 -7.689E+00 -7.584E+00 -7.392E+00
 -7.136E+00 -6.810E+00 -6.373E+00 -5.835E+00 -5.258E+00 -4.737E+00 -4.304E+00
 -3.944E+00 -3.641E+00 -3.385E+00 -3.168E+00 -2.979E+00 -2.808E+00 -2.650E+00
>ZXY.VAR NFREQ=56 ROT=ZROT // 56
  3.687E+02  3.657E+02  3.017E+02  2.634E+02  3.861E+02  4.641E+02  4.101E+02
  3.959E+02  4.562E+02  5.458E+02  5.566E+02  4.405E+02  3.515E+02  4.679E+02
  6.329E+02  6.810E+02  6.327E+02  5.742E+02  4.976E+02  3.458E+02  1.923E+02
  9.215E+01  4.591E+01  2.858E+01  2.710E+01  3.734E+01  4.204E+01  3.486E+01
  2.857E+01  3.055E+01  3.563E+01  3.026E+01  2.135E+01  1.572E+01  1.397E+01
  1.277E+01  9.904E+00  6.031E+00  4.141E+00  3.920E+00  3.599E+00  3.117E+00
  2.648E+00  2.288E+00  2.369E+00  2.760E+00  2.864E+00  2.615E+00  2.192E+00
  1.808E+00  1.606E+00  1.511E+00  1.328E+00  1.096E+00  8.934E-01  7.734E-01
>ZYXR NFREQ=56 ROT=ZROT // 56
 -1.869E+02 -1.533E+02 -1.259E+02 -1.043E+02 -8.788E+01 -7.574E+01 -6.684E+01
 -6.016E+01 -5.462E+01 -4.958E+01 -4.481E+01 -4.028E+01 -3.613E+01 -3.250E+01
 -2.940E+01 -2.681E+01 -2.468E+01 -2.286E+01 -2.125E+01 -1.978E+01 -1.851E+01
 -1.738E+01 -1.629E+01 -1.524E+01 -1.423E+01 -1.323E+01 -1.218E+01 -1.102E+01
 -9.726E+00 -8.300E+00 -6.786E+00 -5.248E+00 -3.837E+00 -2.643E+00 -1.654E+00
 -8.108E-01 -6.081E-02  6.225E-01  1.234E+00  1.778E+00  2.263E+00  2.669E+00
  2.979E+00  3.184E+00  3.257E+00  3.190E+00  2.996E+00  2.694E+00  2.324E+00
  1.936E+00  1.571E+00  1.241E+00  9.466E-01  6.863E-01  4.597E-01  2.654E-01
>ZYXI NFREQ=56 ROT=ZROT // 56
 -1.538E+02 -1.415E+02 -1.290E+02 -1.166E+02 -1.043E+02 -9.204E+01 -7.996E+01
 -6.842E+01 -5.787E+01 -4.859E+01 -4.069E+01 -3.420E+01 -2.889E+01 -2.443E+01
 -2.058E+01 -1.723E+01 -1.435E+01 -1.197E+01 -1.007E+01 -8.546E+00 -7.282E+00
 -6.266E+00 -5.576E+00 -5.248E+00 -5.283E+00 -5.643E+00 -6.227E+00 -6.944E+00
 -7.706E+00 -8.390E+00 -8.912E+00 -9.232E+00 -9.329E+00 -9.264E+00 -9.123E+00
 -8.960E+00 -8.804E+00 -8.662E+00 -8.531E+00 -8.396E+00 -8.236E+00 -8.032E+00
 -7.775E+00 -7.465E+00 -7.106E+00 -6.714E+00 -6.311E+00 -5.919E+00 -5.541E+00
 -5.172E+00 -4.809E+00 -4.454E+00 -4.111E+00 -3.781E+00 -3.467E+00 -3.170E+00
>ZYX.VAR NFREQ=56 ROT=ZROT // 56
  3.995E+03  3.675E+03  2.868E+03  1.982E+03  1.325E+03  8.831E+02  5.282E+02
  2.076E+02  7.493E+01  5.846E+01  8.095E+01  1.204E+02  1.517E+02  1.532E+02
  1.444E+02  1.355E+02  1.202E+02  1.049E+02  8.717E+01  6.278E+01  5.130E+01
  4.863E+01  3.692E+01  2.382E+01  1.467E+01  9.213E+00  8.428E+00  9.480E+00
  7.661E+00  7.278E+00  8.765E+00  8.149E+00  6.943E+00  6.037E+00  4.807E+00
  3.889E+00  3.390E+00  2.970E+00  2.801E+00  2.943E+00  3.284E+00  3.845E+00
  4.416E+00  4.561E+00  4.300E+00  3.733E+00  2.947E+00  2.201E+00  1.626E+00
  1.220E+00  9.662E-01  8.007E-01  6.506E-01  5.206E-01  4.256E-01  3.746E-01
>ZYYR NFREQ=56 ROT=ZROT // 56
 -4.546E+01 -3.446E+01 -2.476E+01 -1.645E+01 -9.651E+00 -3.869E+00  1.106E+00
  5.174E+00  8.378E+00  1.071E+01  1.220E+01  1.314E+01  1.366E+01  1.378E+01
  1.356E+01  1.299E+01  1.203E+01  1.060E+01  8.719E+00  6.542E+00  4.287E+00
  2.231E+00  5.956E-01 -5.811E-01 -1.348E+00 -1.797E+00 -2.043E+00 -2.146E+00
 -2.130E+00 -2.039E+00 -1.896E+00 -1.713E+00 -1.508E+00 -1.298E+00 -1.095E+00
 -9.147E-01 -7.651E-01 -6.465E-01 -5.476E-01 -4.562E-01 -3.635E-01 -2.664E-01
 -1.695E-01 -8.142E-02 -9.879E-03  4.541E-02  8.995E-02  1.262E-01  1.504E-01
  1.540E-01  1.297E-01  7.457E-02 -1.179E-02 -1.277E-01 -2.704E-01 -4.346E-01
>ZYYI NFREQ=56 ROT=ZROT // 56
  6.589E+01  6.299E+01  5.938E+01  5.516E+01  5.050E+01  4.569E+01  4.081E+01
  3.594E+01  3.128E+01  2.711E+01  2.372E+01  2.128E+01  1.979E+01  1.924E+01
  1.957E+01  2.062E+01  2.203E+01  2.330E+01  2.391E+01  2.350E+01  2.203E+01
  1.970E+01  1.691E+01  1.409E+01  1.153E+01  9.409E+00  7.738E+00  6.455E+00
  5.483E+00  4.770E+00  4.267E+00  3.919E+00  3.668E+00  3.476E+00  3.319E+00
  3.176E+00  3.035E+00  2.891E+00  2.745E+00  2.602E+00  2.464E+00  2.328E+00
  2.192E+00  2.055E+00  1.920E+00  1.786E+00  1.656E+00  1.538E+00  1.440E+00
  1.365E+00  1.316E+00  1.295E+00  1.299E+00  1.319E+00  1.341E+00  1.356E+00
>ZYY.VAR NFREQ=56 ROT=ZROT // 56
  5.001E+01  7.530E+01  1.091E+02  1.186E+02  1.226E+02  1.183E+02  1.359E+02
  2.214E+02  2.817E+02  2.744E+02  2.924E+02  3.453E+02  4.131E+02  4.668E+02
  4.935E+02  5.421E+02  6.762E+02  7.422E+02  6.623E+02  5.251E+02  3.657E+02
  2.391E+02  1.798E+02  1.370E+02  9.797E+01  7.645E+01  6.021E+01  4.371E+01
  2.893E+01  1.564E+01  7.019E+00  3.981E+00  2.472E+00  1.393E+00  1.026E+00
  9.616E-01  1.029E+00  1.237E+00  1.344E+00  1.362E+00  1.591E+00  1.951E+00
  2.128E+00  1.854E+00  1.516E+00  1.563E+00  2.269E+00  2.933E+00  3.002E+00
  2.813E+00  2.771E+00  3.007E+00  3.414E+00  3.900E+00  4.356E+00  4.648E+00
>ZDETR NFREQ=56 ROT=ZROT // 56
  4.084E+01  5.771E+01  6.819E+01  7.367E+01  7.546E+01  7.462E+01  7.206E+01
  6.862E+01  6.481E+01  6.098E+01  5.733E+01  5.410E+01  5.100E+01  4.747E+01
  4.340E+01  3.904E+01  3.467E+01  3.041E+01  2.649E+01  2.314E+01  2.047E+01
  1.846E+01  1.697E+01  1.588E+01  1.511E+01  1.454E+01  1.412E+01  1.380E+01
  1.356E+01  1.332E+01  1.304E+01  1.272E+01  1.230E+01  1.183E+01  1.134E+01
  1.087E+01  1.041E+01  9.979E+00  9.565E+00  9.177E+00  8.814E+00  8.467E+00
  8.119E+00  7.751E+00  7.335E+00  6.874E+00  6.403E+00  5.960E+00  5.550E+00
  5.171E+00  4.833E+00  4.564E+00  4.384E+00  4.280E+00  4.230E+00  4.209E+00
>ZDETI NFREQ=56 ROT=ZROT // 56
 -1.742E+02 -1.435E+02 -1.153E+02 -9.045E+01 -6.933E+01 -5.172E+01 -3.743E+01
 -2.640E+01 -1.864E+01 -1.428E+01 -1.325E+01 -1.467E+01 -1.795E+01 -2.271E+01
 -2.777E+01 -3.225E+01 -3.571E+01 -3.778E+01 -3.828E+01 -3.729E+01 -3.507E+01
 -3.197E+01 -2.839E+01 -2.465E+01 -2.104E+01 -1.772E+01 -1.478E+01 -1.215E+01
 -9.704E+00 -7.456E+00 -5.399E+00 -3.512E+00 -1.871E+00 -5.258E-01  5.340E-01
  1.360E+00  1.998E+00  2.476E+00  2.796E+00  2.962E+00  2.984E+00  2.880E+00
  2.675E+00  2.393E+00  2.039E+00  1.625E+00  1.160E+00  6.521E-01  1.379E-01
 -3.210E-01 -6.813E-01 -9.161E-01 -1.018E+00 -1.022E+00 -9.619E-01 -8.642E-01
>ZDET.VAR NFREQ=56 ROT=ZROT // 56
  3.143E+03  3.039E+03  2.705E+03  2.231E+03  1.763E+03  1.377E+03  1.139E+03
  1.059E+03  1.017E+03  9.070E+02  7.279E+02  6.569E+02  7.059E+02  7.446E+02
  7.230E+02  6.872E+02  7.100E+02  7.134E+02  5.919E+02  3.462E+02  1.636E+02
  9.204E+01  8.953E+01  1.020E+02  1.008E+02  8.820E+01  7.355E+01  5.808E+01
  3.866E+01  2.025E+01  8.950E+00  5.064E+00  3.756E+00  3.039E+00  2.619E+00
  2.388E+00  2.120E+00  1.657E+00  1.510E+00  2.695E+00  7.515E+00  1.411E+01
  1.990E+01  2.687E+01  2.863E+01  2.405E+01  1.944E+01  1.533E+01  1.171E+01
  9.094E+00  7.724E+00  7.180E+00  6.724E+00  6.279E+00  5.919E+00  5.711E+00

>!**** ROTATION ANGLES ****!
>RHOROT NFREQ=56 // 56
  0.000E+00  0.000E+00  0.000E+00  0.000E+00  0.000E+00  0.000E+00  0.000E+00
  0.000E+00  0.000E+00  0.000E+00  0.000E+00  0.000E+00  0.000E+00  0.000E+00
  0.000E+00  0.000E+00  0.000E+00  0.000E+00  0.000E+00  0.000E+00  0.000E+00
  0.000E+00  0.000E+00  0.000E+00  0.000E+00  0.000E+00  0.000E+00  0.000E+00
  0.000E+00  0.000E+00  0.000E+00  0.000E+00  0.000E+00  0.000E+00  0.000E+00
  0.000E+00  0.000E+00  0.000E+00  0.000E+00  0.000E+00  0.000E+00  0.000E+00
  0.000E+00  0.000E+00  0.000E+00  0.000E+00  0.000E+00  0.000E+00  0.000E+00
  0.000E+00  0.000E+00  0.000E+00  0.000E+00  0.000E+00  0.000E+00  0.000E+00

>!**** APPARENT RESISTIVITIES AND PHASES ****!
>RHOXY NFREQ=56 ROT=RHOROT // 56
  8.831E+00  8.982E+00  9.140E+00  9.325E+00  9.573E+00  9.940E+00  1.049E+01
  1.128E+01  1.242E+01  1.399E+01  1.609E+01  1.882E+01  2.230E+01  2.660E+01
  3.162E+01  3.705E+01  4.238E+01  4.693E+01  5.008E+01  5.144E+01  5.094E+01
  4.879E+01  4.539E+01  4.120E+01  3.670E+01  3.231E+01  2.833E+01  2.495E+01
  2.225E+01  2.023E+01  1.882E+01  1.792E+01  1.749E+01  1.751E+01  1.794E+01
  1.869E+01  1.964E+01  2.066E+01  2.161E+01  2.238E+01  2.287E+01  2.304E+01
  2.286E+01  2.235E+01  2.152E+01  2.046E+01  1.927E+01  1.806E+01  1.693E+01
  1.592E+01  1.508E+01  1.441E+01  1.389E+01  1.349E+01  1.316E+01  1.288E+01
>PHSXY NFREQ=56 ROT=RHOROT // 56
 -1.557E+02 -1.526E+02 -1.496E+02 -1.469E+02 -1.446E+02 -1.428E+02 -1.413E+02
 -1.402E+02 -1.397E+02 -1.399E+02 -1.403E+02 -1.407E+02 -1.407E+02 -1.406E+02
 -1.406E+02 -1.409E+02 -1.414E+02 -1.416E+02 -1.412E+02 -1.403E+02 -1.393E+02
 -1.383E+02 -1.374E+02 -1.370E+02 -1.371E+02 -1.375E+02 -1.383E+02 -1.396E+02
 -1.416E+02 -1.441E+02 -1.468E+02 -1.496E+02 -1.522E+02 -1.544E+02 -1.560E+02
 -1.568E+02 -1.567E+02 -1.559E+02 -1.544E+02 -1.527E+02 -1.511E+02 -1.496E+02
 -1.480E+02 -1.465E+02 -1.453E+02 -1.448E+02 -1.447E+02 -1.445E+02 -1.439E+02
 -1.431E+02 -1.420E+02 -1.408E+02 -1.394E+02 -1.379E+02 -1.363E+02 -1.347E+02
>RHOXY.ERR NFREQ=56 ROT=RHOROT // 56
  5.438E-02  5.787E-02  5.632E-02  5.626E-02  7.193E-02  8.302E-02  8.209E-02
  8.387E-02  9.222E-02  1.020E-01  1.036E-01  9.265E-02  8.257E-02  9.357E-02
  1.069E-01  1.104E-01  1.076E-01  1.054E-01  1.027E-01  9.179E-02  7.500E-02
  5.786E-02  4.603E-02  4.127E-02  4.586E-02  6.140E-02  7.455E-02  7.795E-02
  8.056E-02  9.362E-02  1.120E-01  1.140E-01  1.052E-01  9.788E-02  9.840E-02
  9.947E-02  9.264E-02  7.682E-02  6.756E-02  6.966E-02  7.124E-02  7.131E-02
  7.124E-02  7.229E-02  8.055E-02  9.544E-02  1.074E-01  1.140E-01  1.163E-01
  1.175E-01  1.225E-01  1.306E-01  1.344E-01  1.338E-01  1.322E-01  1.341E-01
>PHSXY.ERR NFREQ=56 ROT=RHOROT // 56
  7.409E+00  7.902E+00  7.682E+00  7.674E+00  9.905E+00  1.151E+01  1.138E+01
  1.164E+01  1.286E+01  1.432E+01  1.456E+01  1.293E+01  1.145E+01  1.306E+01
  1.506E+01  1.558E+01  1.516E+01  1.482E+01  1.442E+01  1.280E+01  1.035E+01
  7.899E+00  6.240E+00  5.579E+00  6.215E+00  8.401E+00  1.028E+01  1.078E+01
  1.115E+01  1.307E+01  1.582E+01  1.613E+01  1.480E+01  1.370E+01  1.378E+01
  1.394E+01  1.292E+01  1.061E+01  9.279E+00  9.580E+00  9.806E+00  9.817E+00
  9.807E+00  9.958E+00  1.115E+01  1.334E+01  1.513E+01  1.613E+01  1.647E+01
  1.666E+01  1.743E+01  1.868E+01  1.927E+01  1.918E+01  1.892E+01  1.922E+01
>RHOYX NFREQ=56 ROT=RHOROT // 56
  1.171E+01  1.015E+01  8.832E+00  7.752E+00  6.872E+00  6.122E+00  5.457E+00
  4.862E+00  4.324E+00  3.837E+00  3.402E+00  3.022E+00  2.700E+00  2.432E+00
  2.209E+00  2.031E+00  1.900E+00  1.811E+00  1.752E+00  1.716E+00  1.705E+00
  1.714E+00  1.737E+00  1.775E+00  1.835E+00  1.920E+00  2.024E+00  2.142E+00
  2.266E+00  2.389E+00  2.510E+00  2.629E+00  2.766E+00  2.942E+00  3.177E+00
  3.488E+00  3.894E+00  4.418E+00  5.074E+00  5.865E+00  6.773E+00  7.753E+00
  8.749E+00  9.691E+00  1.048E+01  1.105E+01  1.138E+01  1.150E+01  1.144E+01
  1.127E+01  1.103E+01  1.074E+01  1.042E+01  1.009E+01  9.738E+00  9.392E+00
>PHSYX NFREQ=56 ROT=RHOROT // 56
 -1.405E+02 -1.373E+02 -1.343E+02 -1.318E+02 -1.301E+02 -1.295E+02 -1.299E+02
 -1.313E+02 -1.333E+02 -1.356E+02 -1.378E+02 -1.397E+02 -1.414E+02 -1.431E+02
 -1.450E+02 -1.473E+02 -1.498E+02 -1.524E+02 -1.546E+02 -1.566E+02 -1.585E+02
 -1.602E+02 -1.611E+02 -1.610E+02 -1.596E+02 -1.569E+02 -1.529E+02 -1.478E+02
 -1.416E+02 -1.347E+02 -1.273E+02 -1.196E+02 -1.124E+02 -1.059E+02 -1.003E+02
 -9.517E+01 -9.040E+01 -8.589E+01 -8.177E+01 -7.805E+01 -7.464E+01 -7.162E+01
 -6.904E+01 -6.690E+01 -6.537E+01 -6.459E+01 -6.461E+01 -6.553E+01 -6.725E+01
 -6.947E+01 -7.191E+01 -7.443E+01 -7.703E+01 -7.971E+01 -8.245E+01 -8.521E+01
>RHOYX.ERR NFREQ=56 ROT=RHOROT // 56
  1.472E-01  1.623E-01  1.656E-01  1.593E-01  1.502E-01  1.410E-01  1.259E-01
  9.207E-02  6.437E-02  6.514E-02  8.680E-02  1.190E-01  1.499E-01  1.694E-01
  1.846E-01  1.996E-01  2.087E-01  2.149E-01  2.150E-01  2.007E-01  1.970E-01
  2.055E-01  1.935E-01  1.685E-01  1.426E-01  1.208E-01  1.215E-01  1.342E-01
  1.272E-01  1.301E-01  1.488E-01  1.512E-01  1.472E-01  1.440E-01  1.343E-01
  1.252E-01  1.198E-01  1.140E-01  1.117E-01  1.148E-01  1.214E-01  1.318E-01
  1.426E-01  1.482E-01  1.493E-01  1.465E-01  1.391E-01  1.299E-01  1.214E-01
  1.149E-01  1.118E-01  1.114E-01  1.101E-01  1.083E-01  1.076E-01  1.108E-01
>PHSYX.ERR NFREQ=56 ROT=RHOROT // 56
  2.128E+01  2.371E+01  2.426E+01  2.323E+01  2.176E+01  2.031E+01  1.794E+01
  1.284E+01  8.823E+00  8.933E+00  1.207E+01  1.689E+01  2.171E+01  2.487E+01
  2.740E+01  2.994E+01  3.151E+01  3.260E+01  3.262E+01  3.014E+01  2.950E+01
  3.097E+01  2.890E+01  2.472E+01  2.056E+01  1.717E+01  1.726E+01  1.924E+01
  1.815E+01  1.860E+01  2.154E+01  2.192E+01  2.129E+01  2.078E+01  1.925E+01
  1.783E+01  1.701E+01  1.613E+01  1.578E+01  1.625E+01  1.726E+01  1.886E+01
  2.056E+01  2.145E+01  2.162E+01  2.118E+01  2.001E+01  1.857E+01  1.726E+01
  1.626E+01  1.579E+01  1.573E+01  1.554E+01  1.526E+01  1.516E+01  1.564E+01
>RHODET NFREQ=56 ROT=RHOROT // 56
  6.406E+00  5.577E+00  4.878E+00  4.313E+00  3.881E+00  3.552E+00  3.313E+00
  3.166E+00  3.105E+00  3.123E+00  3.215E+00  3.400E+00  3.689E+00  4.074E+00
  4.555E+00  5.129E+00  5.776E+00  6.396E+00  6.871E+00  7.119E+00  7.105E+00
  6.848E+00  6.405E+00  5.873E+00  5.341E+00  4.878E+00  4.521E+00  4.266E+00
  4.090E+00  3.995E+00  3.985E+00  4.058E+00  4.210E+00  4.443E+00  4.763E+00
  5.167E+00  5.649E+00  6.192E+00  6.782E+00  7.404E+00  8.039E+00  8.657E+00
  9.221E+00  9.683E+00  9.942E+00  9.977E+00  9.873E+00  9.772E+00  9.771E+00
  9.919E+00  1.027E+01  1.089E+01  1.186E+01  1.322E+01  1.498E+01  1.714E+01
>PHSDET NFREQ=56 ROT=RHOROT // 56
 -7.681E+01 -6.809E+01 -5.940E+01 -5.084E+01 -4.258E+01 -3.473E+01 -2.745E+01
 -2.104E+01 -1.605E+01 -1.318E+01 -1.301E+01 -1.517E+01 -1.939E+01 -2.557E+01
 -3.262E+01 -3.956E+01 -4.585E+01 -5.117E+01 -5.532E+01 -5.818E+01 -5.972E+01
 -6.000E+01 -5.913E+01 -5.720E+01 -5.431E+01 -5.063E+01 -4.632E+01 -4.136E+01
 -3.559E+01 -2.925E+01 -2.249E+01 -1.544E+01 -8.649E+00 -2.545E+00  2.696E+00
  7.133E+00  1.086E+01  1.394E+01  1.630E+01  1.789E+01  1.870E+01  1.879E+01
  1.824E+01  1.715E+01  1.554E+01  1.330E+01  1.027E+01  6.245E+00  1.423E+00
 -3.552E+00 -8.023E+00 -1.135E+01 -1.308E+01 -1.343E+01 -1.281E+01 -1.160E+01
>RHODET.ERR NFREQ=56 ROT=RHOROT // 56
  1.738E-01  1.953E-01  2.107E-01  2.187E-01  2.210E-01  2.205E-01  2.238E-01
  2.366E-01  2.506E-01  2.542E-01  2.439E-01  2.434E-01  2.590E-01  2.713E-01
  2.728E-01  2.709E-01  2.789E-01  2.857E-01  2.731E-01  2.277E-01  1.746E-01
  1.465E-01  1.600E-01  1.893E-01  2.104E-01  2.210E-01  2.257E-01  2.233E-01
  2.033E-01  1.645E-01  1.213E-01  9.892E-02  9.075E-02  8.603E-02  8.342E-02
  8.262E-02  8.049E-02  7.368E-02  7.261E-02  9.873E-02  1.644E-01  2.258E-01
  2.728E-01  3.238E-01  3.505E-01  3.469E-01  3.400E-01  3.298E-01  3.142E-01
  2.994E-01  2.939E-01  2.966E-01  2.968E-01  2.939E-01  2.902E-01  2.881E-01
>PHSDET.ERR NFREQ=56 ROT=RHOROT // 56
  2.560E+01  2.920E+01  3.187E+01  3.328E+01  3.368E+01  3.359E+01  3.418E+01
  3.649E+01  3.907E+01  3.976E+01  3.784E+01  3.773E+01  4.066E+01  4.302E+01
  4.331E+01  4.294E+01  4.449E+01  4.583E+01  4.337E+01  3.489E+01  2.573E+01
  2.118E+01  2.335E+01  2.819E+01  3.182E+01  3.368E+01  3.452E+01  3.409E+01
  3.058E+01  2.407E+01  1.724E+01  1.386E+01  1.265E+01  1.195E+01  1.157E+01
  1.145E+01  1.114E+01  1.016E+01  1.000E+01  1.383E+01  2.405E+01  3.455E+01
  4.331E+01  5.373E+01  5.961E+01  5.881E+01  5.725E+01  5.501E+01  5.168E+01
  4.861E+01  4.748E+01  4.804E+01  4.809E+01  4.749E+01  4.673E+01  4.632E+01

>END
