# Supplementary material for: 3D structure of the Campi Flegrei caldera central sector reconstructed through short-period magnetotelluric imaging
Source: Sci Rep. 2022 Dec 2;12:20802. doi: 10.1038/s41598-022-24998-6 (PMC9716173; doi:10.1038/s41598-022-24998-6)
Supplement: Supplementary file 12 — Supplementary Information 12. [file 41598_2022_24998_MOESM12_ESM.zip › WFLEB32.edi]

>HEAD

    DATAID=WFLEB32
    FILEBY=anton
    ACQDATE=2004/01/01
    FILEDATE=2021/07/15
    STDVERS="SEG 1.0"
    PROGVERS="MT-Corrector 5.4"
    PROGDATE=2015/11/23
    EMPTY=1.000E+32

>INFO

= 0
    fieldnotes.electrode_ex.acqchan = 0.0
    fieldnotes.electrode_ex.chtype = EX
    fieldnotes.electrode_ex.id = 14.001
    fieldnotes.electrode_ex.x = 0.0
    fieldnotes.electrode_ex.x2 = 0.0
    fieldnotes.electrode_ex.y = 0.0
    fieldnotes.electrode_ex.y2 = 0.0
    fieldnotes.electrode_ey.acqchan = 0.0
    fieldnotes.electrode_ey.chtype = EY
    fieldnotes.electrode_ey.id = 15.001
    fieldnotes.electrode_ey.x = 0.0
    fieldnotes.electrode_ey.x2 = 0.0
    fieldnotes.electrode_ey.y = 0.0
    fieldnotes.electrode_ey.y2 = 0.0
    fieldnotes.magnetometer_hx.acqchan = 0.0
    fieldnotes.magnetometer_hx.azm = 0.0
    fieldnotes.magnetometer_hx.chtype = HX
    fieldnotes.magnetometer_hx.id = 11.001
    fieldnotes.magnetometer_hx.x = 0.0
    fieldnotes.magnetometer_hx.y = 0.0
    fieldnotes.magnetometer_hy.acqchan = 0.0
    fieldnotes.magnetometer_hy.azm = 90.0
    fieldnotes.magnetometer_hy.chtype = HY
    fieldnotes.magnetometer_hy.id = 12.001
    fieldnotes.magnetometer_hy.x = 0.0
    fieldnotes.magnetometer_hy.y = 0.0
    fieldnotes.magnetometer_hz.acqchan = 0.0
    fieldnotes.magnetometer_hz.azm = 0.0
    fieldnotes.magnetometer_hz.chtype = HZ
    fieldnotes.magnetometer_hz.id = 13.001
    fieldnotes.magnetometer_hz.x = 0.0
    fieldnotes.magnetometer_hz.y = 0.0
    processing.sign_convention = exp(+i \omega t)
    copyright.conditions_of_use = All data and metadata for this survey are available free of charge and may be copied freely, duplicated and further distributed provided this data set is cited as the reference. While the author(s) strive to provide data and metadata of best possible quality, neither the author(s) of this data set, not IRIS make any claims, promises, or guarantees about the accuracy, completeness, or adequacy of this information, and expressly disclaim liability for errors and omissions in the contents of this file. Guidelines about the quality or limitations of the data and metadata, as obtained from the author(s), are included for informational purposes only.
    provenance.creating_application = MTpy
    provenance.creation_time = 2021-08-30 09:47:26

>=DEFINEMEAS

>HMEAS ID=101.001 CHTYPE=HX
>HMEAS ID=102.001 CHTYPE=HY
>HMEAS ID=103.001 CHTYPE=HZ
>EMEAS ID=104.001 CHTYPE=EX
>EMEAS ID=105.001 CHTYPE=EY
>HMEAS ID=201.001 CHTYPE=HX
>HMEAS ID=202.001 CHTYPE=HY
>HMEAS ID=203.001 CHTYPE=HZ
>EMEAS ID=204.001 CHTYPE=EX
>EMEAS ID=205.001 CHTYPE=EY

>=MTSECT

    SECTID=SPLINE
    NFREQ=52
    HX=101.001
    HY=102.001
    HZ=103.001
    EX=104.001
    EY=105.001

>!**** FREQUENCIES ****!
>FREQ // 52
  1.000E+03  8.577E+02  7.356E+02  6.310E+02  5.412E+02  4.642E+02  3.981E+02
  3.415E+02  2.929E+02  2.512E+02  2.154E+02  1.848E+02  1.585E+02  1.359E+02
  1.166E+02  1.000E+02  8.577E+01  7.356E+01  6.310E+01  5.412E+01  4.642E+01
  3.981E+01  3.415E+01  2.929E+01  2.512E+01  2.154E+01  1.848E+01  1.585E+01
  1.359E+01  1.166E+01  1.000E+01  8.577E+00  7.356E+00  6.310E+00  5.412E+00
  4.642E+00  3.981E+00  3.415E+00  2.929E+00  2.512E+00  2.154E+00  1.848E+00
  1.585E+00  1.359E+00  1.166E+00  1.000E+00  8.577E-01  7.356E-01  6.310E-01
  5.412E-01  4.642E-01  3.981E-01

>!**** ROTATION ANGLES ****!
>ZROT NFREQ=52 // 52
  0.000E+00  0.000E+00  0.000E+00  0.000E+00  0.000E+00  0.000E+00  0.000E+00
  0.000E+00  0.000E+00  0.000E+00  0.000E+00  0.000E+00  0.000E+00  0.000E+00
  0.000E+00  0.000E+00  0.000E+00  0.000E+00  0.000E+00  0.000E+00  0.000E+00
  0.000E+00  0.000E+00  0.000E+00  0.000E+00  0.000E+00  0.000E+00  0.000E+00
  0.000E+00  0.000E+00  0.000E+00  0.000E+00  0.000E+00  0.000E+00  0.000E+00
  0.000E+00  0.000E+00  0.000E+00  0.000E+00  0.000E+00  0.000E+00  0.000E+00
  0.000E+00  0.000E+00  0.000E+00  0.000E+00  0.000E+00  0.000E+00  0.000E+00
  0.000E+00  0.000E+00  0.000E+00

>!**** IMPEDANCES ****!
>ZXXR NFREQ=52 ROT=ZROT // 52
  1.349E+02  1.315E+02  1.273E+02  1.224E+02  1.170E+02  1.113E+02  1.053E+02
  9.922E+01  9.304E+01  8.677E+01  8.037E+01  7.378E+01  6.694E+01  5.980E+01
  5.237E+01  4.468E+01  3.680E+01  2.887E+01  2.106E+01  1.358E+01  6.678E+00
  5.810E-01 -4.494E+00 -8.392E+00 -1.104E+01 -1.248E+01 -1.286E+01 -1.237E+01
 -1.130E+01 -9.893E+00 -8.355E+00 -6.837E+00 -5.422E+00 -4.149E+00 -3.016E+00
 -2.006E+00 -1.092E+00 -2.525E-01  5.282E-01  1.254E+00  1.921E+00  2.515E+00
  3.025E+00  3.440E+00  3.756E+00  3.978E+00  4.114E+00  4.177E+00  4.178E+00
  4.126E+00  4.031E+00  3.900E+00
>ZXXI NFREQ=52 ROT=ZROT // 52
  6.386E+01  7.424E+01  8.433E+01  9.394E+01  1.029E+02  1.111E+02  1.185E+02
  1.250E+02  1.306E+02  1.355E+02  1.396E+02  1.430E+02  1.457E+02  1.478E+02
  1.490E+02  1.494E+02  1.488E+02  1.470E+02  1.439E+02  1.394E+02  1.334E+02
  1.258E+02  1.168E+02  1.065E+02  9.538E+01  8.378E+01  7.226E+01  6.128E+01
  5.127E+01  4.248E+01  3.502E+01  2.889E+01  2.397E+01  2.009E+01  1.707E+01
  1.475E+01  1.294E+01  1.152E+01  1.037E+01  9.390E+00  8.525E+00  7.723E+00
  6.957E+00  6.217E+00  5.501E+00  4.813E+00  4.157E+00  3.536E+00  2.952E+00
  2.407E+00  1.902E+00  1.439E+00
>ZXX.VAR NFREQ=52 ROT=ZROT // 52
  1.756E+02  1.697E+02  1.567E+02  1.461E+02  1.345E+02  1.199E+02  1.062E+02
  9.890E+01  9.849E+01  1.020E+02  1.086E+02  1.198E+02  1.358E+02  1.530E+02
  1.669E+02  1.748E+02  1.763E+02  1.792E+02  1.933E+02  2.231E+02  2.720E+02
  3.335E+02  3.909E+02  4.205E+02  3.980E+02  3.297E+02  2.521E+02  1.864E+02
  1.348E+02  9.642E+01  6.881E+01  4.953E+01  3.587E+01  2.585E+01  1.871E+01
  1.391E+01  1.051E+01  7.706E+00  5.347E+00  3.591E+00  2.400E+00  1.630E+00
  1.152E+00  8.648E-01  6.916E-01  5.630E-01  4.397E-01  3.311E-01  2.480E-01
  1.853E-01  1.369E-01  1.092E-01
>ZXYR NFREQ=52 ROT=ZROT // 52
  9.906E+01  1.007E+02  1.009E+02  9.986E+01  9.769E+01  9.454E+01  9.060E+01
  8.602E+01  8.099E+01  7.569E+01  7.025E+01  6.479E+01  5.941E+01  5.415E+01
  4.905E+01  4.411E+01  3.936E+01  3.479E+01  3.043E+01  2.634E+01  2.256E+01
  1.918E+01  1.624E+01  1.378E+01  1.180E+01  1.026E+01  9.097E+00  8.230E+00
  7.577E+00  7.068E+00  6.649E+00  6.285E+00  5.954E+00  5.651E+00  5.371E+00
  5.117E+00  4.888E+00  4.684E+00  4.503E+00  4.340E+00  4.190E+00  4.047E+00
  3.904E+00  3.757E+00  3.600E+00  3.433E+00  3.253E+00  3.063E+00  2.866E+00
  2.664E+00  2.462E+00  2.262E+00
>ZXYI NFREQ=52 ROT=ZROT // 52
  4.125E+02  3.700E+02  3.317E+02  2.972E+02  2.664E+02  2.390E+02  2.149E+02
  1.938E+02  1.756E+02  1.600E+02  1.467E+02  1.356E+02  1.262E+02  1.183E+02
  1.116E+02  1.056E+02  1.003E+02  9.514E+01  9.000E+01  8.464E+01  7.894E+01
  7.287E+01  6.646E+01  5.984E+01  5.317E+01  4.664E+01  4.041E+01  3.465E+01
  2.945E+01  2.487E+01  2.094E+01  1.761E+01  1.485E+01  1.260E+01  1.077E+01
  9.313E+00  8.155E+00  7.246E+00  6.538E+00  5.995E+00  5.586E+00  5.286E+00
  5.073E+00  4.929E+00  4.838E+00  4.783E+00  4.753E+00  4.734E+00  4.718E+00
  4.700E+00  4.676E+00  4.645E+00
>ZXY.VAR NFREQ=52 ROT=ZROT // 52
  8.319E+02  7.391E+02  5.495E+02  4.380E+02  3.612E+02  3.143E+02  2.923E+02
  2.860E+02  2.893E+02  2.978E+02  3.044E+02  2.987E+02  2.777E+02  2.510E+02
  2.262E+02  2.050E+02  1.879E+02  1.755E+02  1.680E+02  1.643E+02  1.632E+02
  1.615E+02  1.553E+02  1.410E+02  1.162E+02  8.583E+01  5.931E+01  4.034E+01
  2.747E+01  1.904E+01  1.356E+01  9.979E+00  7.585E+00  5.905E+00  4.655E+00
  3.652E+00  2.799E+00  2.053E+00  1.438E+00  9.946E-01  7.042E-01  5.197E-01
  4.065E-01  3.418E-01  3.091E-01  2.931E-01  2.824E-01  2.745E-01  2.673E-01
  2.517E-01  2.198E-01  1.916E-01
>ZYXR NFREQ=52 ROT=ZROT // 52
  2.665E+00 -1.546E+01 -3.004E+01 -4.181E+01 -5.140E+01 -5.932E+01 -6.591E+01
 -7.144E+01 -7.609E+01 -8.003E+01 -8.340E+01 -8.634E+01 -8.899E+01 -9.145E+01
 -9.379E+01 -9.595E+01 -9.784E+01 -9.921E+01 -9.969E+01 -9.885E+01 -9.619E+01
 -9.127E+01 -8.388E+01 -7.411E+01 -6.251E+01 -4.998E+01 -3.766E+01 -2.662E+01
 -1.764E+01 -1.100E+01 -6.591E+00 -3.990E+00 -2.654E+00 -2.108E+00 -1.973E+00
 -2.009E+00 -2.084E+00 -2.135E+00 -2.145E+00 -2.115E+00 -2.057E+00 -1.983E+00
 -1.902E+00 -1.823E+00 -1.751E+00 -1.686E+00 -1.631E+00 -1.581E+00 -1.537E+00
 -1.494E+00 -1.451E+00 -1.405E+00
>ZYXI NFREQ=52 ROT=ZROT // 52
 -3.717E+02 -3.322E+02 -2.962E+02 -2.635E+02 -2.340E+02 -2.075E+02 -1.838E+02
 -1.629E+02 -1.445E+02 -1.284E+02 -1.147E+02 -1.032E+02 -9.385E+01 -8.653E+01
 -8.123E+01 -7.789E+01 -7.647E+01 -7.687E+01 -7.895E+01 -8.240E+01 -8.679E+01
 -9.145E+01 -9.552E+01 -9.807E+01 -9.826E+01 -9.554E+01 -8.987E+01 -8.169E+01
 -7.190E+01 -6.147E+01 -5.133E+01 -4.212E+01 -3.417E+01 -2.755E+01 -2.219E+01
 -1.792E+01 -1.456E+01 -1.192E+01 -9.869E+00 -8.261E+00 -7.000E+00 -6.001E+00
 -5.202E+00 -4.553E+00 -4.016E+00 -3.564E+00 -3.176E+00 -2.837E+00 -2.536E+00
 -2.266E+00 -2.022E+00 -1.800E+00
>ZYX.VAR NFREQ=52 ROT=ZROT // 52
  1.681E+03  1.439E+03  9.610E+02  7.246E+02  5.720E+02  4.794E+02  4.340E+02
  4.174E+02  4.197E+02  4.370E+02  4.644E+02  4.956E+02  5.196E+02  5.185E+02
  4.835E+02  4.299E+02  3.751E+02  3.325E+02  3.121E+02  3.209E+02  3.670E+02
  4.478E+02  5.493E+02  6.443E+02  6.919E+02  6.638E+02  5.593E+02  4.087E+02
  2.670E+02  1.630E+02  9.516E+01  5.537E+01  3.318E+01  2.114E+01  1.441E+01
  1.019E+01  7.250E+00  5.046E+00  3.362E+00  2.135E+00  1.294E+00  7.644E-01
  4.544E-01  2.783E-01  1.805E-01  1.296E-01  1.063E-01  9.654E-02  9.076E-02
  8.419E-02  7.462E-02  6.674E-02
>ZYYR NFREQ=52 ROT=ZROT // 52
 -1.297E+02 -1.036E+02 -8.221E+01 -6.489E+01 -5.111E+01 -4.037E+01 -3.219E+01
 -2.613E+01 -2.181E+01 -1.888E+01 -1.708E+01 -1.616E+01 -1.596E+01 -1.630E+01
 -1.707E+01 -1.813E+01 -1.934E+01 -2.058E+01 -2.166E+01 -2.244E+01 -2.275E+01
 -2.247E+01 -2.152E+01 -1.994E+01 -1.780E+01 -1.528E+01 -1.259E+01 -9.920E+00
 -7.456E+00 -5.307E+00 -3.526E+00 -2.112E+00 -1.026E+00 -2.118E-01  3.904E-01
  8.341E-01  1.163E+00  1.408E+00  1.593E+00  1.731E+00  1.829E+00  1.892E+00
  1.920E+00  1.913E+00  1.872E+00  1.799E+00  1.696E+00  1.569E+00  1.424E+00
  1.268E+00  1.108E+00  9.481E-01
>ZYYI NFREQ=52 ROT=ZROT // 52
  2.698E+02  2.388E+02  2.111E+02  1.867E+02  1.654E+02  1.470E+02  1.314E+02
  1.184E+02  1.077E+02  9.908E+01  9.231E+01  8.710E+01  8.323E+01  8.044E+01
  7.850E+01  7.712E+01  7.605E+01  7.499E+01  7.367E+01  7.184E+01  6.930E+01
  6.593E+01  6.172E+01  5.678E+01  5.129E+01  4.549E+01  3.967E+01  3.405E+01
  2.886E+01  2.423E+01  2.022E+01  1.684E+01  1.406E+01  1.182E+01  1.002E+01
  8.603E+00  7.486E+00  6.608E+00  5.917E+00  5.372E+00  4.943E+00  4.604E+00
  4.339E+00  4.132E+00  3.973E+00  3.851E+00  3.757E+00  3.682E+00  3.619E+00
  3.560E+00  3.501E+00  3.439E+00
>ZYY.VAR NFREQ=52 ROT=ZROT // 52
  1.655E+03  1.387E+03  8.677E+02  6.443E+02  5.056E+02  4.178E+02  3.705E+02
  3.488E+02  3.421E+02  3.418E+02  3.378E+02  3.186E+02  2.826E+02  2.437E+02
  2.121E+02  1.894E+02  1.761E+02  1.728E+02  1.806E+02  1.986E+02  2.248E+02
  2.524E+02  2.699E+02  2.651E+02  2.286E+02  1.709E+02  1.173E+02  7.857E+01
  5.233E+01  3.525E+01  2.420E+01  1.699E+01  1.220E+01  8.887E+00  6.533E+00
  4.795E+00  3.462E+00  2.407E+00  1.599E+00  1.040E+00  6.836E-01  4.617E-01
  3.279E-01  2.520E-01  2.119E-01  1.877E-01  1.660E-01  1.443E-01  1.225E-01
  1.003E-01  7.834E-02  6.397E-02
>ZDETR NFREQ=52 ROT=ZROT // 52
  8.285E+01  8.425E+01  8.465E+01  8.422E+01  8.309E+01  8.136E+01  7.914E+01
  7.648E+01  7.347E+01  7.016E+01  6.662E+01  6.291E+01  5.910E+01  5.525E+01
  5.143E+01  4.770E+01  4.415E+01  4.087E+01  3.800E+01  3.571E+01  3.412E+01
  3.335E+01  3.340E+01  3.413E+01  3.526E+01  3.633E+01  3.685E+01  3.639E+01
  3.467E+01  3.168E+01  2.757E+01  2.278E+01  1.816E+01  1.421E+01  1.107E+01
  8.703E+00  6.989E+00  5.789E+00  4.974E+00  4.436E+00  4.089E+00  3.870E+00
  3.730E+00  3.636E+00  3.564E+00  3.501E+00  3.438E+00  3.373E+00  3.305E+00
  3.233E+00  3.158E+00  3.082E+00
>ZDETI NFREQ=52 ROT=ZROT // 52
  4.418E+02  3.999E+02  3.618E+02  3.273E+02  2.964E+02  2.687E+02  2.442E+02
  2.227E+02  2.042E+02  1.884E+02  1.752E+02  1.644E+02  1.556E+02  1.487E+02
  1.433E+02  1.390E+02  1.354E+02  1.323E+02  1.291E+02  1.254E+02  1.209E+02
  1.153E+02  1.083E+02  9.997E+01  9.026E+01  7.950E+01  6.817E+01  5.692E+01
  4.654E+01  3.767E+01  3.085E+01  2.604E+01  2.250E+01  1.965E+01  1.724E+01
  1.518E+01  1.342E+01  1.195E+01  1.073E+01  9.708E+00  8.858E+00  8.140E+00
  7.525E+00  6.988E+00  6.512E+00  6.084E+00  5.695E+00  5.335E+00  5.000E+00
  4.686E+00  4.389E+00  4.108E+00
>ZDET.VAR NFREQ=52 ROT=ZROT // 52
  1.035E+03  9.090E+02  6.537E+02  5.130E+02  4.177E+02  3.587E+02  3.303E+02
  3.231E+02  3.314E+02  3.524E+02  3.812E+02  4.093E+02  4.260E+02  4.177E+02
  3.800E+02  3.305E+02  2.854E+02  2.515E+02  2.328E+02  2.316E+02  2.507E+02
  2.864E+02  3.292E+02  3.624E+02  3.639E+02  3.262E+02  2.627E+02  1.918E+02
  1.315E+02  8.902E+01  6.066E+01  4.218E+01  3.015E+01  2.215E+01  1.652E+01
  1.222E+01  8.853E+00  6.283E+00  4.353E+00  2.911E+00  1.870E+00  1.180E+00
  7.604E-01  5.227E-01  3.989E-01  3.333E-01  2.905E-01  2.532E-01  2.111E-01
  1.655E-01  1.222E-01  9.514E-02

>!**** ROTATION ANGLES ****!
>RHOROT NFREQ=52 // 52
  0.000E+00  0.000E+00  0.000E+00  0.000E+00  0.000E+00  0.000E+00  0.000E+00
  0.000E+00  0.000E+00  0.000E+00  0.000E+00  0.000E+00  0.000E+00  0.000E+00
  0.000E+00  0.000E+00  0.000E+00  0.000E+00  0.000E+00  0.000E+00  0.000E+00
  0.000E+00  0.000E+00  0.000E+00  0.000E+00  0.000E+00  0.000E+00  0.000E+00
  0.000E+00  0.000E+00  0.000E+00  0.000E+00  0.000E+00  0.000E+00  0.000E+00
  0.000E+00  0.000E+00  0.000E+00  0.000E+00  0.000E+00  0.000E+00  0.000E+00
  0.000E+00  0.000E+00  0.000E+00  0.000E+00  0.000E+00  0.000E+00  0.000E+00
  0.000E+00  0.000E+00  0.000E+00

>!**** APPARENT RESISTIVITIES AND PHASES ****!
>RHOXY NFREQ=52 ROT=RHOROT // 52
  3.599E+01  3.429E+01  3.268E+01  3.117E+01  2.976E+01  2.847E+01  2.732E+01
  2.633E+01  2.553E+01  2.494E+01  2.457E+01  2.444E+01  2.455E+01  2.490E+01
  2.547E+01  2.622E+01  2.706E+01  2.790E+01  2.861E+01  2.904E+01  2.904E+01
  2.852E+01  2.742E+01  2.575E+01  2.362E+01  2.117E+01  1.857E+01  1.600E+01
  1.360E+01  1.147E+01  9.651E+00  8.155E+00  6.962E+00  6.043E+00  5.355E+00
  4.865E+00  4.542E+00  4.360E+00  4.304E+00  4.362E+00  4.527E+00  4.796E+00
  5.171E+00  5.651E+00  6.238E+00  6.933E+00  7.734E+00  8.644E+00  9.660E+00
  1.079E+01  1.203E+01  1.341E+01
>PHSXY NFREQ=52 ROT=RHOROT // 52
  7.650E+01  7.478E+01  7.308E+01  7.143E+01  6.986E+01  6.842E+01  6.714E+01
  6.606E+01  6.524E+01  6.468E+01  6.442E+01  6.446E+01  6.479E+01  6.540E+01
  6.627E+01  6.734E+01  6.857E+01  6.992E+01  7.132E+01  7.272E+01  7.405E+01
  7.525E+01  7.627E+01  7.703E+01  7.749E+01  7.759E+01  7.731E+01  7.664E+01
  7.557E+01  7.414E+01  7.238E+01  7.036E+01  6.816E+01  6.584E+01  6.350E+01
  6.121E+01  5.906E+01  5.712E+01  5.544E+01  5.410E+01  5.313E+01  5.256E+01
  5.242E+01  5.269E+01  5.334E+01  5.434E+01  5.561E+01  5.709E+01  5.873E+01
  6.045E+01  6.223E+01  6.403E+01
>RHOXY.ERR NFREQ=52 ROT=RHOROT // 52
  4.078E-02  4.249E-02  4.056E-02  4.006E-02  4.019E-02  4.137E-02  4.391E-02
  4.766E-02  5.242E-02  5.791E-02  6.349E-02  6.792E-02  7.044E-02  7.174E-02
  7.267E-02  7.359E-02  7.484E-02  7.682E-02  7.999E-02  8.457E-02  9.067E-02
  9.786E-02  1.052E-01  1.113E-01  1.138E-01  1.117E-01  1.073E-01  1.032E-01
  9.990E-02  9.791E-02  9.730E-02  9.801E-02  9.974E-02  1.019E-01  1.036E-01
  1.040E-01  1.019E-01  9.645E-02  8.815E-02  7.905E-02  7.084E-02  6.409E-02
  5.912E-02  5.609E-02  5.486E-02  5.471E-02  5.490E-02  5.527E-02  5.570E-02
  5.523E-02  5.285E-02  5.053E-02
>PHSXY.ERR NFREQ=52 ROT=RHOROT // 52
  5.511E+00  5.747E+00  5.481E+00  5.410E+00  5.429E+00  5.592E+00  5.944E+00
  6.466E+00  7.133E+00  7.907E+00  8.698E+00  9.331E+00  9.692E+00  9.879E+00
  1.001E+01  1.015E+01  1.033E+01  1.061E+01  1.107E+01  1.174E+01  1.263E+01
  1.370E+01  1.480E+01  1.572E+01  1.609E+01  1.577E+01  1.511E+01  1.449E+01
  1.400E+01  1.371E+01  1.362E+01  1.372E+01  1.398E+01  1.430E+01  1.456E+01
  1.461E+01  1.430E+01  1.349E+01  1.226E+01  1.094E+01  9.749E+00  8.783E+00
  8.077E+00  7.650E+00  7.476E+00  7.456E+00  7.482E+00  7.535E+00  7.594E+00
  7.529E+00  7.194E+00  6.869E+00
>RHOYX NFREQ=52 ROT=RHOROT // 52
  2.763E+01  2.579E+01  2.410E+01  2.256E+01  2.121E+01  2.007E+01  1.916E+01
  1.853E+01  1.820E+01  1.823E+01  1.868E+01  1.960E+01  2.111E+01  2.332E+01
  2.641E+01  3.055E+01  3.596E+01  4.282E+01  5.126E+01  6.121E+01  7.232E+01
  8.387E+01  9.465E+01  1.032E+02  1.080E+02  1.079E+02  1.028E+02  9.316E+01
  8.063E+01  6.689E+01  5.357E+01  4.174E+01  3.193E+01  2.420E+01  1.834E+01
  1.401E+01  1.086E+01  8.596E+00  6.965E+00  5.790E+00  4.941E+00  4.323E+00
  3.872E+00  3.539E+00  3.293E+00  3.109E+00  2.972E+00  2.867E+00  2.787E+00
  2.722E+00  2.668E+00  2.620E+00
>PHSYX NFREQ=52 ROT=RHOROT // 52
 -8.959E+01 -9.266E+01 -9.579E+01 -9.902E+01 -1.024E+02 -1.060E+02 -1.097E+02
 -1.137E+02 -1.178E+02 -1.219E+02 -1.260E+02 -1.299E+02 -1.335E+02 -1.366E+02
 -1.391E+02 -1.409E+02 -1.420E+02 -1.422E+02 -1.416E+02 -1.402E+02 -1.379E+02
 -1.349E+02 -1.313E+02 -1.271E+02 -1.225E+02 -1.176E+02 -1.127E+02 -1.081E+02
 -1.038E+02 -1.001E+02 -9.732E+01 -9.541E+01 -9.444E+01 -9.437E+01 -9.508E+01
 -9.640E+01 -9.815E+01 -1.002E+02 -1.023E+02 -1.044E+02 -1.064E+02 -1.083E+02
 -1.101E+02 -1.118E+02 -1.136E+02 -1.153E+02 -1.172E+02 -1.191E+02 -1.212E+02
 -1.234E+02 -1.257E+02 -1.280E+02
>RHOYX.ERR NFREQ=52 ROT=RHOROT // 52
  6.523E-02  6.737E-02  6.170E-02  5.985E-02  5.925E-02  6.018E-02  6.317E-02
  6.783E-02  7.384E-02  8.095E-02  8.864E-02  9.608E-02  1.020E-01  1.045E-01
  1.026E-01  9.738E-02  9.087E-02  8.495E-02  8.139E-02  8.154E-02  8.638E-02
  9.518E-02  1.064E-01  1.184E-01  1.287E-01  1.356E-01  1.376E-01  1.337E-01
  1.260E-01  1.173E-01  1.087E-01  1.018E-01  9.755E-02  9.661E-02  9.881E-02
  1.024E-01  1.058E-01  1.070E-01  1.049E-01  9.932E-02  9.086E-02  8.106E-02
  7.171E-02  6.367E-02  5.761E-02  5.434E-02  5.436E-02  5.686E-02  6.026E-02
  6.330E-02  6.493E-02  6.684E-02
>PHSYX.ERR NFREQ=52 ROT=RHOROT // 52
  8.946E+00  9.252E+00  8.444E+00  8.182E+00  8.096E+00  8.228E+00  8.652E+00
  9.318E+00  1.018E+01  1.121E+01  1.233E+01  1.343E+01  1.432E+01  1.470E+01
  1.440E+01  1.363E+01  1.266E+01  1.179E+01  1.127E+01  1.130E+01  1.200E+01
  1.330E+01  1.498E+01  1.679E+01  1.838E+01  1.946E+01  1.976E+01  1.916E+01
  1.796E+01  1.662E+01  1.532E+01  1.429E+01  1.365E+01  1.351E+01  1.384E+01
  1.438E+01  1.488E+01  1.507E+01  1.475E+01  1.392E+01  1.266E+01  1.123E+01
  9.874E+00  8.724E+00  7.864E+00  7.403E+00  7.406E+00  7.758E+00  8.240E+00
  8.671E+00  8.904E+00  9.176E+00
>RHODET NFREQ=52 ROT=RHOROT // 52
  4.042E+01  3.894E+01  3.753E+01  3.621E+01  3.501E+01  3.396E+01  3.310E+01
  3.248E+01  3.216E+01  3.219E+01  3.263E+01  3.353E+01  3.498E+01  3.703E+01
  3.975E+01  4.317E+01  4.732E+01  5.210E+01  5.737E+01  6.282E+01  6.800E+01
  7.237E+01  7.529E+01  7.621E+01  7.477E+01  7.092E+01  6.500E+01  5.760E+01
  4.954E+01  4.155E+01  3.423E+01  2.791E+01  2.273E+01  1.864E+01  1.551E+01
  1.319E+01  1.151E+01  1.033E+01  9.546E+00  9.070E+00  8.836E+00  8.793E+00
  8.901E+00  9.130E+00  9.454E+00  9.856E+00  1.032E+01  1.083E+01  1.139E+01
  1.198E+01  1.260E+01  1.325E+01
>PHSDET NFREQ=52 ROT=RHOROT // 52
  7.938E+01  7.810E+01  7.683E+01  7.557E+01  7.434E+01  7.315E+01  7.204E+01
  7.105E+01  7.021E+01  6.958E+01  6.919E+01  6.906E+01  6.921E+01  6.962E+01
  7.025E+01  7.105E+01  7.195E+01  7.283E+01  7.359E+01  7.410E+01  7.424E+01
  7.387E+01  7.287E+01  7.115E+01  6.866E+01  6.544E+01  6.160E+01  5.741E+01
  5.332E+01  4.993E+01  4.821E+01  4.882E+01  5.110E+01  5.412E+01  5.730E+01
  6.017E+01  6.250E+01  6.415E+01  6.512E+01  6.544E+01  6.522E+01  6.457E+01
  6.363E+01  6.251E+01  6.131E+01  6.008E+01  5.888E+01  5.770E+01  5.654E+01
  5.540E+01  5.426E+01  5.312E+01
>RHODET.ERR NFREQ=52 ROT=RHOROT // 52
  4.288E-02  4.417E-02  4.127E-02  4.021E-02  3.985E-02  4.048E-02  4.244E-02
  4.566E-02  5.005E-02  5.553E-02  6.172E-02  6.787E-02  7.299E-02  7.573E-02
  7.530E-02  7.285E-02  6.994E-02  6.766E-02  6.700E-02  6.888E-02  7.415E-02
  8.255E-02  9.311E-02  1.042E-01  1.132E-01  1.185E-01  1.198E-01  1.176E-01
  1.136E-01  1.104E-01  1.085E-01  1.083E-01  1.094E-01  1.117E-01  1.140E-01
  1.148E-01  1.131E-01  1.088E-01  1.021E-01  9.301E-02  8.209E-02  7.104E-02
  6.154E-02  5.461E-02  5.074E-02  4.910E-02  4.839E-02  4.763E-02  4.585E-02
  4.282E-02  3.882E-02  3.613E-02
>PHSDET.ERR NFREQ=52 ROT=RHOROT // 52
  5.802E+00  5.981E+00  5.578E+00  5.431E+00  5.382E+00  5.468E+00  5.740E+00
  6.187E+00  6.801E+00  7.571E+00  8.446E+00  9.324E+00  1.006E+01  1.045E+01
  1.039E+01  1.004E+01  9.620E+00  9.293E+00  9.199E+00  9.469E+00  1.023E+01
  1.144E+01  1.299E+01  1.464E+01  1.600E+01  1.680E+01  1.701E+01  1.667E+01
  1.606E+01  1.558E+01  1.530E+01  1.526E+01  1.543E+01  1.578E+01  1.613E+01
  1.625E+01  1.598E+01  1.534E+01  1.434E+01  1.298E+01  1.138E+01  9.778E+00
  8.421E+00  7.442E+00  6.898E+00  6.667E+00  6.569E+00  6.462E+00  6.214E+00
  5.793E+00  5.240E+00  4.869E+00

>END
