# Supplementary material for: 3D structure of the Campi Flegrei caldera central sector reconstructed through short-period magnetotelluric imaging
Source: Sci Rep. 2022 Dec 2;12:20802. doi: 10.1038/s41598-022-24998-6 (PMC9716173; doi:10.1038/s41598-022-24998-6)
Supplement: Supplementary file 12 — Supplementary Information 12. [file 41598_2022_24998_MOESM12_ESM.zip › WFLEB33.edi]

>HEAD

    DATAID=WFLEB33
    FILEBY=anton
    ACQDATE=2004/01/01
    FILEDATE=2021/07/15
    STDVERS="SEG 1.0"
    PROGVERS="MT-Corrector 5.4"
    PROGDATE=2015/11/23
    EMPTY=1.000E+32

>INFO

= 0
    fieldnotes.electrode_ex.acqchan = 0.0
    fieldnotes.electrode_ex.chtype = EX
    fieldnotes.electrode_ex.id = 14.001
    fieldnotes.electrode_ex.x = 0.0
    fieldnotes.electrode_ex.x2 = 0.0
    fieldnotes.electrode_ex.y = 0.0
    fieldnotes.electrode_ex.y2 = 0.0
    fieldnotes.electrode_ey.acqchan = 0.0
    fieldnotes.electrode_ey.chtype = EY
    fieldnotes.electrode_ey.id = 15.001
    fieldnotes.electrode_ey.x = 0.0
    fieldnotes.electrode_ey.x2 = 0.0
    fieldnotes.electrode_ey.y = 0.0
    fieldnotes.electrode_ey.y2 = 0.0
    fieldnotes.magnetometer_hx.acqchan = 0.0
    fieldnotes.magnetometer_hx.azm = 0.0
    fieldnotes.magnetometer_hx.chtype = HX
    fieldnotes.magnetometer_hx.id = 11.001
    fieldnotes.magnetometer_hx.x = 0.0
    fieldnotes.magnetometer_hx.y = 0.0
    fieldnotes.magnetometer_hy.acqchan = 0.0
    fieldnotes.magnetometer_hy.azm = 90.0
    fieldnotes.magnetometer_hy.chtype = HY
    fieldnotes.magnetometer_hy.id = 12.001
    fieldnotes.magnetometer_hy.x = 0.0
    fieldnotes.magnetometer_hy.y = 0.0
    fieldnotes.magnetometer_hz.acqchan = 0.0
    fieldnotes.magnetometer_hz.azm = 0.0
    fieldnotes.magnetometer_hz.chtype = HZ
    fieldnotes.magnetometer_hz.id = 13.001
    fieldnotes.magnetometer_hz.x = 0.0
    fieldnotes.magnetometer_hz.y = 0.0
    processing.sign_convention = exp(+i \omega t)
    copyright.conditions_of_use = All data and metadata for this survey are available free of charge and may be copied freely, duplicated and further distributed provided this data set is cited as the reference. While the author(s) strive to provide data and metadata of best possible quality, neither the author(s) of this data set, not IRIS make any claims, promises, or guarantees about the accuracy, completeness, or adequacy of this information, and expressly disclaim liability for errors and omissions in the contents of this file. Guidelines about the quality or limitations of the data and metadata, as obtained from the author(s), are included for informational purposes only.
    provenance.creating_application = MTpy
    provenance.creation_time = 2021-08-30 09:47:33

>=DEFINEMEAS

>HMEAS ID=101.001 CHTYPE=HX
>HMEAS ID=102.001 CHTYPE=HY
>HMEAS ID=103.001 CHTYPE=HZ
>EMEAS ID=104.001 CHTYPE=EX
>EMEAS ID=105.001 CHTYPE=EY
>HMEAS ID=201.001 CHTYPE=HX
>HMEAS ID=202.001 CHTYPE=HY
>HMEAS ID=203.001 CHTYPE=HZ
>EMEAS ID=204.001 CHTYPE=EX
>EMEAS ID=205.001 CHTYPE=EY

>=MTSECT

    SECTID=SPLINE
    NFREQ=52
    HX=101.001
    HY=102.001
    HZ=103.001
    EX=104.001
    EY=105.001

>!**** FREQUENCIES ****!
>FREQ // 52
  1.000E+03  8.577E+02  7.356E+02  6.310E+02  5.412E+02  4.642E+02  3.981E+02
  3.415E+02  2.929E+02  2.512E+02  2.154E+02  1.848E+02  1.585E+02  1.359E+02
  1.166E+02  1.000E+02  8.577E+01  7.356E+01  6.310E+01  5.412E+01  4.642E+01
  3.981E+01  3.415E+01  2.929E+01  2.512E+01  2.154E+01  1.848E+01  1.585E+01
  1.359E+01  1.166E+01  1.000E+01  8.577E+00  7.356E+00  6.310E+00  5.412E+00
  4.642E+00  3.981E+00  3.415E+00  2.929E+00  2.512E+00  2.154E+00  1.848E+00
  1.585E+00  1.359E+00  1.166E+00  1.000E+00  8.577E-01  7.356E-01  6.310E-01
  5.412E-01  4.642E-01  3.981E-01

>!**** ROTATION ANGLES ****!
>ZROT NFREQ=52 // 52
  0.000E+00  0.000E+00  0.000E+00  0.000E+00  0.000E+00  0.000E+00  0.000E+00
  0.000E+00  0.000E+00  0.000E+00  0.000E+00  0.000E+00  0.000E+00  0.000E+00
  0.000E+00  0.000E+00  0.000E+00  0.000E+00  0.000E+00  0.000E+00  0.000E+00
  0.000E+00  0.000E+00  0.000E+00  0.000E+00  0.000E+00  0.000E+00  0.000E+00
  0.000E+00  0.000E+00  0.000E+00  0.000E+00  0.000E+00  0.000E+00  0.000E+00
  0.000E+00  0.000E+00  0.000E+00  0.000E+00  0.000E+00  0.000E+00  0.000E+00
  0.000E+00  0.000E+00  0.000E+00  0.000E+00  0.000E+00  0.000E+00  0.000E+00
  0.000E+00  0.000E+00  0.000E+00

>!**** IMPEDANCES ****!
>ZXXR NFREQ=52 ROT=ZROT // 52
  6.312E+02  6.070E+02  5.729E+02  5.296E+02  4.783E+02  4.210E+02  3.606E+02
  3.001E+02  2.426E+02  1.906E+02  1.454E+02  1.077E+02  7.724E+01  5.331E+01
  3.487E+01  2.084E+01  1.031E+01  2.487E+00 -3.188E+00 -7.145E+00 -9.699E+00
 -1.111E+01 -1.160E+01 -1.138E+01 -1.064E+01 -9.548E+00 -8.246E+00 -6.840E+00
 -5.405E+00 -3.996E+00 -2.650E+00 -1.394E+00 -2.559E-01  7.410E-01  1.573E+00
  2.227E+00  2.695E+00  2.986E+00  3.117E+00  3.115E+00  3.014E+00  2.846E+00
  2.642E+00  2.424E+00  2.211E+00  2.013E+00  1.835E+00  1.678E+00  1.540E+00
  1.419E+00  1.312E+00  1.215E+00
>ZXXI NFREQ=52 ROT=ZROT // 52
 -2.686E+01  5.277E+01  1.253E+02  1.889E+02  2.417E+02  2.818E+02  3.084E+02
  3.216E+02  3.226E+02  3.136E+02  2.975E+02  2.771E+02  2.547E+02  2.324E+02
  2.114E+02  1.922E+02  1.751E+02  1.597E+02  1.459E+02  1.332E+02  1.213E+02
  1.099E+02  9.912E+01  8.882E+01  7.910E+01  7.004E+01  6.171E+01  5.415E+01
  4.735E+01  4.126E+01  3.584E+01  3.099E+01  2.667E+01  2.281E+01  1.936E+01
  1.631E+01  1.363E+01  1.129E+01  9.296E+00  7.616E+00  6.227E+00  5.099E+00
  4.197E+00  3.487E+00  2.932E+00  2.501E+00  2.167E+00  1.905E+00  1.697E+00
  1.526E+00  1.383E+00  1.258E+00
>ZXX.VAR NFREQ=52 ROT=ZROT // 52
  1.427E+04  1.360E+04  1.216E+04  1.130E+04  1.017E+04  8.352E+03  6.450E+03
  5.211E+03  4.580E+03  4.122E+03  3.624E+03  3.069E+03  2.493E+03  1.973E+03
  1.558E+03  1.264E+03  1.076E+03  9.149E+02  7.205E+02  5.146E+02  3.358E+02
  2.082E+02  1.363E+02  9.908E+01  7.215E+01  4.819E+01  2.982E+01  1.779E+01
  1.110E+01  8.065E+00  6.686E+00  5.763E+00  4.847E+00  3.765E+00  2.716E+00
  1.915E+00  1.355E+00  9.678E-01  7.150E-01  5.763E-01  5.125E-01  4.698E-01
  4.171E-01  3.514E-01  2.809E-01  2.283E-01  2.042E-01  1.904E-01  1.690E-01
  1.397E-01  1.091E-01  8.912E-02
>ZXYR NFREQ=52 ROT=ZROT // 52
 -1.453E+03 -1.119E+03 -8.578E+02 -6.542E+02 -4.964E+02 -3.748E+02 -2.817E+02
 -2.110E+02 -1.575E+02 -1.174E+02 -8.739E+01 -6.515E+01 -4.870E+01 -3.658E+01
 -2.766E+01 -2.110E+01 -1.627E+01 -1.270E+01 -1.004E+01 -8.024E+00 -6.476E+00
 -5.259E+00 -4.277E+00 -3.464E+00 -2.774E+00 -2.179E+00 -1.660E+00 -1.205E+00
 -8.062E-01 -4.572E-01 -1.526E-01  1.130E-01  3.446E-01  5.469E-01  7.238E-01
  8.790E-01  1.015E+00  1.134E+00  1.236E+00  1.324E+00  1.398E+00  1.458E+00
  1.507E+00  1.546E+00  1.574E+00  1.595E+00  1.608E+00  1.615E+00  1.615E+00
  1.610E+00  1.599E+00  1.582E+00
>ZXYI NFREQ=52 ROT=ZROT // 52
 -4.550E+01  4.214E+01  9.199E+01  1.167E+02  1.251E+02  1.235E+02  1.160E+02
  1.056E+02  9.394E+01  8.231E+01  7.136E+01  6.143E+01  5.266E+01  4.505E+01
  3.853E+01  3.298E+01  2.828E+01  2.432E+01  2.096E+01  1.811E+01  1.568E+01
  1.361E+01  1.183E+01  1.030E+01  8.977E+00  7.842E+00  6.864E+00  6.022E+00
  5.297E+00  4.673E+00  4.135E+00  3.669E+00  3.264E+00  2.910E+00  2.596E+00
  2.316E+00  2.064E+00  1.833E+00  1.620E+00  1.423E+00  1.239E+00  1.066E+00
  9.055E-01  7.547E-01  6.133E-01  4.801E-01  3.542E-01  2.345E-01  1.198E-01
  9.055E-03 -9.890E-02 -2.046E-01
>ZXY.VAR NFREQ=52 ROT=ZROT // 52
  5.919E+03  4.837E+03  2.790E+03  1.723E+03  1.068E+03  7.002E+02  4.989E+02
  3.546E+02  2.400E+02  1.618E+02  1.128E+02  7.959E+01  5.519E+01  3.750E+01
  2.500E+01  1.644E+01  1.077E+01  7.184E+00  5.019E+00  3.709E+00  2.861E+00
  2.266E+00  1.807E+00  1.427E+00  1.103E+00  8.285E-01  6.093E-01  4.440E-01
  3.257E-01  2.452E-01  1.902E-01  1.517E-01  1.240E-01  1.028E-01  8.486E-02
  6.785E-02  5.219E-02  3.911E-02  2.891E-02  2.135E-02  1.595E-02  1.208E-02
  9.325E-03  7.415E-03  6.168E-03  5.492E-03  5.286E-03  5.256E-03  5.128E-03
  4.968E-03  4.941E-03  5.000E-03
>ZYXR NFREQ=52 ROT=ZROT // 52
 -7.508E+01 -7.662E+01 -7.705E+01 -7.620E+01 -7.397E+01 -7.040E+01 -6.567E+01
 -6.010E+01 -5.407E+01 -4.795E+01 -4.206E+01 -3.660E+01 -3.170E+01 -2.739E+01
 -2.365E+01 -2.042E+01 -1.764E+01 -1.523E+01 -1.314E+01 -1.129E+01 -9.644E+00
 -8.152E+00 -6.782E+00 -5.512E+00 -4.333E+00 -3.244E+00 -2.253E+00 -1.376E+00
 -6.254E-01 -1.339E-02  4.561E-01  7.864E-01  9.896E-01  1.083E+00  1.089E+00
  1.030E+00  9.278E-01  8.015E-01  6.666E-01  5.346E-01  4.126E-01  3.048E-01
  2.128E-01  1.364E-01  7.464E-02  2.564E-02 -1.236E-02 -4.134E-02 -6.296E-02
 -7.865E-02 -8.954E-02 -9.656E-02
>ZYXI NFREQ=52 ROT=ZROT // 52
  1.222E+01  3.951E+00 -4.378E+00 -1.246E+01 -1.988E+01 -2.623E+01 -3.113E+01
 -3.435E+01 -3.587E+01 -3.583E+01 -3.453E+01 -3.233E+01 -2.961E+01 -2.670E+01
 -2.384E+01 -2.119E+01 -1.886E+01 -1.686E+01 -1.521E+01 -1.385E+01 -1.276E+01
 -1.187E+01 -1.114E+01 -1.050E+01 -9.922E+00 -9.356E+00 -8.776E+00 -8.167E+00
 -7.524E+00 -6.854E+00 -6.171E+00 -5.494E+00 -4.841E+00 -4.227E+00 -3.666E+00
 -3.163E+00 -2.720E+00 -2.336E+00 -2.007E+00 -1.726E+00 -1.487E+00 -1.284E+00
 -1.111E+00 -9.644E-01 -8.388E-01 -7.308E-01 -6.377E-01 -5.569E-01 -4.864E-01
 -4.247E-01 -3.702E-01 -3.221E-01
>ZYX.VAR NFREQ=52 ROT=ZROT // 52
  8.181E+02  7.874E+02  7.199E+02  6.688E+02  6.024E+02  5.015E+02  3.910E+02
  3.043E+02  2.401E+02  1.809E+02  1.256E+02  8.296E+01  5.473E+01  3.695E+01
  2.616E+01  1.953E+01  1.524E+01  1.220E+01  9.704E+00  7.454E+00  5.341E+00
  3.557E+00  2.288E+00  1.476E+00  9.790E-01  6.884E-01  5.267E-01  4.439E-01
  4.070E-01  3.932E-01  3.831E-01  3.607E-01  3.185E-01  2.568E-01  1.923E-01
  1.407E-01  1.035E-01  7.709E-02  5.835E-02  4.464E-02  3.439E-02  2.674E-02
  2.099E-02  1.652E-02  1.293E-02  1.005E-02  7.746E-03  5.968E-03  4.639E-03
  3.589E-03  2.699E-03  2.156E-03
>ZYYR NFREQ=52 ROT=ZROT // 52
  2.424E+02  1.443E+02  7.546E+01  3.077E+01  4.666E+00 -8.218E+00 -1.271E+01
 -1.258E+01 -1.044E+01 -7.817E+00 -5.474E+00 -3.665E+00 -2.384E+00 -1.529E+00
 -9.794E-01 -6.335E-01 -4.182E-01 -2.842E-01 -2.000E-01 -1.465E-01 -1.119E-01
 -8.896E-02 -7.331E-02 -6.208E-02 -5.335E-02 -4.572E-02 -3.814E-02 -2.992E-02
 -2.081E-02 -1.120E-02 -2.093E-03  4.950E-03  8.370E-03  7.050E-03  9.625E-04
 -8.901E-03 -2.065E-02 -3.223E-02 -4.197E-02 -4.890E-02 -5.285E-02 -5.420E-02
 -5.360E-02 -5.175E-02 -4.921E-02 -4.642E-02 -4.363E-02 -4.098E-02 -3.855E-02
 -3.632E-02 -3.428E-02 -3.237E-02
>ZYYI NFREQ=52 ROT=ZROT // 52
  2.070E+02  1.910E+02  1.624E+02  1.293E+02  9.732E+01  6.973E+01  4.790E+01
  3.176E+01  2.047E+01  1.290E+01  8.010E+00  4.927E+00  3.024E+00  1.866E+00
  1.169E+00  7.502E-01  4.987E-01  3.467E-01  2.542E-01  1.977E-01  1.637E-01
  1.444E-01  1.352E-01  1.336E-01  1.382E-01  1.482E-01  1.628E-01  1.812E-01
  2.021E-01  2.233E-01  2.428E-01  2.579E-01  2.664E-01  2.669E-01  2.591E-01
  2.434E-01  2.215E-01  1.957E-01  1.683E-01  1.417E-01  1.173E-01  9.609E-02
  7.841E-02  6.409E-02  5.276E-02  4.389E-02  3.698E-02  3.156E-02  2.724E-02
  2.371E-02  2.075E-02  1.817E-02
>ZYY.VAR NFREQ=52 ROT=ZROT // 52
  9.022E+03  7.021E+03  3.418E+03  2.042E+03  1.243E+03  7.310E+02  4.219E+02
  2.331E+02  1.200E+02  5.678E+01  2.456E+01  9.964E+00  4.099E+00  1.816E+00
  8.763E-01  4.732E-01  2.764E-01  1.733E-01  1.147E-01  7.935E-02  5.672E-02
  4.199E-02  3.273E-02  2.708E-02  2.368E-02  2.179E-02  2.112E-02  2.159E-02
  2.332E-02  2.633E-02  3.018E-02  3.389E-02  3.518E-02  3.199E-02  2.578E-02
  1.906E-02  1.326E-02  8.944E-03  6.007E-03  4.064E-03  2.804E-03  1.991E-03
  1.455E-03  1.070E-03  7.680E-04  5.416E-04  3.831E-04  2.762E-04  2.060E-04
  1.577E-04  1.212E-04  1.001E-04
>ZDETR NFREQ=52 ROT=ZROT // 52
  2.380E+02  2.305E+02  2.228E+02  2.146E+02  2.051E+02  1.934E+02  1.784E+02
  1.601E+02  1.392E+02  1.174E+02  9.633E+01  7.677E+01  5.896E+01  4.356E+01
  3.122E+01  2.207E+01  1.588E+01  1.209E+01  1.014E+01  9.460E+00  9.596E+00
  1.013E+01  1.067E+01  1.089E+01  1.053E+01  9.567E+00  8.232E+00  6.898E+00
  5.842E+00  5.175E+00  4.852E+00  4.735E+00  4.632E+00  4.371E+00  3.871E+00
  3.194E+00  2.477E+00  1.835E+00  1.330E+00  9.711E-01  7.387E-01  6.018E-01
  5.312E-01  5.029E-01  4.992E-01  5.078E-01  5.206E-01  5.330E-01  5.419E-01
  5.462E-01  5.453E-01  5.392E-01
>ZDETI NFREQ=52 ROT=ZROT // 52
  2.687E+02  2.403E+02  2.121E+02  1.826E+02  1.515E+02  1.194E+02  8.862E+01
  6.204E+01  4.262E+01  3.224E+01  2.938E+01  3.076E+01  3.323E+01  3.425E+01
  3.316E+01  3.054E+01  2.715E+01  2.361E+01  2.021E+01  1.704E+01  1.401E+01
  1.097E+01  7.846E+00  4.655E+00  1.586E+00 -1.040E+00 -2.900E+00 -3.919E+00
 -4.242E+00 -4.043E+00 -3.469E+00 -2.603E+00 -1.532E+00 -3.764E-01  6.713E-01
  1.441E+00  1.890E+00  2.066E+00  2.056E+00  1.942E+00  1.781E+00  1.610E+00
  1.444E+00  1.289E+00  1.148E+00  1.018E+00  9.000E-01  7.912E-01  6.912E-01
  5.992E-01  5.145E-01  4.366E-01
>ZDET.VAR NFREQ=52 ROT=ZROT // 52
  1.916E+04  1.715E+04  1.302E+04  1.013E+04  7.573E+03  5.096E+03  3.120E+03
  1.946E+03  1.317E+03  8.753E+02  5.263E+02  3.071E+02  1.940E+02  1.326E+02
  9.364E+01  6.784E+01  5.001E+01  3.644E+01  2.508E+01  1.626E+01  1.033E+01
  6.597E+00  4.267E+00  2.826E+00  1.947E+00  1.417E+00  1.100E+00  9.105E-01
  7.953E-01  7.182E-01  6.526E-01  5.797E-01  4.966E-01  4.063E-01  3.204E-01
  2.487E-01  1.923E-01  1.487E-01  1.152E-01  8.961E-02  7.009E-02  5.531E-02
  4.406E-02  3.526E-02  2.817E-02  2.251E-02  1.806E-02  1.464E-02  1.209E-02
  1.010E-02  8.448E-03  7.438E-03

>!**** ROTATION ANGLES ****!
>RHOROT NFREQ=52 // 52
  0.000E+00  0.000E+00  0.000E+00  0.000E+00  0.000E+00  0.000E+00  0.000E+00
  0.000E+00  0.000E+00  0.000E+00  0.000E+00  0.000E+00  0.000E+00  0.000E+00
  0.000E+00  0.000E+00  0.000E+00  0.000E+00  0.000E+00  0.000E+00  0.000E+00
  0.000E+00  0.000E+00  0.000E+00  0.000E+00  0.000E+00  0.000E+00  0.000E+00
  0.000E+00  0.000E+00  0.000E+00  0.000E+00  0.000E+00  0.000E+00  0.000E+00
  0.000E+00  0.000E+00  0.000E+00  0.000E+00  0.000E+00  0.000E+00  0.000E+00
  0.000E+00  0.000E+00  0.000E+00  0.000E+00  0.000E+00  0.000E+00  0.000E+00
  0.000E+00  0.000E+00  0.000E+00

>!**** APPARENT RESISTIVITIES AND PHASES ****!
>RHOXY NFREQ=52 ROT=RHOROT // 52
  4.227E+02  2.925E+02  2.024E+02  1.400E+02  9.685E+01  6.711E+01  4.664E+01
  3.260E+01  2.296E+01  1.636E+01  1.182E+01  8.679E+00  6.493E+00  4.955E+00
  3.859E+00  3.066E+00  2.483E+00  2.046E+00  1.711E+00  1.450E+00  1.240E+00
  1.069E+00  9.264E-01  8.058E-01  7.030E-01  6.149E-01  5.398E-01  4.760E-01
  4.224E-01  3.782E-01  3.424E-01  3.142E-01  2.929E-01  2.778E-01  2.685E-01
  2.645E-01  2.657E-01  2.720E-01  2.836E-01  3.007E-01  3.237E-01  3.533E-01
  3.902E-01  4.353E-01  4.897E-01  5.549E-01  6.323E-01  7.238E-01  8.317E-01
  9.582E-01  1.106E+00  1.278E+00
>PHSXY NFREQ=52 ROT=RHOROT // 52
  1.818E+02  1.778E+02  1.739E+02  1.699E+02  1.659E+02  1.618E+02  1.576E+02
  1.534E+02  1.492E+02  1.450E+02  1.408E+02  1.367E+02  1.328E+02  1.291E+02
  1.257E+02  1.226E+02  1.199E+02  1.176E+02  1.156E+02  1.139E+02  1.124E+02
  1.111E+02  1.099E+02  1.086E+02  1.072E+02  1.055E+02  1.036E+02  1.013E+02
  9.865E+01  9.559E+01  9.211E+01  8.824E+01  8.397E+01  7.936E+01  7.442E+01
  6.922E+01  6.381E+01  5.827E+01  5.266E+01  4.706E+01  4.155E+01  3.618E+01
  3.100E+01  2.603E+01  2.128E+01  1.675E+01  1.242E+01  8.263E+00  4.243E+00
  3.222E-01 -3.539E+00 -7.370E+00
>RHOXY.ERR NFREQ=52 ROT=RHOROT // 52
  3.191E-02  3.732E-02  3.681E-02  3.754E-02  3.835E-02  4.024E-02  4.389E-02
  4.769E-02  5.040E-02  5.286E-02  5.596E-02  5.913E-02  6.139E-02  6.250E-02
  6.245E-02  6.138E-02  5.968E-02  5.803E-02  5.728E-02  5.776E-02  5.917E-02
  6.117E-02  6.329E-02  6.505E-02  6.606E-02  6.610E-02  6.537E-02  6.420E-02
  6.307E-02  6.246E-02  6.243E-02  6.284E-02  6.351E-02  6.409E-02  6.397E-02
  6.228E-02  5.897E-02  5.461E-02  4.979E-02  4.500E-02  4.057E-02  3.658E-02
  3.309E-02  3.022E-02  2.809E-02  2.691E-02  2.670E-02  2.687E-02  2.674E-02
  2.648E-02  2.654E-02  2.682E-02
>PHSXY.ERR NFREQ=52 ROT=RHOROT // 52
  4.289E+00  5.033E+00  4.963E+00  5.063E+00  5.175E+00  5.435E+00  5.942E+00
  6.471E+00  6.850E+00  7.195E+00  7.632E+00  8.079E+00  8.400E+00  8.558E+00
  8.550E+00  8.398E+00  8.157E+00  7.923E+00  7.818E+00  7.885E+00  8.085E+00
  8.369E+00  8.670E+00  8.920E+00  9.065E+00  9.071E+00  8.965E+00  8.800E+00
  8.639E+00  8.552E+00  8.548E+00  8.606E+00  8.700E+00  8.784E+00  8.766E+00
  8.526E+00  8.056E+00  7.441E+00  6.765E+00  6.096E+00  5.482E+00  4.931E+00
  4.451E+00  4.057E+00  3.767E+00  3.606E+00  3.578E+00  3.601E+00  3.583E+00
  3.548E+00  3.556E+00  3.594E+00
>RHOYX NFREQ=52 ROT=RHOROT // 52
  1.157E+00  1.373E+00  1.619E+00  1.890E+00  2.168E+00  2.432E+00  2.654E+00
  2.807E+00  2.875E+00  2.853E+00  2.749E+00  2.581E+00  2.375E+00  2.152E+00
  1.934E+00  1.732E+00  1.554E+00  1.404E+00  1.280E+00  1.180E+00  1.102E+00
  1.042E+00  9.959E-01  9.609E-01  9.333E-01  9.103E-01  8.886E-01  8.656E-01
  8.386E-01  8.058E-01  7.658E-01  7.182E-01  6.637E-01  6.037E-01  5.406E-01
  4.768E-01  4.150E-01  3.574E-01  3.054E-01  2.598E-01  2.210E-01  1.884E-01
  1.616E-01  1.396E-01  1.216E-01  1.069E-01  9.485E-02  8.478E-02  7.626E-02
  6.894E-02  6.252E-02  5.679E-02
>PHSYX NFREQ=52 ROT=RHOROT // 52
 -1.892E+02 -1.830E+02 -1.767E+02 -1.707E+02 -1.650E+02 -1.596E+02 -1.546E+02
 -1.502E+02 -1.464E+02 -1.432E+02 -1.406E+02 -1.385E+02 -1.369E+02 -1.357E+02
 -1.348E+02 -1.339E+02 -1.331E+02 -1.321E+02 -1.308E+02 -1.292E+02 -1.271E+02
 -1.245E+02 -1.213E+02 -1.177E+02 -1.136E+02 -1.091E+02 -1.044E+02 -9.956E+01
 -9.475E+01 -9.011E+01 -8.577E+01 -8.185E+01 -7.845E+01 -7.563E+01 -7.345E+01
 -7.196E+01 -7.117E+01 -7.107E+01 -7.162E+01 -7.279E+01 -7.449E+01 -7.664E+01
 -7.916E+01 -8.195E+01 -8.491E+01 -8.799E+01 -9.111E+01 -9.425E+01 -9.738E+01
 -1.005E+02 -1.036E+02 -1.067E+02
>RHOYX.ERR NFREQ=52 ROT=RHOROT // 52
  2.048E-01  1.998E-01  1.909E-01  1.846E-01  1.774E-01  1.661E-01  1.528E-01
  1.424E-01  1.355E-01  1.281E-01  1.181E-01  1.076E-01  9.889E-02  9.251E-02
  8.885E-02  8.766E-02  8.823E-02  8.961E-02  9.034E-02  8.909E-02  8.450E-02
  7.692E-02  6.847E-02  6.073E-02  5.439E-02  4.999E-02  4.785E-02  4.805E-02
  5.041E-02  5.445E-02  5.936E-02  6.405E-02  6.747E-02  6.854E-02  6.771E-02
  6.663E-02  6.616E-02  6.643E-02  6.747E-02  6.901E-02  7.085E-02  7.296E-02
  7.528E-02  7.749E-02  7.923E-02  8.036E-02  8.087E-02  8.107E-02  8.135E-02
  8.126E-02  7.997E-02  8.093E-02
>PHSYX.ERR NFREQ=52 ROT=RHOROT // 52
  3.084E+01  2.998E+01  2.846E+01  2.740E+01  2.619E+01  2.434E+01  2.218E+01
  2.053E+01  1.944E+01  1.828E+01  1.675E+01  1.516E+01  1.385E+01  1.291E+01
  1.237E+01  1.219E+01  1.228E+01  1.248E+01  1.259E+01  1.240E+01  1.173E+01
  1.063E+01  9.409E+00  8.306E+00  7.410E+00  6.793E+00  6.493E+00  6.522E+00
  6.851E+00  7.419E+00  8.112E+00  8.777E+00  9.266E+00  9.419E+00  9.301E+00
  9.146E+00  9.078E+00  9.118E+00  9.266E+00  9.487E+00  9.750E+00  1.005E+01
  1.039E+01  1.071E+01  1.096E+01  1.112E+01  1.120E+01  1.123E+01  1.127E+01
  1.126E+01  1.107E+01  1.121E+01
>RHODET NFREQ=52 ROT=RHOROT // 52
  2.577E+01  2.585E+01  2.572E+01  2.516E+01  2.403E+01  2.226E+01  1.994E+01
  1.726E+01  1.447E+01  1.180E+01  9.415E+00  7.403E+00  5.781E+00  4.518E+00
  3.558E+00  2.839E+00  2.307E+00  1.913E+00  1.621E+00  1.404E+00  1.242E+00
  1.120E+00  1.028E+00  9.574E-01  9.028E-01  8.597E-01  8.245E-01  7.943E-01
  7.668E-01  7.397E-01  7.115E-01  6.808E-01  6.471E-01  6.101E-01  5.704E-01
  5.291E-01  4.876E-01  4.473E-01  4.095E-01  3.753E-01  3.453E-01  3.198E-01
  2.987E-01  2.818E-01  2.688E-01  2.590E-01  2.521E-01  2.474E-01  2.445E-01
  2.430E-01  2.422E-01  2.418E-01
>PHSDET NFREQ=52 ROT=RHOROT // 52
  4.847E+01  4.619E+01  4.360E+01  4.040E+01  3.645E+01  3.168E+01  2.641E+01
  2.118E+01  1.702E+01  1.536E+01  1.696E+01  2.184E+01  2.941E+01  3.817E+01
  4.672E+01  5.414E+01  5.968E+01  6.288E+01  6.336E+01  6.097E+01  5.558E+01
  4.730E+01  3.632E+01  2.315E+01  8.568E+00 -6.207E+00 -1.941E+01 -2.960E+01
 -3.598E+01 -3.800E+01 -3.556E+01 -2.879E+01 -1.830E+01 -4.921E+00  9.838E+00
  2.428E+01  3.735E+01  4.840E+01  5.710E+01  6.343E+01  6.748E+01  6.951E+01
  6.980E+01  6.869E+01  6.650E+01  6.350E+01  5.995E+01  5.604E+01  5.190E+01
  4.765E+01  4.333E+01  3.900E+01
>RHODET.ERR NFREQ=52 ROT=RHOROT // 52
  2.095E-01  2.132E-01  2.023E-01  1.956E-01  1.878E-01  1.742E-01  1.571E-01
  1.450E-01  1.410E-01  1.377E-01  1.297E-01  1.213E-01  1.180E-01  1.191E-01
  1.216E-01  1.248E-01  1.282E-01  1.296E-01  1.264E-01  1.186E-01  1.091E-01
  9.970E-02  9.085E-02  8.309E-02  7.696E-02  7.284E-02  7.084E-02  7.089E-02
  7.274E-02  7.585E-02  7.944E-02  8.250E-02  8.447E-02  8.495E-02  8.426E-02
  8.328E-02  8.242E-02  8.173E-02  8.122E-02  8.081E-02  8.047E-02  8.021E-02
  7.999E-02  7.956E-02  7.868E-02  7.742E-02  7.596E-02  7.461E-02  7.366E-02
  7.296E-02  7.221E-02  7.317E-02
>PHSDET.ERR NFREQ=52 ROT=RHOROT // 52
  3.165E+01  3.230E+01  3.041E+01  2.926E+01  2.793E+01  2.566E+01  2.287E+01
  2.094E+01  2.031E+01  1.979E+01  1.854E+01  1.724E+01  1.673E+01  1.690E+01
  1.728E+01  1.778E+01  1.830E+01  1.852E+01  1.802E+01  1.682E+01  1.538E+01
  1.397E+01  1.266E+01  1.152E+01  1.063E+01  1.004E+01  9.750E+00  9.757E+00
  1.002E+01  1.047E+01  1.099E+01  1.144E+01  1.172E+01  1.179E+01  1.169E+01
  1.155E+01  1.143E+01  1.133E+01  1.125E+01  1.119E+01  1.114E+01  1.110E+01
  1.107E+01  1.101E+01  1.088E+01  1.070E+01  1.049E+01  1.029E+01  1.016E+01
  1.005E+01  9.947E+00  1.008E+01

>END
