# Supplementary material for: 3D structure of the Campi Flegrei caldera central sector reconstructed through short-period magnetotelluric imaging
Source: Sci Rep. 2022 Dec 2;12:20802. doi: 10.1038/s41598-022-24998-6 (PMC9716173; doi:10.1038/s41598-022-24998-6)
Supplement: Supplementary file 12 — Supplementary Information 12. [file 41598_2022_24998_MOESM12_ESM.zip › WFLEB34.edi]

>HEAD

    DATAID=WFLEB34
    FILEBY=anton
    ACQDATE=2004/01/01
    FILEDATE=2021/07/15
    STDVERS="SEG 1.0"
    PROGVERS="MT-Corrector 5.4"
    PROGDATE=2015/11/23
    EMPTY=1.000E+32

>INFO

= 0
    fieldnotes.electrode_ex.acqchan = 0.0
    fieldnotes.electrode_ex.chtype = EX
    fieldnotes.electrode_ex.id = 14.001
    fieldnotes.electrode_ex.x = 0.0
    fieldnotes.electrode_ex.x2 = 0.0
    fieldnotes.electrode_ex.y = 0.0
    fieldnotes.electrode_ex.y2 = 0.0
    fieldnotes.electrode_ey.acqchan = 0.0
    fieldnotes.electrode_ey.chtype = EY
    fieldnotes.electrode_ey.id = 15.001
    fieldnotes.electrode_ey.x = 0.0
    fieldnotes.electrode_ey.x2 = 0.0
    fieldnotes.electrode_ey.y = 0.0
    fieldnotes.electrode_ey.y2 = 0.0
    fieldnotes.magnetometer_hx.acqchan = 0.0
    fieldnotes.magnetometer_hx.azm = 0.0
    fieldnotes.magnetometer_hx.chtype = HX
    fieldnotes.magnetometer_hx.id = 11.001
    fieldnotes.magnetometer_hx.x = 0.0
    fieldnotes.magnetometer_hx.y = 0.0
    fieldnotes.magnetometer_hy.acqchan = 0.0
    fieldnotes.magnetometer_hy.azm = 90.0
    fieldnotes.magnetometer_hy.chtype = HY
    fieldnotes.magnetometer_hy.id = 12.001
    fieldnotes.magnetometer_hy.x = 0.0
    fieldnotes.magnetometer_hy.y = 0.0
    fieldnotes.magnetometer_hz.acqchan = 0.0
    fieldnotes.magnetometer_hz.azm = 0.0
    fieldnotes.magnetometer_hz.chtype = HZ
    fieldnotes.magnetometer_hz.id = 13.001
    fieldnotes.magnetometer_hz.x = 0.0
    fieldnotes.magnetometer_hz.y = 0.0
    processing.sign_convention = exp(+i \omega t)
    copyright.conditions_of_use = All data and metadata for this survey are available free of charge and may be copied freely, duplicated and further distributed provided this data set is cited as the reference. While the author(s) strive to provide data and metadata of best possible quality, neither the author(s) of this data set, not IRIS make any claims, promises, or guarantees about the accuracy, completeness, or adequacy of this information, and expressly disclaim liability for errors and omissions in the contents of this file. Guidelines about the quality or limitations of the data and metadata, as obtained from the author(s), are included for informational purposes only.
    provenance.creating_application = MTpy
    provenance.creation_time = 2021-08-30 09:47:42

>=DEFINEMEAS

>HMEAS ID=101.001 CHTYPE=HX
>HMEAS ID=102.001 CHTYPE=HY
>HMEAS ID=103.001 CHTYPE=HZ
>EMEAS ID=104.001 CHTYPE=EX
>EMEAS ID=105.001 CHTYPE=EY
>HMEAS ID=201.001 CHTYPE=HX
>HMEAS ID=202.001 CHTYPE=HY
>HMEAS ID=203.001 CHTYPE=HZ
>EMEAS ID=204.001 CHTYPE=EX
>EMEAS ID=205.001 CHTYPE=EY

>=MTSECT

    SECTID=SPLINE
    NFREQ=52
    HX=101.001
    HY=102.001
    HZ=103.001
    EX=104.001
    EY=105.001

>!**** FREQUENCIES ****!
>FREQ // 52
  1.000E+03  8.577E+02  7.356E+02  6.310E+02  5.412E+02  4.642E+02  3.981E+02
  3.415E+02  2.929E+02  2.512E+02  2.154E+02  1.848E+02  1.585E+02  1.359E+02
  1.166E+02  1.000E+02  8.577E+01  7.356E+01  6.310E+01  5.412E+01  4.642E+01
  3.981E+01  3.415E+01  2.929E+01  2.512E+01  2.154E+01  1.848E+01  1.585E+01
  1.359E+01  1.166E+01  1.000E+01  8.577E+00  7.356E+00  6.310E+00  5.412E+00
  4.642E+00  3.981E+00  3.415E+00  2.929E+00  2.512E+00  2.154E+00  1.848E+00
  1.585E+00  1.359E+00  1.166E+00  1.000E+00  8.577E-01  7.356E-01  6.310E-01
  5.412E-01  4.642E-01  3.981E-01

>!**** ROTATION ANGLES ****!
>ZROT NFREQ=52 // 52
  0.000E+00  0.000E+00  0.000E+00  0.000E+00  0.000E+00  0.000E+00  0.000E+00
  0.000E+00  0.000E+00  0.000E+00  0.000E+00  0.000E+00  0.000E+00  0.000E+00
  0.000E+00  0.000E+00  0.000E+00  0.000E+00  0.000E+00  0.000E+00  0.000E+00
  0.000E+00  0.000E+00  0.000E+00  0.000E+00  0.000E+00  0.000E+00  0.000E+00
  0.000E+00  0.000E+00  0.000E+00  0.000E+00  0.000E+00  0.000E+00  0.000E+00
  0.000E+00  0.000E+00  0.000E+00  0.000E+00  0.000E+00  0.000E+00  0.000E+00
  0.000E+00  0.000E+00  0.000E+00  0.000E+00  0.000E+00  0.000E+00  0.000E+00
  0.000E+00  0.000E+00  0.000E+00

>!**** IMPEDANCES ****!
>ZXXR NFREQ=52 ROT=ZROT // 52
 -3.122E+01 -1.603E+01 -5.336E+00  2.402E+00  8.079E+00  1.220E+01  1.498E+01
  1.656E+01  1.708E+01  1.672E+01  1.570E+01  1.425E+01  1.261E+01  1.093E+01
  9.374E+00  8.013E+00  6.892E+00  6.020E+00  5.388E+00  4.970E+00  4.738E+00
  4.658E+00  4.692E+00  4.797E+00  4.926E+00  5.031E+00  5.070E+00  5.009E+00
  4.836E+00  4.553E+00  4.185E+00  3.764E+00  3.328E+00  2.910E+00  2.533E+00
  2.214E+00  1.956E+00  1.757E+00  1.609E+00  1.501E+00  1.423E+00  1.365E+00
  1.319E+00  1.279E+00  1.242E+00  1.204E+00  1.166E+00  1.127E+00  1.087E+00
  1.046E+00  1.003E+00  9.598E-01
>ZXXI NFREQ=52 ROT=ZROT // 52
  2.320E+02  1.827E+02  1.435E+02  1.123E+02  8.734E+01  6.729E+01  5.114E+01
  3.811E+01  2.764E+01  1.932E+01  1.282E+01  7.865E+00  4.189E+00  1.560E+00
 -2.471E-01 -1.436E+00 -2.176E+00 -2.601E+00 -2.808E+00 -2.861E+00 -2.794E+00
 -2.624E+00 -2.353E+00 -1.978E+00 -1.499E+00 -9.237E-01 -2.761E-01  4.087E-01
  1.086E+00  1.710E+00  2.244E+00  2.662E+00  2.957E+00  3.132E+00  3.203E+00
  3.186E+00  3.101E+00  2.965E+00  2.793E+00  2.598E+00  2.389E+00  2.175E+00
  1.962E+00  1.756E+00  1.562E+00  1.382E+00  1.217E+00  1.068E+00  9.329E-01
  8.116E-01  7.025E-01  6.041E-01
>ZXX.VAR NFREQ=52 ROT=ZROT // 52
  8.450E+02  7.113E+02  4.512E+02  2.985E+02  1.939E+02  1.235E+02  7.993E+01
  5.449E+01  3.935E+01  2.853E+01  2.002E+01  1.413E+01  1.045E+01  8.016E+00
  6.219E+00  4.814E+00  3.672E+00  2.747E+00  2.017E+00  1.497E+00  1.186E+00
  1.011E+00  8.872E-01  7.906E-01  7.280E-01  6.909E-01  6.539E-01  5.983E-01
  5.170E-01  4.155E-01  3.179E-01  2.408E-01  1.855E-01  1.494E-01  1.268E-01
  1.127E-01  1.031E-01  9.491E-02  8.733E-02  8.094E-02  7.570E-02  7.090E-02
  6.580E-02  5.964E-02  5.244E-02  4.575E-02  4.071E-02  3.697E-02  3.383E-02
  3.004E-02  2.477E-02  2.065E-02
>ZXYR NFREQ=52 ROT=ZROT // 52
  8.928E+01  7.981E+01  7.129E+01  6.366E+01  5.686E+01  5.086E+01  4.559E+01
  4.101E+01  3.706E+01  3.369E+01  3.084E+01  2.845E+01  2.646E+01  2.480E+01
  2.339E+01  2.218E+01  2.109E+01  2.007E+01  1.908E+01  1.809E+01  1.708E+01
  1.605E+01  1.500E+01  1.395E+01  1.292E+01  1.190E+01  1.092E+01  9.984E+00
  9.105E+00  8.286E+00  7.534E+00  6.850E+00  6.236E+00  5.690E+00  5.211E+00
  4.793E+00  4.433E+00  4.125E+00  3.863E+00  3.642E+00  3.458E+00  3.304E+00
  3.178E+00  3.074E+00  2.989E+00  2.920E+00  2.863E+00  2.815E+00  2.774E+00
  2.736E+00  2.700E+00  2.664E+00
>ZXYI NFREQ=52 ROT=ZROT // 52
  8.286E+01  7.813E+01  7.354E+01  6.909E+01  6.477E+01  6.060E+01  5.656E+01
  5.267E+01  4.892E+01  4.531E+01  4.184E+01  3.850E+01  3.531E+01  3.225E+01
  2.934E+01  2.658E+01  2.399E+01  2.159E+01  1.939E+01  1.740E+01  1.562E+01
  1.406E+01  1.270E+01  1.153E+01  1.052E+01  9.645E+00  8.892E+00  8.232E+00
  7.647E+00  7.121E+00  6.640E+00  6.195E+00  5.778E+00  5.387E+00  5.018E+00
  4.670E+00  4.344E+00  4.039E+00  3.756E+00  3.495E+00  3.256E+00  3.038E+00
  2.840E+00  2.660E+00  2.499E+00  2.352E+00  2.219E+00  2.097E+00  1.983E+00
  1.877E+00  1.777E+00  1.680E+00
>ZXY.VAR NFREQ=52 ROT=ZROT // 52
  7.608E+01  6.866E+01  5.328E+01  4.372E+01  3.614E+01  2.969E+01  2.437E+01
  2.015E+01  1.676E+01  1.387E+01  1.135E+01  9.237E+00  7.518E+00  6.138E+00
  5.042E+00  4.180E+00  3.505E+00  2.970E+00  2.536E+00  2.177E+00  1.875E+00
  1.612E+00  1.370E+00  1.148E+00  9.510E-01  7.798E-01  6.309E-01  5.028E-01
  3.961E-01  3.099E-01  2.409E-01  1.861E-01  1.446E-01  1.150E-01  9.465E-02
  8.117E-02  7.292E-02  6.888E-02  6.793E-02  6.884E-02  6.981E-02  6.826E-02
  6.356E-02  5.840E-02  5.453E-02  5.128E-02  4.788E-02  4.442E-02  4.118E-02
  3.847E-02  3.655E-02  3.558E-02
>ZYXR NFREQ=52 ROT=ZROT // 52
 -1.830E+02 -1.632E+02 -1.455E+02 -1.297E+02 -1.155E+02 -1.028E+02 -9.139E+01
 -8.119E+01 -7.207E+01 -6.395E+01 -5.673E+01 -5.034E+01 -4.471E+01 -3.976E+01
 -3.542E+01 -3.160E+01 -2.825E+01 -2.528E+01 -2.263E+01 -2.025E+01 -1.810E+01
 -1.613E+01 -1.431E+01 -1.264E+01 -1.110E+01 -9.691E+00 -8.413E+00 -7.265E+00
 -6.250E+00 -5.364E+00 -4.601E+00 -3.954E+00 -3.413E+00 -2.966E+00 -2.600E+00
 -2.304E+00 -2.065E+00 -1.874E+00 -1.720E+00 -1.596E+00 -1.495E+00 -1.411E+00
 -1.340E+00 -1.278E+00 -1.223E+00 -1.172E+00 -1.124E+00 -1.078E+00 -1.033E+00
 -9.888E-01 -9.462E-01 -9.049E-01
>ZYXI NFREQ=52 ROT=ZROT // 52
 -1.295E+02 -1.179E+02 -1.074E+02 -9.774E+01 -8.896E+01 -8.098E+01 -7.373E+01
 -6.716E+01 -6.120E+01 -5.581E+01 -5.093E+01 -4.650E+01 -4.247E+01 -3.879E+01
 -3.540E+01 -3.227E+01 -2.936E+01 -2.665E+01 -2.410E+01 -2.170E+01 -1.946E+01
 -1.736E+01 -1.541E+01 -1.360E+01 -1.194E+01 -1.044E+01 -9.082E+00 -7.876E+00
 -6.812E+00 -5.882E+00 -5.076E+00 -4.384E+00 -3.793E+00 -3.292E+00 -2.869E+00
 -2.512E+00 -2.214E+00 -1.964E+00 -1.755E+00 -1.582E+00 -1.438E+00 -1.319E+00
 -1.222E+00 -1.142E+00 -1.076E+00 -1.022E+00 -9.760E-01 -9.371E-01 -9.029E-01
 -8.721E-01 -8.435E-01 -8.162E-01
>ZYX.VAR NFREQ=52 ROT=ZROT // 52
  1.001E+02  9.122E+01  7.262E+01  5.835E+01  4.724E+01  3.922E+01  3.382E+01
  3.028E+01  2.779E+01  2.556E+01  2.314E+01  2.050E+01  1.774E+01  1.512E+01
  1.278E+01  1.071E+01  8.865E+00  7.350E+00  6.225E+00  5.428E+00  4.870E+00
  4.442E+00  4.037E+00  3.572E+00  2.994E+00  2.348E+00  1.750E+00  1.266E+00
  9.076E-01  6.617E-01  4.969E-01  3.877E-01  3.150E-01  2.654E-01  2.297E-01
  2.009E-01  1.740E-01  1.452E-01  1.162E-01  9.136E-02  7.200E-02  5.734E-02
  4.655E-02  3.900E-02  3.395E-02  3.018E-02  2.692E-02  2.449E-02  2.313E-02
  2.178E-02  1.929E-02  1.704E-02
>ZYYR NFREQ=52 ROT=ZROT // 52
  3.536E+01  3.098E+01  2.714E+01  2.379E+01  2.086E+01  1.832E+01  1.612E+01
  1.423E+01  1.261E+01  1.123E+01  1.006E+01  9.072E+00  8.243E+00  7.547E+00
  6.959E+00  6.456E+00  6.013E+00  5.610E+00  5.226E+00  4.845E+00  4.455E+00
  4.053E+00  3.639E+00  3.221E+00  2.809E+00  2.417E+00  2.056E+00  1.733E+00
  1.453E+00  1.216E+00  1.021E+00  8.629E-01  7.362E-01  6.360E-01  5.573E-01
  4.957E-01  4.479E-01  4.109E-01  3.823E-01  3.603E-01  3.435E-01  3.305E-01
  3.203E-01  3.121E-01  3.054E-01  2.995E-01  2.942E-01  2.893E-01  2.844E-01
  2.795E-01  2.743E-01  2.689E-01
>ZYYI NFREQ=52 ROT=ZROT // 52
  4.361E+01  3.779E+01  3.273E+01  2.830E+01  2.442E+01  2.102E+01  1.804E+01
  1.544E+01  1.320E+01  1.128E+01  9.664E+00  8.318E+00  7.213E+00  6.318E+00
  5.603E+00  5.036E+00  4.589E+00  4.235E+00  3.949E+00  3.707E+00  3.488E+00
  3.277E+00  3.059E+00  2.828E+00  2.583E+00  2.326E+00  2.066E+00  1.811E+00
  1.569E+00  1.347E+00  1.149E+00  9.771E-01  8.308E-01  7.084E-01  6.069E-01
  5.234E-01  4.546E-01  3.978E-01  3.505E-01  3.104E-01  2.761E-01  2.461E-01
  2.194E-01  1.954E-01  1.735E-01  1.532E-01  1.344E-01  1.168E-01  1.001E-01
  8.434E-02  6.933E-02  5.502E-02
>ZYY.VAR NFREQ=52 ROT=ZROT // 52
  6.771E+01  6.100E+01  4.712E+01  3.661E+01  2.845E+01  2.244E+01  1.829E+01
  1.555E+01  1.371E+01  1.228E+01  1.095E+01  9.582E+00  8.172E+00  6.877E+00
  5.787E+00  4.866E+00  4.078E+00  3.416E+00  2.875E+00  2.437E+00  2.083E+00
  1.790E+00  1.533E+00  1.284E+00  1.012E+00  7.363E-01  5.042E-01  3.346E-01
  2.203E-01  1.483E-01  1.036E-01  7.528E-02  5.650E-02  4.294E-02  3.264E-02
  2.456E-02  1.815E-02  1.312E-02  9.320E-03  6.624E-03  4.809E-03  3.609E-03
  2.827E-03  2.316E-03  1.984E-03  1.789E-03  1.695E-03  1.635E-03  1.551E-03
  1.447E-03  1.347E-03  1.284E-03
>ZDETR NFREQ=52 ROT=ZROT // 52
  1.272E+02  1.136E+02  1.014E+02  9.069E+01  8.117E+01  7.273E+01  6.527E+01
  5.866E+01  5.281E+01  4.762E+01  4.305E+01  3.901E+01  3.547E+01  3.237E+01
  2.965E+01  2.725E+01  2.511E+01  2.319E+01  2.142E+01  1.978E+01  1.822E+01
  1.673E+01  1.530E+01  1.392E+01  1.259E+01  1.133E+01  1.013E+01  9.015E+00
  7.989E+00  7.059E+00  6.230E+00  5.500E+00  4.868E+00  4.328E+00  3.872E+00
  3.492E+00  3.177E+00  2.918E+00  2.706E+00  2.532E+00  2.389E+00  2.271E+00
  2.171E+00  2.087E+00  2.013E+00  1.948E+00  1.889E+00  1.835E+00  1.784E+00
  1.734E+00  1.687E+00  1.640E+00
>ZDETI NFREQ=52 ROT=ZROT // 52
  1.373E+02  1.237E+02  1.114E+02  1.003E+02  9.035E+01  8.138E+01  7.333E+01
  6.609E+01  5.959E+01  5.374E+01  4.849E+01  4.376E+01  3.949E+01  3.564E+01
  3.214E+01  2.897E+01  2.608E+01  2.347E+01  2.110E+01  1.896E+01  1.703E+01
  1.530E+01  1.376E+01  1.238E+01  1.116E+01  1.006E+01  9.084E+00  8.206E+00
  7.414E+00  6.699E+00  6.052E+00  5.467E+00  4.939E+00  4.464E+00  4.037E+00
  3.656E+00  3.318E+00  3.018E+00  2.753E+00  2.520E+00  2.317E+00  2.139E+00
  1.984E+00  1.848E+00  1.730E+00  1.627E+00  1.536E+00  1.455E+00  1.381E+00
  1.314E+00  1.251E+00  1.191E+00
>ZDET.VAR NFREQ=52 ROT=ZROT // 52
  1.020E+02  8.905E+01  6.302E+01  4.839E+01  3.761E+01  2.916E+01  2.308E+01
  1.921E+01  1.683E+01  1.501E+01  1.333E+01  1.179E+01  1.035E+01  8.923E+00
  7.476E+00  6.151E+00  5.049E+00  4.158E+00  3.448E+00  2.912E+00  2.544E+00
  2.292E+00  2.093E+00  1.899E+00  1.680E+00  1.428E+00  1.161E+00  9.033E-01
  6.853E-01  5.198E-01  3.985E-01  3.119E-01  2.511E-01  2.093E-01  1.802E-01
  1.586E-01  1.409E-01  1.240E-01  1.065E-01  8.828E-02  7.057E-02  5.559E-02
  4.430E-02  3.641E-02  3.131E-02  2.790E-02  2.538E-02  2.356E-02  2.238E-02
  2.166E-02  2.124E-02  2.103E-02

>!**** ROTATION ANGLES ****!
>RHOROT NFREQ=52 // 52
  0.000E+00  0.000E+00  0.000E+00  0.000E+00  0.000E+00  0.000E+00  0.000E+00
  0.000E+00  0.000E+00  0.000E+00  0.000E+00  0.000E+00  0.000E+00  0.000E+00
  0.000E+00  0.000E+00  0.000E+00  0.000E+00  0.000E+00  0.000E+00  0.000E+00
  0.000E+00  0.000E+00  0.000E+00  0.000E+00  0.000E+00  0.000E+00  0.000E+00
  0.000E+00  0.000E+00  0.000E+00  0.000E+00  0.000E+00  0.000E+00  0.000E+00
  0.000E+00  0.000E+00  0.000E+00  0.000E+00  0.000E+00  0.000E+00  0.000E+00
  0.000E+00  0.000E+00  0.000E+00  0.000E+00  0.000E+00  0.000E+00  0.000E+00
  0.000E+00  0.000E+00  0.000E+00

>!**** APPARENT RESISTIVITIES AND PHASES ****!
>RHOXY NFREQ=52 ROT=RHOROT // 52
  2.967E+00  2.909E+00  2.852E+00  2.797E+00  2.746E+00  2.697E+00  2.652E+00
  2.610E+00  2.572E+00  2.538E+00  2.508E+00  2.481E+00  2.457E+00  2.435E+00
  2.416E+00  2.397E+00  2.380E+00  2.363E+00  2.346E+00  2.327E+00  2.308E+00
  2.286E+00  2.263E+00  2.237E+00  2.209E+00  2.178E+00  2.146E+00  2.113E+00
  2.080E+00  2.048E+00  2.017E+00  1.989E+00  1.965E+00  1.946E+00  1.934E+00
  1.930E+00  1.935E+00  1.952E+00  1.983E+00  2.029E+00  2.094E+00  2.181E+00
  2.292E+00  2.432E+00  2.604E+00  2.811E+00  3.059E+00  3.350E+00  3.685E+00
  4.069E+00  4.500E+00  4.983E+00
>PHSXY NFREQ=52 ROT=RHOROT // 52
  4.287E+01  4.439E+01  4.589E+01  4.734E+01  4.872E+01  5.000E+01  5.113E+01
  5.210E+01  5.285E+01  5.336E+01  5.360E+01  5.354E+01  5.315E+01  5.245E+01
  5.143E+01  5.016E+01  4.868E+01  4.708E+01  4.545E+01  4.388E+01  4.245E+01
  4.122E+01  4.025E+01  3.956E+01  3.915E+01  3.903E+01  3.916E+01  3.951E+01
  4.003E+01  4.068E+01  4.139E+01  4.212E+01  4.282E+01  4.343E+01  4.392E+01
  4.426E+01  4.442E+01  4.440E+01  4.420E+01  4.382E+01  4.328E+01  4.259E+01
  4.178E+01  4.088E+01  3.989E+01  3.885E+01  3.778E+01  3.668E+01  3.557E+01
  3.446E+01  3.335E+01  3.224E+01
>RHOXY.ERR NFREQ=52 ROT=RHOROT // 52
  4.290E-02  4.441E-02  4.270E-02  4.219E-02  4.182E-02  4.130E-02  4.077E-02
  4.035E-02  4.003E-02  3.960E-02  3.893E-02  3.814E-02  3.735E-02  3.662E-02
  3.600E-02  3.553E-02  3.527E-02  3.518E-02  3.523E-02  3.538E-02  3.560E-02
  3.580E-02  3.583E-02  3.562E-02  3.524E-02  3.471E-02  3.397E-02  3.302E-02
  3.192E-02  3.075E-02  2.951E-02  2.823E-02  2.705E-02  2.618E-02  2.574E-02
  2.576E-02  2.632E-02  2.748E-02  2.921E-02  3.135E-02  3.351E-02  3.503E-02
  3.560E-02  3.576E-02  3.606E-02  3.632E-02  3.633E-02  3.612E-02  3.580E-02
  3.557E-02  3.559E-02  3.603E-02
>PHSXY.ERR NFREQ=52 ROT=RHOROT // 52
  5.805E+00  6.014E+00  5.777E+00  5.706E+00  5.654E+00  5.583E+00  5.509E+00
  5.451E+00  5.407E+00  5.347E+00  5.254E+00  5.145E+00  5.037E+00  4.936E+00
  4.850E+00  4.786E+00  4.750E+00  4.738E+00  4.745E+00  4.766E+00  4.796E+00
  4.824E+00  4.827E+00  4.798E+00  4.746E+00  4.673E+00  4.572E+00  4.441E+00
  4.290E+00  4.130E+00  3.961E+00  3.786E+00  3.625E+00  3.507E+00  3.447E+00
  3.450E+00  3.526E+00  3.684E+00  3.920E+00  4.212E+00  4.509E+00  4.718E+00
  4.795E+00  4.818E+00  4.858E+00  4.895E+00  4.896E+00  4.867E+00  4.824E+00
  4.791E+00  4.795E+00  4.854E+00
>RHOYX NFREQ=52 ROT=RHOROT // 52
  1.005E+01  9.452E+00  8.889E+00  8.357E+00  7.853E+00  7.377E+00  6.927E+00
  6.502E+00  6.105E+00  5.736E+00  5.396E+00  5.084E+00  4.799E+00  4.539E+00
  4.302E+00  4.080E+00  3.871E+00  3.667E+00  3.464E+00  3.257E+00  3.043E+00
  2.820E+00  2.590E+00  2.354E+00  2.116E+00  1.883E+00  1.659E+00  1.449E+00
  1.257E+00  1.087E+00  9.388E-01  8.128E-01  7.079E-01  6.224E-01  5.540E-01
  5.007E-01  4.604E-01  4.314E-01  4.124E-01  4.020E-01  3.994E-01  4.039E-01
  4.150E-01  4.323E-01  4.552E-01  4.835E-01  5.167E-01  5.544E-01  5.964E-01
  6.424E-01  6.923E-01  7.461E-01
>PHSYX NFREQ=52 ROT=RHOROT // 52
 -1.447E+02 -1.441E+02 -1.436E+02 -1.430E+02 -1.424E+02 -1.418E+02 -1.411E+02
 -1.404E+02 -1.397E+02 -1.389E+02 -1.381E+02 -1.373E+02 -1.365E+02 -1.357E+02
 -1.350E+02 -1.344E+02 -1.339E+02 -1.335E+02 -1.332E+02 -1.330E+02 -1.329E+02
 -1.329E+02 -1.329E+02 -1.329E+02 -1.329E+02 -1.329E+02 -1.328E+02 -1.327E+02
 -1.325E+02 -1.324E+02 -1.322E+02 -1.320E+02 -1.320E+02 -1.320E+02 -1.322E+02
 -1.325E+02 -1.330E+02 -1.337E+02 -1.344E+02 -1.353E+02 -1.361E+02 -1.369E+02
 -1.376E+02 -1.382E+02 -1.387E+02 -1.389E+02 -1.390E+02 -1.390E+02 -1.388E+02
 -1.386E+02 -1.383E+02 -1.380E+02
>RHOYX.ERR NFREQ=52 ROT=RHOROT // 52
  2.699E-02  2.866E-02  2.847E-02  2.842E-02  2.849E-02  2.891E-02  2.990E-02
  3.150E-02  3.359E-02  3.583E-02  3.791E-02  3.966E-02  4.097E-02  4.196E-02
  4.278E-02  4.339E-02  4.376E-02  4.419E-02  4.516E-02  4.691E-02  4.956E-02
  5.298E-02  5.679E-02  6.038E-02  6.286E-02  6.369E-02  6.327E-02  6.222E-02
  6.109E-02  6.060E-02  6.100E-02  6.247E-02  6.506E-02  6.863E-02  7.288E-02
  7.723E-02  8.076E-02  8.221E-02  8.128E-02  7.892E-02  7.603E-02  7.297E-02
  7.016E-02  6.803E-02  6.683E-02  6.605E-02  6.519E-02  6.482E-02  6.556E-02
  6.617E-02  6.482E-02  6.341E-02
>PHSYX.ERR NFREQ=52 ROT=RHOROT // 52
  3.617E+00  3.845E+00  3.820E+00  3.813E+00  3.821E+00  3.879E+00  4.014E+00
  4.233E+00  4.519E+00  4.827E+00  5.115E+00  5.356E+00  5.536E+00  5.674E+00
  5.788E+00  5.873E+00  5.924E+00  5.984E+00  6.118E+00  6.362E+00  6.732E+00
  7.212E+00  7.749E+00  8.256E+00  8.608E+00  8.726E+00  8.667E+00  8.517E+00
  8.358E+00  8.287E+00  8.344E+00  8.553E+00  8.921E+00  9.432E+00  1.004E+01
  1.067E+01  1.118E+01  1.140E+01  1.126E+01  1.092E+01  1.050E+01  1.006E+01
  9.651E+00  9.346E+00  9.174E+00  9.063E+00  8.941E+00  8.888E+00  8.993E+00
  9.080E+00  8.888E+00  8.687E+00
>RHODET NFREQ=52 ROT=RHOROT // 52
  7.006E+00  6.574E+00  6.171E+00  5.797E+00  5.451E+00  5.133E+00  4.841E+00
  4.574E+00  4.329E+00  4.106E+00  3.903E+00  3.720E+00  3.556E+00  3.410E+00
  3.280E+00  3.163E+00  3.057E+00  2.959E+00  2.866E+00  2.774E+00  2.680E+00
  2.583E+00  2.480E+00  2.370E+00  2.253E+00  2.131E+00  2.004E+00  1.875E+00
  1.748E+00  1.625E+00  1.509E+00  1.402E+00  1.308E+00  1.225E+00  1.157E+00
  1.102E+00  1.060E+00  1.032E+00  1.018E+00  1.016E+00  1.028E+00  1.053E+00
  1.091E+00  1.143E+00  1.209E+00  1.288E+00  1.382E+00  1.491E+00  1.613E+00
  1.750E+00  1.900E+00  2.065E+00
>PHSDET NFREQ=52 ROT=RHOROT // 52
  4.720E+01  4.744E+01  4.767E+01  4.788E+01  4.806E+01  4.821E+01  4.833E+01
  4.841E+01  4.845E+01  4.845E+01  4.840E+01  4.828E+01  4.807E+01  4.775E+01
  4.731E+01  4.675E+01  4.608E+01  4.534E+01  4.456E+01  4.378E+01  4.306E+01
  4.245E+01  4.197E+01  4.166E+01  4.154E+01  4.162E+01  4.188E+01  4.231E+01
  4.286E+01  4.350E+01  4.417E+01  4.483E+01  4.541E+01  4.588E+01  4.619E+01
  4.632E+01  4.624E+01  4.596E+01  4.549E+01  4.486E+01  4.412E+01  4.329E+01
  4.241E+01  4.154E+01  4.068E+01  3.987E+01  3.911E+01  3.841E+01  3.776E+01
  3.714E+01  3.656E+01  3.599E+01
>RHODET.ERR NFREQ=52 ROT=RHOROT // 52
  3.252E-02  3.385E-02  3.178E-02  3.103E-02  3.047E-02  2.987E-02  2.955E-02
  2.994E-02  3.108E-02  3.252E-02  3.391E-02  3.524E-02  3.645E-02  3.730E-02
  3.758E-02  3.748E-02  3.730E-02  3.716E-02  3.712E-02  3.744E-02  3.841E-02
  4.007E-02  4.214E-02  4.429E-02  4.608E-02  4.715E-02  4.733E-02  4.661E-02
  4.544E-02  4.435E-02  4.353E-02  4.314E-02  4.328E-02  4.406E-02  4.539E-02
  4.708E-02  4.879E-02  5.004E-02  5.043E-02  4.963E-02  4.769E-02  4.523E-02
  4.288E-02  4.106E-02  4.000E-02  3.951E-02  3.928E-02  3.935E-02  3.980E-02
  4.058E-02  4.161E-02  4.286E-02
>PHSDET.ERR NFREQ=52 ROT=RHOROT // 52
  4.373E+00  4.555E+00  4.271E+00  4.169E+00  4.092E+00  4.010E+00  3.967E+00
  4.020E+00  4.176E+00  4.373E+00  4.564E+00  4.746E+00  4.913E+00  5.029E+00
  5.068E+00  5.055E+00  5.030E+00  5.010E+00  5.005E+00  5.048E+00  5.183E+00
  5.412E+00  5.699E+00  5.997E+00  6.246E+00  6.395E+00  6.420E+00  6.321E+00
  6.157E+00  6.006E+00  5.892E+00  5.837E+00  5.858E+00  5.965E+00  6.151E+00
  6.386E+00  6.625E+00  6.800E+00  6.854E+00  6.742E+00  6.471E+00  6.128E+00
  5.801E+00  5.549E+00  5.403E+00  5.334E+00  5.304E+00  5.313E+00  5.375E+00
  5.483E+00  5.626E+00  5.799E+00

>END
