# Supplementary material for: 3D structure of the Campi Flegrei caldera central sector reconstructed through short-period magnetotelluric imaging
Source: Sci Rep. 2022 Dec 2;12:20802. doi: 10.1038/s41598-022-24998-6 (PMC9716173; doi:10.1038/s41598-022-24998-6)
Supplement: Supplementary file 12 — Supplementary Information 12. [file 41598_2022_24998_MOESM12_ESM.zip › WFLEB35.edi]

>HEAD

    DATAID=WFLEB35
    FILEBY=anton
    ACQDATE=2000/01/01
    FILEDATE=2021/07/15
    LAT=40:49:48.460
    LONG=14:09:02.686
    ELEV=47.08
    STDVERS="SEG 1.0"
    PROGVERS="MT-Corrector 5.4"
    PROGDATE=2015/11/23
    EMPTY=1.000E+32

>INFO

>=DEFINEMEAS

    REFLAT=40:49:48.460
    REFLONG=14:09:02.686
    REFELEV=47.08

>HMEAS ID=101.001 CHTYPE=HX
>HMEAS ID=102.001 CHTYPE=HY
>HMEAS ID=103.001 CHTYPE=HZ
>EMEAS ID=104.001 CHTYPE=EX
>EMEAS ID=105.001 CHTYPE=EY
>HMEAS ID=201.001 CHTYPE=HX
>HMEAS ID=202.001 CHTYPE=HY
>HMEAS ID=203.001 CHTYPE=HZ
>EMEAS ID=204.001 CHTYPE=EX
>EMEAS ID=205.001 CHTYPE=EY

>=MTSECT

    SECTID=SPLINE
    NFREQ=56
    HX=101.001
    HY=102.001
    HZ=103.001
    EX=104.001
    EY=105.001

>!**** FREQUENCIES ****!
>FREQ // 56
  1.000E+03  8.577E+02  7.356E+02  6.310E+02  5.412E+02  4.642E+02  3.981E+02
  3.415E+02  2.929E+02  2.512E+02  2.154E+02  1.848E+02  1.585E+02  1.359E+02
  1.166E+02  1.000E+02  8.577E+01  7.356E+01  6.310E+01  5.412E+01  4.642E+01
  3.981E+01  3.415E+01  2.929E+01  2.512E+01  2.154E+01  1.848E+01  1.585E+01
  1.359E+01  1.166E+01  1.000E+01  8.577E+00  7.356E+00  6.310E+00  5.412E+00
  4.642E+00  3.981E+00  3.415E+00  2.929E+00  2.512E+00  2.154E+00  1.848E+00
  1.585E+00  1.359E+00  1.166E+00  1.000E+00  8.577E-01  7.356E-01  6.310E-01
  5.412E-01  4.642E-01  3.981E-01  3.415E-01  2.929E-01  2.512E-01  2.154E-01

>!**** ROTATION ANGLES ****!
>ZROT NFREQ=56 // 56
  0.000E+00  0.000E+00  0.000E+00  0.000E+00  0.000E+00  0.000E+00  0.000E+00
  0.000E+00  0.000E+00  0.000E+00  0.000E+00  0.000E+00  0.000E+00  0.000E+00
  0.000E+00  0.000E+00  0.000E+00  0.000E+00  0.000E+00  0.000E+00  0.000E+00
  0.000E+00  0.000E+00  0.000E+00  0.000E+00  0.000E+00  0.000E+00  0.000E+00
  0.000E+00  0.000E+00  0.000E+00  0.000E+00  0.000E+00  0.000E+00  0.000E+00
  0.000E+00  0.000E+00  0.000E+00  0.000E+00  0.000E+00  0.000E+00  0.000E+00
  0.000E+00  0.000E+00  0.000E+00  0.000E+00  0.000E+00  0.000E+00  0.000E+00
  0.000E+00  0.000E+00  0.000E+00  0.000E+00  0.000E+00  0.000E+00  0.000E+00

>!**** IMPEDANCES ****!
>ZXXR NFREQ=56 ROT=ZROT // 56
  1.602E+02  2.040E+02  2.400E+02  2.686E+02  2.902E+02  3.053E+02  3.148E+02
  3.194E+02  3.200E+02  3.173E+02  3.121E+02  3.051E+02  2.967E+02  2.875E+02
  2.781E+02  2.689E+02  2.605E+02  2.537E+02  2.490E+02  2.468E+02  2.470E+02
  2.496E+02  2.536E+02  2.584E+02  2.629E+02  2.666E+02  2.690E+02  2.699E+02
  2.694E+02  2.676E+02  2.649E+02  2.616E+02  2.576E+02  2.532E+02  2.482E+02
  2.425E+02  2.356E+02  2.274E+02  2.177E+02  2.064E+02  1.934E+02  1.789E+02
  1.635E+02  1.474E+02  1.312E+02  1.155E+02  1.006E+02  8.694E+01  7.458E+01
  6.365E+01  5.412E+01  4.590E+01  3.886E+01  3.285E+01  2.775E+01  2.341E+01
>ZXXI NFREQ=56 ROT=ZROT // 56
  7.095E+02  6.493E+02  5.901E+02  5.331E+02  4.793E+02  4.296E+02  3.850E+02
  3.458E+02  3.125E+02  2.851E+02  2.634E+02  2.469E+02  2.350E+02  2.268E+02
  2.215E+02  2.178E+02  2.147E+02  2.113E+02  2.064E+02  1.995E+02  1.900E+02
  1.776E+02  1.624E+02  1.448E+02  1.253E+02  1.048E+02  8.399E+01  6.381E+01
  4.488E+01  2.771E+01  1.261E+01 -2.460E-01 -1.081E+01 -1.911E+01 -2.523E+01
 -2.928E+01 -3.138E+01 -3.168E+01 -3.037E+01 -2.771E+01 -2.399E+01 -1.959E+01
 -1.487E+01 -1.019E+01 -5.849E+00 -2.056E+00  1.070E+00  3.500E+00  5.278E+00
  6.488E+00  7.235E+00  7.618E+00  7.726E+00  7.630E+00  7.388E+00  7.044E+00
>ZXX.VAR NFREQ=56 ROT=ZROT // 56
  3.873E+04  2.786E+04  1.864E+04  1.039E+04  5.695E+03  3.411E+03  2.364E+03
  1.969E+03  1.832E+03  1.727E+03  1.587E+03  1.380E+03  1.143E+03  9.326E+02
  7.540E+02  6.287E+02  5.733E+02  5.656E+02  5.814E+02  6.146E+02  6.584E+02
  7.119E+02  7.628E+02  7.743E+02  7.175E+02  6.241E+02  5.346E+02  5.041E+02
  5.705E+02  7.217E+02  8.995E+02  1.046E+03  1.083E+03  9.805E+02  8.054E+02
  6.581E+02  5.959E+02  6.505E+02  8.297E+02  1.090E+03  1.336E+03  1.493E+03
  1.546E+03  1.530E+03  1.446E+03  1.301E+03  1.117E+03  9.041E+02  6.872E+02
  4.942E+02  3.330E+02  2.090E+02  1.239E+02  7.256E+01  4.507E+01  2.915E+01
>ZXYR NFREQ=56 ROT=ZROT // 56
  1.000E+32  1.000E+32  4.317E+02  4.035E+02  3.772E+02  3.531E+02  3.310E+02
  3.110E+02  2.930E+02  2.770E+02  2.627E+02  2.500E+02  2.385E+02  2.281E+02
  2.184E+02  2.092E+02  2.004E+02  1.917E+02  1.830E+02  1.744E+02  1.657E+02
  1.570E+02  1.486E+02  1.403E+02  1.325E+02  1.250E+02  1.181E+02  1.118E+02
  1.060E+02  1.008E+02  9.623E+01  9.215E+01  8.853E+01  8.531E+01  8.241E+01
  7.973E+01  7.719E+01  7.468E+01  7.214E+01  6.951E+01  6.675E+01  6.386E+01
  6.084E+01  5.773E+01  5.457E+01  5.140E+01  4.827E+01  4.522E+01  4.229E+01
  3.949E+01  3.685E+01  3.437E+01  3.206E+01  2.989E+01  2.787E+01  2.598E+01
>ZXYI NFREQ=56 ROT=ZROT // 56
  1.000E+32  1.000E+32  1.768E+02  1.675E+02  1.586E+02  1.500E+02  1.416E+02
  1.333E+02  1.250E+02  1.169E+02  1.089E+02  1.010E+02  9.330E+01  8.575E+01
  7.841E+01  7.132E+01  6.453E+01  5.816E+01  5.229E+01  4.703E+01  4.247E+01
  3.867E+01  3.563E+01  3.332E+01  3.167E+01  3.057E+01  2.988E+01  2.950E+01
  2.928E+01  2.915E+01  2.901E+01  2.881E+01  2.851E+01  2.810E+01  2.757E+01
  2.693E+01  2.621E+01  2.542E+01  2.458E+01  2.371E+01  2.282E+01  2.190E+01
  2.095E+01  1.995E+01  1.891E+01  1.783E+01  1.670E+01  1.554E+01  1.437E+01
  1.320E+01  1.206E+01  1.096E+01  9.921E+00  8.951E+00  8.056E+00  7.237E+00
>ZXY.VAR NFREQ=56 ROT=ZROT // 56
  1.000E+32  1.000E+32  1.485E+03  1.340E+03  1.261E+03  1.238E+03  1.193E+03
  1.109E+03  9.888E+02  8.466E+02  7.336E+02  6.582E+02  6.094E+02  5.848E+02
  5.765E+02  5.676E+02  5.426E+02  4.931E+02  4.155E+02  3.296E+02  2.599E+02
  2.103E+02  1.759E+02  1.550E+02  1.384E+02  1.186E+02  9.806E+01  7.958E+01
  6.545E+01  5.945E+01  6.200E+01  7.124E+01  8.355E+01  9.582E+01  1.074E+02
  1.177E+02  1.263E+02  1.319E+02  1.282E+02  1.125E+02  8.911E+01  6.331E+01
  4.149E+01  2.746E+01  1.951E+01  1.514E+01  1.287E+01  1.145E+01  1.036E+01
  9.622E+00  8.924E+00  7.851E+00  6.463E+00  5.048E+00  3.994E+00  3.188E+00
>ZYXR NFREQ=56 ROT=ZROT // 56
 -4.932E+01 -5.335E+01 -5.679E+01 -5.972E+01 -6.220E+01 -6.429E+01 -6.601E+01
 -6.738E+01 -6.840E+01 -6.907E+01 -6.939E+01 -6.938E+01 -6.905E+01 -6.844E+01
 -6.762E+01 -6.665E+01 -6.559E+01 -6.451E+01 -6.349E+01 -6.256E+01 -6.176E+01
 -6.110E+01 -6.058E+01 -6.018E+01 -5.988E+01 -5.964E+01 -5.944E+01 -5.925E+01
 -5.905E+01 -5.881E+01 -5.851E+01 -5.813E+01 -5.763E+01 -5.698E+01 -5.611E+01
 -5.496E+01 -5.345E+01 -5.150E+01 -4.901E+01 -4.591E+01 -4.218E+01 -3.783E+01
 -3.294E+01 -2.767E+01 -2.227E+01 -1.703E+01 -1.220E+01 -8.013E+00 -4.595E+00
 -1.971E+00 -8.570E-02  1.173E+00  1.937E+00  2.333E+00  2.471E+00  2.437E+00
>ZYXI NFREQ=56 ROT=ZROT // 56
 -9.541E+01 -8.839E+01 -8.145E+01 -7.468E+01 -6.816E+01 -6.193E+01 -5.604E+01
 -5.050E+01 -4.533E+01 -4.056E+01 -3.621E+01 -3.227E+01 -2.876E+01 -2.566E+01
 -2.296E+01 -2.063E+01 -1.862E+01 -1.690E+01 -1.541E+01 -1.411E+01 -1.295E+01
 -1.191E+01 -1.093E+01 -1.000E+01 -9.108E+00 -8.227E+00 -7.357E+00 -6.498E+00
 -5.659E+00 -4.858E+00 -4.124E+00 -3.495E+00 -3.024E+00 -2.772E+00 -2.807E+00
 -3.195E+00 -3.992E+00 -5.228E+00 -6.889E+00 -8.904E+00 -1.114E+01 -1.338E+01
 -1.540E+01 -1.695E+01 -1.784E+01 -1.795E+01 -1.731E+01 -1.602E+01 -1.429E+01
 -1.231E+01 -1.029E+01 -8.371E+00 -6.643E+00 -5.148E+00 -3.892E+00 -2.863E+00
>ZYX.VAR NFREQ=56 ROT=ZROT // 56
  3.486E+03  2.834E+03  2.199E+03  1.494E+03  9.527E+02  5.708E+02  3.108E+02
  1.588E+02  8.476E+01  5.344E+01  4.247E+01  4.331E+01  4.788E+01  4.872E+01
  5.016E+01  5.886E+01  7.873E+01  1.113E+02  1.477E+02  1.694E+02  1.666E+02
  1.382E+02  9.329E+01  5.336E+01  2.792E+01  1.501E+01  1.030E+01  1.035E+01
  1.337E+01  2.091E+01  3.444E+01  5.134E+01  6.458E+01  6.866E+01  6.306E+01
  5.345E+01  4.625E+01  4.519E+01  5.175E+01  6.486E+01  7.909E+01  8.786E+01
  8.816E+01  8.195E+01  7.181E+01  5.947E+01  4.657E+01  3.471E+01  2.490E+01
  1.759E+01  1.232E+01  8.459E+00  5.632E+00  3.728E+00  2.457E+00  1.624E+00
>ZYYR NFREQ=56 ROT=ZROT // 56
  4.649E+01  4.399E+01  4.163E+01  3.946E+01  3.751E+01  3.580E+01  3.435E+01
  3.315E+01  3.218E+01  3.141E+01  3.081E+01  3.033E+01  2.989E+01  2.944E+01
  2.890E+01  2.823E+01  2.740E+01  2.641E+01  2.529E+01  2.408E+01  2.282E+01
  2.156E+01  2.032E+01  1.913E+01  1.798E+01  1.686E+01  1.577E+01  1.468E+01
  1.360E+01  1.253E+01  1.148E+01  1.047E+01  9.531E+00  8.708E+00  8.027E+00
  7.515E+00  7.183E+00  7.024E+00  7.011E+00  7.094E+00  7.210E+00  7.292E+00
  7.287E+00  7.160E+00  6.904E+00  6.532E+00  6.076E+00  5.573E+00  5.060E+00
  4.565E+00  4.107E+00  3.694E+00  3.325E+00  2.996E+00  2.701E+00  2.433E+00
>ZYYI NFREQ=56 ROT=ZROT // 56
  3.617E+00  1.939E+00  4.085E-01 -1.014E+00 -2.356E+00 -3.623E+00 -4.805E+00
 -5.872E+00 -6.789E+00 -7.521E+00 -8.036E+00 -8.316E+00 -8.355E+00 -8.163E+00
 -7.771E+00 -7.227E+00 -6.598E+00 -5.959E+00 -5.385E+00 -4.938E+00 -4.667E+00
 -4.600E+00 -4.743E+00 -5.091E+00 -5.621E+00 -6.304E+00 -7.104E+00 -7.981E+00
 -8.896E+00 -9.812E+00 -1.070E+01 -1.153E+01 -1.229E+01 -1.295E+01 -1.351E+01
 -1.394E+01 -1.421E+01 -1.429E+01 -1.416E+01 -1.379E+01 -1.318E+01 -1.235E+01
 -1.135E+01 -1.024E+01 -9.094E+00 -7.965E+00 -6.902E+00 -5.937E+00 -5.081E+00
 -4.333E+00 -3.687E+00 -3.131E+00 -2.654E+00 -2.243E+00 -1.891E+00 -1.588E+00
>ZYY.VAR NFREQ=56 ROT=ZROT // 56
  5.376E+02  4.226E+02  3.383E+02  2.704E+02  2.456E+02  2.462E+02  2.487E+02
  2.446E+02  2.260E+02  1.981E+02  1.777E+02  1.688E+02  1.666E+02  1.620E+02
  1.463E+02  1.190E+02  9.122E+01  6.784E+01  4.957E+01  3.690E+01  3.018E+01
  2.919E+01  3.269E+01  3.795E+01  4.203E+01  4.462E+01  4.813E+01  5.577E+01
  6.952E+01  8.787E+01  1.053E+02  1.152E+02  1.138E+02  1.013E+02  8.142E+01
  6.114E+01  4.501E+01  3.436E+01  2.769E+01  2.251E+01  1.735E+01  1.289E+01
  1.002E+01  9.114E+00  9.874E+00  1.168E+01  1.382E+01  1.529E+01  1.558E+01
  1.478E+01  1.305E+01  1.065E+01  8.139E+00  6.112E+00  4.563E+00  3.446E+00
>ZDETR NFREQ=56 ROT=ZROT // 56
  1.977E+02  1.870E+02  1.766E+02  1.665E+02  1.569E+02  1.478E+02  1.391E+02
  1.308E+02  1.231E+02  1.159E+02  1.093E+02  1.034E+02  9.803E+01  9.331E+01
  8.915E+01  8.547E+01  8.215E+01  7.905E+01  7.606E+01  7.306E+01  6.994E+01
  6.661E+01  6.301E+01  5.909E+01  5.486E+01  5.036E+01  4.567E+01  4.091E+01
  3.624E+01  3.180E+01  2.769E+01  2.399E+01  2.074E+01  1.796E+01  1.561E+01
  1.368E+01  1.213E+01  1.093E+01  1.002E+01  9.368E+00  8.930E+00  8.662E+00
  8.524E+00  8.479E+00  8.495E+00  8.544E+00  8.599E+00  8.635E+00  8.622E+00
  8.530E+00  8.330E+00  8.003E+00  7.540E+00  6.950E+00  6.257E+00  5.492E+00
>ZDETI NFREQ=56 ROT=ZROT // 56
  1.150E+02  9.945E+01  8.536E+01  7.254E+01  6.085E+01  5.023E+01  4.069E+01
  3.228E+01  2.506E+01  1.905E+01  1.425E+01  1.057E+01  7.903E+00  6.086E+00
  4.944E+00  4.282E+00  3.884E+00  3.520E+00  2.966E+00  2.032E+00  5.851E-01
 -1.422E+00 -3.944E+00 -6.849E+00 -9.937E+00 -1.298E+01 -1.575E+01 -1.808E+01
 -1.987E+01 -2.110E+01 -2.179E+01 -2.203E+01 -2.191E+01 -2.151E+01 -2.091E+01
 -2.016E+01 -1.932E+01 -1.840E+01 -1.743E+01 -1.642E+01 -1.537E+01 -1.429E+01
 -1.317E+01 -1.203E+01 -1.085E+01 -9.646E+00 -8.401E+00 -7.118E+00 -5.804E+00
 -4.471E+00 -3.144E+00 -1.858E+00 -6.540E-01  4.284E-01  1.357E+00  2.112E+00
>ZDET.VAR NFREQ=56 ROT=ZROT // 56
  7.446E+02  8.325E+02  9.358E+02  1.089E+03  1.097E+03  9.687E+02  7.819E+02
  6.062E+02  5.383E+02  6.105E+02  8.090E+02  1.094E+03  1.356E+03  1.442E+03
  1.298E+03  9.875E+02  6.559E+02  4.177E+02  3.060E+02  2.985E+02  3.512E+02
  4.137E+02  4.492E+02  4.342E+02  3.800E+02  3.131E+02  2.448E+02  1.944E+02
  1.744E+02  1.737E+02  1.770E+02  1.729E+02  1.547E+02  1.292E+02  1.068E+02
  8.799E+01  7.254E+01  6.068E+01  5.127E+01  4.287E+01  3.429E+01  2.476E+01
  1.593E+01  9.702E+00  6.134E+00  4.363E+00  3.514E+00  3.052E+00  2.691E+00
  2.321E+00  1.931E+00  1.582E+00  1.337E+00  1.212E+00  1.098E+00  1.010E+00

>!**** ROTATION ANGLES ****!
>RHOROT NFREQ=56 // 56
  0.000E+00  0.000E+00  0.000E+00  0.000E+00  0.000E+00  0.000E+00  0.000E+00
  0.000E+00  0.000E+00  0.000E+00  0.000E+00  0.000E+00  0.000E+00  0.000E+00
  0.000E+00  0.000E+00  0.000E+00  0.000E+00  0.000E+00  0.000E+00  0.000E+00
  0.000E+00  0.000E+00  0.000E+00  0.000E+00  0.000E+00  0.000E+00  0.000E+00
  0.000E+00  0.000E+00  0.000E+00  0.000E+00  0.000E+00  0.000E+00  0.000E+00
  0.000E+00  0.000E+00  0.000E+00  0.000E+00  0.000E+00  0.000E+00  0.000E+00
  0.000E+00  0.000E+00  0.000E+00  0.000E+00  0.000E+00  0.000E+00  0.000E+00
  0.000E+00  0.000E+00  0.000E+00  0.000E+00  0.000E+00  0.000E+00  0.000E+00

>!**** APPARENT RESISTIVITIES AND PHASES ****!
>RHOXY NFREQ=56 ROT=RHOROT // 56
  1.000E+32  1.000E+32  5.915E+01  6.049E+01  6.189E+01  6.340E+01  6.510E+01
  6.704E+01  6.931E+01  7.197E+01  7.508E+01  7.868E+01  8.277E+01  8.734E+01
  9.235E+01  9.771E+01  1.033E+02  1.091E+02  1.148E+02  1.205E+02  1.260E+02
  1.314E+02  1.367E+02  1.421E+02  1.477E+02  1.538E+02  1.607E+02  1.686E+02
  1.780E+02  1.890E+02  2.021E+02  2.173E+02  2.352E+02  2.557E+02  2.791E+02
  3.052E+02  3.338E+02  3.645E+02  3.967E+02  4.295E+02  4.620E+02  4.933E+02
  5.225E+02  5.489E+02  5.722E+02  5.920E+02  6.084E+02  6.216E+02  6.323E+02
  6.408E+02  6.479E+02  6.540E+02  6.595E+02  6.648E+02  6.701E+02  6.754E+02
>PHSXY NFREQ=56 ROT=RHOROT // 56
  1.000E+32  1.000E+32  2.227E+01  2.255E+01  2.281E+01  2.302E+01  2.316E+01
  2.320E+01  2.311E+01  2.288E+01  2.251E+01  2.201E+01  2.136E+01  2.061E+01
  1.975E+01  1.882E+01  1.785E+01  1.688E+01  1.594E+01  1.510E+01  1.438E+01
  1.383E+01  1.349E+01  1.336E+01  1.345E+01  1.374E+01  1.420E+01  1.478E+01
  1.544E+01  1.612E+01  1.678E+01  1.736E+01  1.785E+01  1.823E+01  1.850E+01
  1.866E+01  1.875E+01  1.879E+01  1.881E+01  1.883E+01  1.887E+01  1.893E+01
  1.900E+01  1.907E+01  1.912E+01  1.913E+01  1.908E+01  1.896E+01  1.876E+01
  1.848E+01  1.812E+01  1.768E+01  1.720E+01  1.667E+01  1.612E+01  1.556E+01
>RHOXY.ERR NFREQ=56 ROT=RHOROT // 56
  1.000E+32  1.000E+32  4.931E-02  4.999E-02  5.172E-02  5.459E-02  5.701E-02
  5.846E-02  5.860E-02  5.749E-02  5.661E-02  5.656E-02  5.727E-02  5.892E-02
  6.134E-02  6.380E-02  6.544E-02  6.555E-02  6.340E-02  5.965E-02  5.605E-02
  5.340E-02  5.174E-02  5.147E-02  5.150E-02  5.047E-02  4.853E-02  4.615E-02
  4.404E-02  4.398E-02  4.683E-02  5.210E-02  5.836E-02  6.448E-02  7.031E-02
  7.576E-02  8.079E-02  8.509E-02  8.677E-02  8.446E-02  7.853E-02  6.953E-02
  5.940E-02  5.115E-02  4.575E-02  4.286E-02  4.209E-02  4.241E-02  4.318E-02
  4.459E-02  4.607E-02  4.643E-02  4.533E-02  4.314E-02  4.131E-02  3.974E-02
>PHSXY.ERR NFREQ=56 ROT=RHOROT // 56
  1.000E+32  1.000E+32  6.697E+00  6.793E+00  7.035E+00  7.438E+00  7.780E+00
  7.984E+00  8.004E+00  7.848E+00  7.723E+00  7.716E+00  7.816E+00  8.049E+00
  8.392E+00  8.742E+00  8.976E+00  8.992E+00  8.685E+00  8.153E+00  7.644E+00
  7.271E+00  7.038E+00  6.999E+00  7.003E+00  6.860E+00  6.589E+00  6.256E+00
  5.963E+00  5.954E+00  6.351E+00  7.089E+00  7.970E+00  8.839E+00  9.674E+00
  1.046E+01  1.119E+01  1.182E+01  1.206E+01  1.172E+01  1.086E+01  9.561E+00
  8.118E+00  6.956E+00  6.200E+00  5.799E+00  5.693E+00  5.736E+00  5.843E+00
  6.039E+00  6.246E+00  6.296E+00  6.142E+00  5.837E+00  5.584E+00  5.366E+00
>RHOYX NFREQ=56 ROT=RHOROT // 56
  2.307E+00  2.485E+00  2.680E+00  2.898E+00  3.147E+00  3.434E+00  3.766E+00
  4.153E+00  4.599E+00  5.109E+00  5.687E+00  6.336E+00  7.059E+00  7.861E+00
  8.748E+00  9.734E+00  1.084E+01  1.209E+01  1.353E+01  1.520E+01  1.716E+01
  1.947E+01  2.219E+01  2.542E+01  2.921E+01  3.365E+01  3.883E+01  4.483E+01
  5.177E+01  5.973E+01  6.881E+01  7.908E+01  9.056E+01  1.032E+02  1.167E+02
  1.306E+02  1.444E+02  1.569E+02  1.672E+02  1.742E+02  1.767E+02  1.743E+02
  1.668E+02  1.549E+02  1.397E+02  1.224E+02  1.046E+02  8.726E+01  7.138E+01
  5.745E+01  4.563E+01  3.590E+01  2.804E+01  2.181E+01  1.693E+01  1.312E+01
>PHSYX NFREQ=56 ROT=RHOROT // 56
 -1.173E+02 -1.211E+02 -1.249E+02 -1.286E+02 -1.324E+02 -1.361E+02 -1.397E+02
 -1.432E+02 -1.465E+02 -1.496E+02 -1.524E+02 -1.551E+02 -1.574E+02 -1.594E+02
 -1.612E+02 -1.628E+02 -1.642E+02 -1.653E+02 -1.664E+02 -1.673E+02 -1.682E+02
 -1.690E+02 -1.698E+02 -1.706E+02 -1.714E+02 -1.721E+02 -1.729E+02 -1.737E+02
 -1.745E+02 -1.753E+02 -1.760E+02 -1.766E+02 -1.770E+02 -1.772E+02 -1.771E+02
 -1.767E+02 -1.757E+02 -1.742E+02 -1.720E+02 -1.690E+02 -1.652E+02 -1.605E+02
 -1.549E+02 -1.485E+02 -1.413E+02 -1.335E+02 -1.252E+02 -1.166E+02 -1.078E+02
 -9.910E+01 -9.048E+01 -8.202E+01 -7.374E+01 -6.562E+01 -5.759E+01 -4.960E+01
>RHOYX.ERR NFREQ=56 ROT=RHOROT // 56
  2.852E-01  2.700E-01  2.503E-01  2.184E-01  1.844E-01  1.505E-01  1.168E-01
  8.737E-02  6.631E-02  5.432E-02  4.969E-02  5.128E-02  5.504E-02  5.676E-02
  5.887E-02  6.505E-02  7.647E-02  9.209E-02  1.073E-01  1.165E-01  1.173E-01
  1.089E-01  9.139E-02  7.059E-02  5.200E-02  3.865E-02  3.230E-02  3.253E-02
  3.705E-02  4.633E-02  5.937E-02  7.246E-02  8.157E-02  8.492E-02  8.274E-02
  7.795E-02  7.462E-02  7.631E-02  8.499E-02  9.980E-02  1.170E-01  1.328E-01
  1.457E-01  1.564E-01  1.655E-01  1.730E-01  1.783E-01  1.816E-01  1.834E-01
  1.853E-01  1.877E-01  1.891E-01  1.886E-01  1.879E-01  1.871E-01  1.866E-01
>PHSYX.ERR NFREQ=56 ROT=RHOROT // 56
  4.575E+01  4.277E+01  3.902E+01  3.322E+01  2.736E+01  2.182E+01  1.656E+01
  1.215E+01  9.100E+00  7.400E+00  6.751E+00  6.974E+00  7.501E+00  7.744E+00
  8.043E+00  8.920E+00  1.056E+01  1.284E+01  1.512E+01  1.650E+01  1.663E+01
  1.535E+01  1.274E+01  9.714E+00  7.074E+00  5.217E+00  4.343E+00  4.374E+00
  4.996E+00  6.282E+00  8.114E+00  9.982E+00  1.130E+01  1.179E+01  1.147E+01
  1.077E+01  1.029E+01  1.054E+01  1.180E+01  1.399E+01  1.657E+01  1.902E+01
  2.104E+01  2.275E+01  2.424E+01  2.546E+01  2.634E+01  2.689E+01  2.720E+01
  2.752E+01  2.791E+01  2.816E+01  2.807E+01  2.796E+01  2.782E+01  2.774E+01
>RHODET NFREQ=56 ROT=RHOROT // 56
  1.046E+01  1.046E+01  1.046E+01  1.046E+01  1.047E+01  1.049E+01  1.055E+01
  1.064E+01  1.078E+01  1.099E+01  1.128E+01  1.168E+01  1.220E+01  1.286E+01
  1.368E+01  1.465E+01  1.577E+01  1.702E+01  1.837E+01  1.974E+01  2.108E+01
  2.230E+01  2.334E+01  2.417E+01  2.475E+01  2.510E+01  2.525E+01  2.525E+01
  2.514E+01  2.498E+01  2.483E+01  2.474E+01  2.475E+01  2.488E+01  2.516E+01
  2.559E+01  2.615E+01  2.683E+01  2.761E+01  2.845E+01  2.933E+01  3.021E+01
  3.107E+01  3.187E+01  3.259E+01  3.321E+01  3.370E+01  3.405E+01  3.424E+01
  3.428E+01  3.416E+01  3.391E+01  3.355E+01  3.311E+01  3.263E+01  3.214E+01
>PHSDET NFREQ=56 ROT=RHOROT // 56
  3.018E+01  2.801E+01  2.580E+01  2.354E+01  2.119E+01  1.878E+01  1.631E+01
  1.386E+01  1.151E+01  9.334E+00  7.426E+00  5.841E+00  4.609E+00  3.732E+00
  3.174E+00  2.868E+00  2.707E+00  2.549E+00  2.233E+00  1.593E+00  4.793E-01
 -1.223E+00 -3.582E+00 -6.611E+00 -1.027E+01 -1.445E+01 -1.903E+01 -2.384E+01
 -2.874E+01 -3.356E+01 -3.821E+01 -4.256E+01 -4.656E+01 -5.014E+01 -5.325E+01
 -5.584E+01 -5.787E+01 -5.930E+01 -6.011E+01 -6.029E+01 -5.984E+01 -5.877E+01
 -5.709E+01 -5.482E+01 -5.195E+01 -4.847E+01 -4.433E+01 -3.950E+01 -3.395E+01
 -2.766E+01 -2.068E+01 -1.307E+01 -4.957E+00  3.527E+00  1.223E+01  2.103E+01
>RHODET.ERR NFREQ=56 ROT=RHOROT // 56
  7.034E-02  7.988E-02  9.088E-02  1.050E-01  1.132E-01  1.146E-01  1.111E-01
  1.055E-01  1.066E-01  1.204E-01  1.455E-01  1.763E-01  2.040E-01  2.193E-01
  2.180E-01  2.005E-01  1.729E-01  1.457E-01  1.308E-01  1.343E-01  1.507E-01
  1.698E-01  1.850E-01  1.922E-01  1.919E-01  1.873E-01  1.791E-01  1.730E-01
  1.769E-01  1.898E-01  2.055E-01  2.181E-01  2.222E-01  2.191E-01  2.145E-01
  2.091E-01  2.035E-01  1.989E-01  1.951E-01  1.903E-01  1.819E-01  1.660E-01
  1.437E-01  1.211E-01  1.039E-01  9.426E-02  9.086E-02  9.095E-02  9.191E-02
  9.210E-02  9.093E-02  8.929E-02  8.910E-02  9.207E-02  9.514E-02  9.904E-02
>PHSDET.ERR NFREQ=56 ROT=RHOROT // 56
  9.678E+00  1.106E+01  1.267E+01  1.477E+01  1.600E+01  1.621E+01  1.569E+01
  1.485E+01  1.501E+01  1.711E+01  2.102E+01  2.602E+01  3.070E+01  3.338E+01
  3.316E+01  3.010E+01  2.544E+01  2.105E+01  1.870E+01  1.925E+01  2.184E+01
  2.493E+01  2.747E+01  2.868E+01  2.862E+01  2.784E+01  2.648E+01  2.547E+01
  2.612E+01  2.827E+01  3.097E+01  3.317E+01  3.390E+01  3.334E+01  3.253E+01
  3.159E+01  3.061E+01  2.983E+01  2.917E+01  2.836E+01  2.694E+01  2.431E+01
  2.072E+01  1.721E+01  1.460E+01  1.316E+01  1.266E+01  1.268E+01  1.282E+01
  1.284E+01  1.267E+01  1.243E+01  1.240E+01  1.284E+01  1.329E+01  1.387E+01

>END
