# Supplementary material for: 3D structure of the Campi Flegrei caldera central sector reconstructed through short-period magnetotelluric imaging
Source: Sci Rep. 2022 Dec 2;12:20802. doi: 10.1038/s41598-022-24998-6 (PMC9716173; doi:10.1038/s41598-022-24998-6)
Supplement: Supplementary file 12 — Supplementary Information 12. [file 41598_2022_24998_MOESM12_ESM.zip › WFLEB36.edi]

>HEAD

    DATAID=WFLEB36
    FILEBY=anton
    ACQDATE=2000/01/01
    FILEDATE=2021/07/15
    ELEV=77.95
    STDVERS="SEG 1.0"
    PROGVERS="MT-Corrector 5.4"
    PROGDATE=2015/11/23
    EMPTY=1.000E+32

>INFO

    fieldnotes.dataquality.warnings_flag = 0.0
    fieldnotes.electrode_ex.acqchan = 0.0
    fieldnotes.electrode_ex.chtype = EX
    fieldnotes.electrode_ex.id = 204.0
    fieldnotes.electrode_ex.x = 0.0
    fieldnotes.electrode_ex.x2 = 0.0
    fieldnotes.electrode_ex.y = 0.0
    fieldnotes.electrode_ex.y2 = 0.0
    fieldnotes.electrode_ey.acqchan = 0.0
    fieldnotes.electrode_ey.chtype = EY
    fieldnotes.electrode_ey.id = 205.0
    fieldnotes.electrode_ey.x = 0.0
    fieldnotes.electrode_ey.x2 = 0.0
    fieldnotes.electrode_ey.y = 0.0
    fieldnotes.electrode_ey.y2 = 0.0
    fieldnotes.magnetometer_hx.acqchan = 0.0
    fieldnotes.magnetometer_hx.azm = 0.0
    fieldnotes.magnetometer_hx.chtype = HX
    fieldnotes.magnetometer_hx.id = 201.001
    fieldnotes.magnetometer_hx.x = 0.0
    fieldnotes.magnetometer_hx.y = 0.0
    fieldnotes.magnetometer_hy.acqchan = 0.0
    fieldnotes.magnetometer_hy.azm = 0.0
    fieldnotes.magnetometer_hy.chtype = HY
    fieldnotes.magnetometer_hy.id = 202.001
    fieldnotes.magnetometer_hy.x = 0.0
    fieldnotes.magnetometer_hy.y = 0.0
    fieldnotes.magnetometer_hz.acqchan = 0.0
    fieldnotes.magnetometer_hz.azm = 0.0
    fieldnotes.magnetometer_hz.chtype = HZ
    fieldnotes.magnetometer_hz.id = 203.001
    fieldnotes.magnetometer_hz.x = 0.0
    fieldnotes.magnetometer_hz.y = 0.0
    processing.sign_convention = exp(+i \omega t)
    copyright.conditions_of_use = All data and metadata for this survey are available free of charge and may be copied freely, duplicated and further distributed provided this data set is cited as the reference. While the author(s) strive to provide data and metadata of best possible quality, neither the author(s) of this data set, not IRIS make any claims, promises, or guarantees about the accuracy, completeness, or adequacy of this information, and expressly disclaim liability for errors and omissions in the contents of this file. Guidelines about the quality or limitations of the data and metadata, as obtained from the author(s), are included for informational purposes only.
    provenance.creating_application = MTpy
    provenance.creation_time = 2021-08-25 15:10:56

>=DEFINEMEAS

    REFELEV=77.95

>HMEAS ID=101.001 CHTYPE=HX
>HMEAS ID=102.001 CHTYPE=HY
>HMEAS ID=103.001 CHTYPE=HZ
>EMEAS ID=104.001 CHTYPE=EX
>EMEAS ID=105.001 CHTYPE=EY
>HMEAS ID=201.001 CHTYPE=HX
>HMEAS ID=202.001 CHTYPE=HY
>HMEAS ID=203.001 CHTYPE=HZ
>EMEAS ID=204.001 CHTYPE=EX
>EMEAS ID=205.001 CHTYPE=EY

>=MTSECT

    SECTID=SPLINE
    NFREQ=52
    HX=101.001
    HY=102.001
    HZ=103.001
    EX=104.001
    EY=105.001

>!**** FREQUENCIES ****!
>FREQ // 52
  1.000E+03  8.577E+02  7.356E+02  6.310E+02  5.412E+02  4.642E+02  3.981E+02
  3.415E+02  2.929E+02  2.512E+02  2.154E+02  1.848E+02  1.585E+02  1.359E+02
  1.166E+02  1.000E+02  8.577E+01  7.356E+01  6.310E+01  5.412E+01  4.642E+01
  3.981E+01  3.415E+01  2.929E+01  2.512E+01  2.154E+01  1.848E+01  1.585E+01
  1.359E+01  1.166E+01  1.000E+01  8.577E+00  7.356E+00  6.310E+00  5.412E+00
  4.642E+00  3.981E+00  3.415E+00  2.929E+00  2.512E+00  2.154E+00  1.848E+00
  1.585E+00  1.359E+00  1.166E+00  1.000E+00  8.577E-01  7.356E-01  6.310E-01
  5.412E-01  4.642E-01  3.981E-01

>!**** ROTATION ANGLES ****!
>ZROT NFREQ=52 // 52
  0.000E+00  0.000E+00  0.000E+00  0.000E+00  0.000E+00  0.000E+00  0.000E+00
  0.000E+00  0.000E+00  0.000E+00  0.000E+00  0.000E+00  0.000E+00  0.000E+00
  0.000E+00  0.000E+00  0.000E+00  0.000E+00  0.000E+00  0.000E+00  0.000E+00
  0.000E+00  0.000E+00  0.000E+00  0.000E+00  0.000E+00  0.000E+00  0.000E+00
  0.000E+00  0.000E+00  0.000E+00  0.000E+00  0.000E+00  0.000E+00  0.000E+00
  0.000E+00  0.000E+00  0.000E+00  0.000E+00  0.000E+00  0.000E+00  0.000E+00
  0.000E+00  0.000E+00  0.000E+00  0.000E+00  0.000E+00  0.000E+00  0.000E+00
  0.000E+00  0.000E+00  0.000E+00

>!**** IMPEDANCES ****!
>ZXXR NFREQ=52 ROT=ZROT // 52
  7.514E+01  6.878E+01  6.295E+01  5.760E+01  5.269E+01  4.821E+01  4.417E+01
  4.057E+01  3.744E+01  3.476E+01  3.252E+01  3.072E+01  2.933E+01  2.831E+01
  2.765E+01  2.731E+01  2.726E+01  2.745E+01  2.783E+01  2.837E+01  2.899E+01
  2.964E+01  3.025E+01  3.077E+01  3.116E+01  3.139E+01  3.143E+01  3.131E+01
  3.103E+01  3.063E+01  3.014E+01  2.959E+01  2.903E+01  2.846E+01  2.792E+01
  2.741E+01  2.695E+01  2.653E+01  2.614E+01  2.578E+01  2.545E+01  2.511E+01
  2.476E+01  2.439E+01  2.399E+01  2.354E+01  2.306E+01  2.254E+01  2.200E+01
  2.143E+01  2.085E+01  2.026E+01
>ZXXI NFREQ=52 ROT=ZROT // 52
  3.113E+01  2.890E+01  2.678E+01  2.474E+01  2.275E+01  2.079E+01  1.889E+01
  1.706E+01  1.531E+01  1.368E+01  1.218E+01  1.082E+01  9.608E+00  8.537E+00
  7.600E+00  6.781E+00  6.066E+00  5.441E+00  4.894E+00  4.415E+00  4.000E+00
  3.648E+00  3.359E+00  3.134E+00  2.971E+00  2.865E+00  2.806E+00  2.779E+00
  2.765E+00  2.746E+00  2.712E+00  2.654E+00  2.581E+00  2.505E+00  2.449E+00
  2.441E+00  2.503E+00  2.658E+00  2.917E+00  3.286E+00  3.762E+00  4.334E+00
  4.987E+00  5.698E+00  6.445E+00  7.204E+00  7.951E+00  8.670E+00  9.344E+00
  9.970E+00  1.055E+01  1.108E+01
>ZXX.VAR NFREQ=52 ROT=ZROT // 52
  2.526E+03  2.186E+03  1.508E+03  1.082E+03  7.640E+02  5.206E+02  3.498E+02
  2.429E+02  1.807E+02  1.440E+02  1.232E+02  1.149E+02  1.159E+02  1.208E+02
  1.255E+02  1.295E+02  1.329E+02  1.364E+02  1.406E+02  1.456E+02  1.507E+02
  1.541E+02  1.532E+02  1.471E+02  1.367E+02  1.228E+02  1.062E+02  8.857E+01
  7.295E+01  6.109E+01  5.317E+01  4.884E+01  4.674E+01  4.554E+01  4.441E+01
  4.276E+01  4.063E+01  3.839E+01  3.649E+01  3.544E+01  3.540E+01  3.618E+01
  3.771E+01  4.015E+01  4.342E+01  4.666E+01  4.895E+01  5.022E+01  5.062E+01
  5.010E+01  4.865E+01  4.728E+01
>ZXYR NFREQ=52 ROT=ZROT // 52
  6.861E+01  6.333E+01  5.818E+01  5.306E+01  4.793E+01  4.278E+01  3.767E+01
  3.270E+01  2.803E+01  2.382E+01  2.018E+01  1.722E+01  1.497E+01  1.342E+01
  1.254E+01  1.223E+01  1.241E+01  1.296E+01  1.379E+01  1.480E+01  1.589E+01
  1.699E+01  1.804E+01  1.900E+01  1.984E+01  2.056E+01  2.116E+01  2.166E+01
  2.208E+01  2.243E+01  2.274E+01  2.301E+01  2.325E+01  2.348E+01  2.368E+01
  2.388E+01  2.406E+01  2.421E+01  2.432E+01  2.439E+01  2.440E+01  2.433E+01
  2.418E+01  2.394E+01  2.360E+01  2.319E+01  2.271E+01  2.216E+01  2.159E+01
  2.099E+01  2.038E+01  1.977E+01
>ZXYI NFREQ=52 ROT=ZROT // 52
  5.616E+01  5.611E+01  5.586E+01  5.536E+01  5.460E+01  5.353E+01  5.210E+01
  5.031E+01  4.816E+01  4.571E+01  4.305E+01  4.027E+01  3.749E+01  3.479E+01
  3.223E+01  2.985E+01  2.763E+01  2.556E+01  2.359E+01  2.170E+01  1.986E+01
  1.806E+01  1.631E+01  1.462E+01  1.302E+01  1.152E+01  1.014E+01  8.894E+00
  7.789E+00  6.825E+00  5.999E+00  5.309E+00  4.756E+00  4.340E+00  4.062E+00
  3.925E+00  3.927E+00  4.064E+00  4.330E+00  4.710E+00  5.189E+00  5.743E+00
  6.348E+00  6.973E+00  7.593E+00  8.183E+00  8.723E+00  9.200E+00  9.611E+00
  9.958E+00  1.025E+01  1.050E+01
>ZXY.VAR NFREQ=52 ROT=ZROT // 52
  1.653E+03  1.485E+03  1.137E+03  8.950E+02  6.847E+02  4.848E+02  3.218E+02
  2.166E+02  1.566E+02  1.201E+02  9.693E+01  8.433E+01  7.961E+01  7.894E+01
  7.936E+01  7.923E+01  7.747E+01  7.421E+01  6.988E+01  6.474E+01  5.903E+01
  5.302E+01  4.698E+01  4.108E+01  3.541E+01  2.995E+01  2.464E+01  1.952E+01
  1.476E+01  1.061E+01  7.442E+00  5.348E+00  4.053E+00  3.309E+00  2.945E+00
  2.857E+00  2.976E+00  3.256E+00  3.707E+00  4.394E+00  5.374E+00  6.679E+00
  8.286E+00  1.005E+01  1.180E+01  1.352E+01  1.519E+01  1.655E+01  1.733E+01
  1.756E+01  1.745E+01  1.726E+01
>ZYXR NFREQ=52 ROT=ZROT // 52
  8.220E+01  6.885E+01  5.623E+01  4.434E+01  3.317E+01  2.273E+01  1.305E+01
  4.175E+00 -3.831E+00 -1.091E+01 -1.702E+01 -2.215E+01 -2.634E+01 -2.966E+01
 -3.223E+01 -3.416E+01 -3.558E+01 -3.660E+01 -3.730E+01 -3.776E+01 -3.802E+01
 -3.811E+01 -3.805E+01 -3.785E+01 -3.752E+01 -3.707E+01 -3.651E+01 -3.585E+01
 -3.513E+01 -3.435E+01 -3.355E+01 -3.275E+01 -3.198E+01 -3.124E+01 -3.056E+01
 -2.993E+01 -2.938E+01 -2.889E+01 -2.847E+01 -2.811E+01 -2.780E+01 -2.753E+01
 -2.731E+01 -2.712E+01 -2.696E+01 -2.684E+01 -2.676E+01 -2.670E+01 -2.667E+01
 -2.667E+01 -2.668E+01 -2.670E+01
>ZYXI NFREQ=52 ROT=ZROT // 52
 -8.531E+01 -8.679E+01 -8.702E+01 -8.617E+01 -8.439E+01 -8.180E+01 -7.850E+01
 -7.461E+01 -7.025E+01 -6.555E+01 -6.068E+01 -5.581E+01 -5.113E+01 -4.677E+01
 -4.286E+01 -3.943E+01 -3.649E+01 -3.398E+01 -3.181E+01 -2.988E+01 -2.809E+01
 -2.635E+01 -2.460E+01 -2.282E+01 -2.099E+01 -1.912E+01 -1.725E+01 -1.540E+01
 -1.359E+01 -1.187E+01 -1.024E+01 -8.723E+00 -7.317E+00 -6.021E+00 -4.824E+00
 -3.712E+00 -2.670E+00 -1.685E+00 -7.482E-01  1.466E-01  1.001E+00  1.814E+00
  2.582E+00  3.299E+00  3.963E+00  4.569E+00  5.113E+00  5.596E+00  6.020E+00
  6.390E+00  6.718E+00  7.019E+00
>ZYX.VAR NFREQ=52 ROT=ZROT // 52
  6.775E+01  6.598E+01  6.204E+01  5.610E+01  5.154E+01  5.010E+01  5.342E+01
  6.397E+01  8.403E+01  1.156E+02  1.585E+02  2.075E+02  2.552E+02  2.963E+02
  3.252E+02  3.360E+02  3.250E+02  2.941E+02  2.484E+02  1.988E+02  1.550E+02
  1.211E+02  9.758E+01  8.287E+01  7.431E+01  6.999E+01  6.853E+01  6.887E+01
  7.022E+01  7.173E+01  7.238E+01  7.126E+01  6.807E+01  6.286E+01  5.625E+01
  4.905E+01  4.229E+01  3.693E+01  3.326E+01  3.121E+01  3.077E+01  3.202E+01
  3.497E+01  3.940E+01  4.486E+01  5.040E+01  5.498E+01  5.839E+01  6.067E+01
  6.188E+01  6.212E+01  6.191E+01
>ZYYR NFREQ=52 ROT=ZROT // 52
 -2.111E+00  9.570E-01  4.057E+00  7.096E+00  9.980E+00  1.263E+01  1.498E+01
  1.699E+01  1.866E+01  1.998E+01  2.097E+01  2.166E+01  2.209E+01  2.232E+01
  2.239E+01  2.237E+01  2.229E+01  2.220E+01  2.213E+01  2.210E+01  2.212E+01
  2.220E+01  2.234E+01  2.253E+01  2.277E+01  2.305E+01  2.338E+01  2.375E+01
  2.415E+01  2.457E+01  2.500E+01  2.544E+01  2.586E+01  2.627E+01  2.664E+01
  2.697E+01  2.726E+01  2.750E+01  2.767E+01  2.778E+01  2.781E+01  2.777E+01
  2.765E+01  2.743E+01  2.712E+01  2.671E+01  2.620E+01  2.557E+01  2.482E+01
  2.395E+01  2.296E+01  2.188E+01
>ZYYI NFREQ=52 ROT=ZROT // 52
 -2.213E+01 -2.251E+01 -2.247E+01 -2.201E+01 -2.116E+01 -1.997E+01 -1.852E+01
 -1.687E+01 -1.511E+01 -1.330E+01 -1.152E+01 -9.837E+00 -8.304E+00 -6.972E+00
 -5.871E+00 -5.014E+00 -4.399E+00 -4.005E+00 -3.804E+00 -3.762E+00 -3.840E+00
 -4.002E+00 -4.208E+00 -4.425E+00 -4.619E+00 -4.764E+00 -4.837E+00 -4.823E+00
 -4.713E+00 -4.504E+00 -4.204E+00 -3.821E+00 -3.369E+00 -2.863E+00 -2.313E+00
 -1.731E+00 -1.120E+00 -4.820E-01  1.874E-01  8.961E-01  1.655E+00  2.476E+00
  3.374E+00  4.359E+00  5.439E+00  6.615E+00  7.882E+00  9.224E+00  1.062E+01
  1.203E+01  1.344E+01  1.480E+01
>ZYY.VAR NFREQ=52 ROT=ZROT // 52
  8.203E+01  8.723E+01  9.959E+01  1.096E+02  1.200E+02  1.324E+02  1.439E+02
  1.490E+02  1.459E+02  1.359E+02  1.215E+02  1.053E+02  8.999E+01  7.800E+01
  7.052E+01  6.672E+01  6.567E+01  6.647E+01  6.818E+01  6.952E+01  6.905E+01
  6.553E+01  5.812E+01  4.788E+01  3.696E+01  2.701E+01  1.894E+01  1.306E+01
  9.251E+00  7.068E+00  5.771E+00  4.890E+00  4.333E+00  4.081E+00  4.059E+00
  4.198E+00  4.540E+00  5.203E+00  6.297E+00  7.921E+00  1.018E+01  1.316E+01
  1.681E+01  2.076E+01  2.451E+01  2.766E+01  2.987E+01  3.122E+01  3.185E+01
  3.167E+01  3.055E+01  2.941E+01
>ZDETR NFREQ=52 ROT=ZROT // 52
  9.562E+01  9.071E+01  7.866E+01  6.351E+01  4.879E+01  3.662E+01  2.770E+01
  2.186E+01  1.856E+01  1.715E+01  1.706E+01  1.782E+01  1.908E+01  2.062E+01
  2.226E+01  2.394E+01  2.559E+01  2.721E+01  2.877E+01  3.026E+01  3.167E+01
  3.299E+01  3.417E+01  3.522E+01  3.611E+01  3.684E+01  3.741E+01  3.784E+01
  3.814E+01  3.833E+01  3.843E+01  3.846E+01  3.844E+01  3.837E+01  3.828E+01
  3.818E+01  3.806E+01  3.794E+01  3.780E+01  3.764E+01  3.746E+01  3.723E+01
  3.696E+01  3.662E+01  3.621E+01  3.573E+01  3.519E+01  3.458E+01  3.391E+01
  3.320E+01  3.245E+01  3.168E+01
>ZDETI NFREQ=52 ROT=ZROT // 52
 -2.044E+01  8.923E+00  3.210E+01  4.727E+01  5.531E+01  5.813E+01  5.770E+01
  5.553E+01  5.255E+01  4.928E+01  4.596E+01  4.270E+01  3.955E+01  3.653E+01
  3.365E+01  3.092E+01  2.832E+01  2.585E+01  2.349E+01  2.123E+01  1.907E+01
  1.699E+01  1.501E+01  1.316E+01  1.144E+01  9.873E+00  8.480E+00  7.265E+00
  6.222E+00  5.342E+00  4.613E+00  4.018E+00  3.545E+00  3.182E+00  2.923E+00
  2.766E+00  2.710E+00  2.754E+00  2.899E+00  3.144E+00  3.486E+00  3.921E+00
  4.441E+00  5.036E+00  5.695E+00  6.403E+00  7.147E+00  7.909E+00  8.676E+00
  9.434E+00  1.017E+01  1.089E+01
>ZDET.VAR NFREQ=52 ROT=ZROT // 52
  6.693E+02  6.022E+02  4.634E+02  3.636E+02  2.828E+02  2.159E+02  1.653E+02
  1.323E+02  1.142E+02  1.074E+02  1.093E+02  1.179E+02  1.308E+02  1.446E+02
  1.557E+02  1.616E+02  1.606E+02  1.537E+02  1.425E+02  1.289E+02  1.144E+02
  1.004E+02  8.753E+01  7.644E+01  6.760E+01  6.060E+01  5.421E+01  4.789E+01
  4.191E+01  3.660E+01  3.225E+01  2.897E+01  2.641E+01  2.421E+01  2.222E+01
  2.044E+01  1.901E+01  1.814E+01  1.793E+01  1.836E+01  1.949E+01  2.137E+01
  2.401E+01  2.723E+01  3.073E+01  3.419E+01  3.719E+01  3.936E+01  4.038E+01
  4.036E+01  3.960E+01  3.883E+01

>!**** ROTATION ANGLES ****!
>RHOROT NFREQ=52 // 52
  0.000E+00  0.000E+00  0.000E+00  0.000E+00  0.000E+00  0.000E+00  0.000E+00
  0.000E+00  0.000E+00  0.000E+00  0.000E+00  0.000E+00  0.000E+00  0.000E+00
  0.000E+00  0.000E+00  0.000E+00  0.000E+00  0.000E+00  0.000E+00  0.000E+00
  0.000E+00  0.000E+00  0.000E+00  0.000E+00  0.000E+00  0.000E+00  0.000E+00
  0.000E+00  0.000E+00  0.000E+00  0.000E+00  0.000E+00  0.000E+00  0.000E+00
  0.000E+00  0.000E+00  0.000E+00  0.000E+00  0.000E+00  0.000E+00  0.000E+00
  0.000E+00  0.000E+00  0.000E+00  0.000E+00  0.000E+00  0.000E+00  0.000E+00
  0.000E+00  0.000E+00  0.000E+00

>!**** APPARENT RESISTIVITIES AND PHASES ****!
>RHOXY NFREQ=52 ROT=RHOROT // 52
  1.572E+00  1.669E+00  1.768E+00  1.864E+00  1.951E+00  2.023E+00  2.076E+00
  2.109E+00  2.121E+00  2.115E+00  2.098E+00  2.076E+00  2.056E+00  2.046E+00
  2.052E+00  2.081E+00  2.139E+00  2.232E+00  2.367E+00  2.550E+00  2.788E+00
  3.090E+00  3.465E+00  3.925E+00  4.483E+00  5.154E+00  5.959E+00  6.920E+00
  8.066E+00  9.432E+00  1.106E+01  1.300E+01  1.531E+01  1.807E+01  2.134E+01
  2.524E+01  2.985E+01  3.529E+01  4.169E+01  4.914E+01  5.776E+01  6.764E+01
  7.886E+01  9.145E+01  1.055E+02  1.210E+02  1.380E+02  1.566E+02  1.770E+02
  1.994E+02  2.242E+02  2.517E+02
>PHSXY NFREQ=52 ROT=RHOROT // 52
  3.930E+01  4.154E+01  4.383E+01  4.622E+01  4.872E+01  5.137E+01  5.414E+01
  5.697E+01  5.979E+01  6.248E+01  6.488E+01  6.685E+01  6.823E+01  6.890E+01
  6.874E+01  6.772E+01  6.582E+01  6.311E+01  5.969E+01  5.571E+01  5.134E+01
  4.675E+01  4.212E+01  3.758E+01  3.327E+01  2.925E+01  2.560E+01  2.232E+01
  1.943E+01  1.692E+01  1.478E+01  1.299E+01  1.156E+01  1.047E+01  9.733E+00
  9.334E+00  9.271E+00  9.531E+00  1.009E+01  1.093E+01  1.201E+01  1.328E+01
  1.471E+01  1.624E+01  1.783E+01  1.944E+01  2.102E+01  2.254E+01  2.400E+01
  2.539E+01  2.671E+01  2.799E+01
>RHOXY.ERR NFREQ=52 ROT=RHOROT // 52
  2.439E-01  2.425E-01  2.250E-01  2.116E-01  1.970E-01  1.778E-01  1.564E-01
  1.389E-01  1.280E-01  1.217E-01  1.187E-01  1.201E-01  1.261E-01  1.352E-01
  1.453E-01  1.548E-01  1.623E-01  1.674E-01  1.701E-01  1.703E-01  1.681E-01
  1.639E-01  1.578E-01  1.504E-01  1.418E-01  1.321E-01  1.211E-01  1.088E-01
  9.535E-02  8.137E-02  6.848E-02  5.816E-02  5.060E-02  4.558E-02  4.279E-02
  4.187E-02  4.241E-02  4.401E-02  4.659E-02  5.034E-02  5.528E-02  6.128E-02
  6.799E-02  7.477E-02  8.116E-02  8.730E-02  9.322E-02  9.833E-02  1.020E-01
  1.043E-01  1.058E-01  1.071E-01
>PHSXY.ERR NFREQ=52 ROT=RHOROT // 52
  3.784E+01  3.757E+01  3.440E+01  3.203E+01  2.951E+01  2.627E+01  2.276E+01
  1.998E+01  1.827E+01  1.729E+01  1.684E+01  1.705E+01  1.798E+01  1.940E+01
  2.099E+01  2.250E+01  2.372E+01  2.455E+01  2.498E+01  2.502E+01  2.467E+01
  2.396E+01  2.299E+01  2.179E+01  2.043E+01  1.890E+01  1.721E+01  1.533E+01
  1.333E+01  1.127E+01  9.410E+00  7.942E+00  6.878E+00  6.177E+00  5.789E+00
  5.662E+00  5.737E+00  5.959E+00  6.318E+00  6.841E+00  7.536E+00  8.384E+00
  9.341E+00  1.032E+01  1.124E+01  1.214E+01  1.301E+01  1.377E+01  1.431E+01
  1.466E+01  1.488E+01  1.508E+01
>RHOYX NFREQ=52 ROT=RHOROT // 52
  2.807E+00  2.862E+00  2.918E+00  2.977E+00  3.038E+00  3.105E+00  3.182E+00
  3.271E+00  3.380E+00  3.516E+00  3.686E+00  3.902E+00  4.174E+00  4.513E+00
  4.933E+00  5.444E+00  6.057E+00  6.781E+00  7.619E+00  8.570E+00  9.628E+00
  1.078E+01  1.203E+01  1.334E+01  1.472E+01  1.615E+01  1.765E+01  1.921E+01
  2.087E+01  2.266E+01  2.461E+01  2.679E+01  2.926E+01  3.208E+01  3.536E+01
  3.920E+01  4.373E+01  4.907E+01  5.540E+01  6.291E+01  7.183E+01  8.240E+01
  9.494E+01  1.098E+02  1.274E+02  1.483E+02  1.730E+02  2.023E+02  2.370E+02
  2.779E+02  3.261E+02  3.828E+02
>PHSYX NFREQ=52 ROT=RHOROT // 52
 -4.606E+01 -5.157E+01 -5.713E+01 -6.277E+01 -6.854E+01 -7.447E+01 -8.056E+01
 -8.680E+01 -9.312E+01 -9.945E+01 -1.057E+02 -1.116E+02 -1.173E+02 -1.224E+02
 -1.269E+02 -1.309E+02 -1.343E+02 -1.371E+02 -1.395E+02 -1.416E+02 -1.435E+02
 -1.453E+02 -1.471E+02 -1.489E+02 -1.508E+02 -1.527E+02 -1.547E+02 -1.568E+02
 -1.588E+02 -1.609E+02 -1.630E+02 -1.651E+02 -1.671E+02 -1.691E+02 -1.710E+02
 -1.729E+02 -1.748E+02 -1.767E+02 -1.785E+02 -1.803E+02 -1.821E+02 -1.838E+02
 -1.854E+02 -1.869E+02 -1.884E+02 -1.897E+02 -1.908E+02 -1.918E+02 -1.927E+02
 -1.935E+02 -1.941E+02 -1.947E+02
>RHOYX.ERR NFREQ=52 ROT=RHOROT // 52
  4.166E-02  4.390E-02  4.548E-02  4.622E-02  4.732E-02  4.975E-02  5.466E-02
  6.336E-02  7.655E-02  9.410E-02  1.148E-01  1.361E-01  1.558E-01  1.726E-01
  1.853E-01  1.927E-01  1.939E-01  1.888E-01  1.779E-01  1.635E-01  1.484E-01
  1.348E-01  1.245E-01  1.181E-01  1.152E-01  1.152E-01  1.176E-01  1.217E-01
  1.269E-01  1.325E-01  1.375E-01  1.409E-01  1.422E-01  1.410E-01  1.374E-01
  1.320E-01  1.258E-01  1.202E-01  1.162E-01  1.142E-01  1.146E-01  1.176E-01
  1.232E-01  1.308E-01  1.392E-01  1.470E-01  1.529E-01  1.570E-01  1.594E-01
  1.604E-01  1.602E-01  1.595E-01
>PHSYX.ERR NFREQ=52 ROT=RHOROT // 52
  5.632E+00  5.944E+00  6.163E+00  6.266E+00  6.419E+00  6.759E+00  7.448E+00
  8.680E+00  1.057E+01  1.314E+01  1.624E+01  1.953E+01  2.265E+01  2.539E+01
  2.751E+01  2.877E+01  2.897E+01  2.810E+01  2.628E+01  2.390E+01  2.147E+01
  1.933E+01  1.774E+01  1.675E+01  1.630E+01  1.631E+01  1.667E+01  1.730E+01
  1.810E+01  1.897E+01  1.975E+01  2.028E+01  2.049E+01  2.030E+01  1.974E+01
  1.890E+01  1.793E+01  1.708E+01  1.646E+01  1.616E+01  1.621E+01  1.668E+01
  1.754E+01  1.870E+01  2.001E+01  2.125E+01  2.219E+01  2.285E+01  2.324E+01
  2.341E+01  2.338E+01  2.326E+01
>RHODET NFREQ=52 ROT=RHOROT // 52
  1.912E+00  1.937E+00  1.962E+00  1.987E+00  2.010E+00  2.034E+00  2.058E+00
  2.086E+00  2.121E+00  2.168E+00  2.231E+00  2.317E+00  2.434E+00  2.589E+00
  2.793E+00  3.057E+00  3.397E+00  3.829E+00  4.372E+00  5.050E+00  5.889E+00
  6.916E+00  8.161E+00  9.654E+00  1.142E+01  1.350E+01  1.593E+01  1.874E+01
  2.198E+01  2.570E+01  2.997E+01  3.487E+01  4.051E+01  4.700E+01  5.448E+01
  6.314E+01  7.315E+01  8.475E+01  9.816E+01  1.136E+02  1.314E+02  1.517E+02
  1.748E+02  2.010E+02  2.305E+02  2.636E+02  3.006E+02  3.420E+02  3.883E+02
  4.402E+02  4.983E+02  5.636E+02
>PHSDET NFREQ=52 ROT=RHOROT // 52
 -1.207E+01  5.618E+00  2.220E+01  3.666E+01  4.858E+01  5.779E+01  6.435E+01
  6.851E+01  7.055E+01  7.081E+01  6.963E+01  6.735E+01  6.424E+01  6.056E+01
  5.651E+01  5.225E+01  4.790E+01  4.353E+01  3.924E+01  3.506E+01  3.104E+01
  2.725E+01  2.372E+01  2.048E+01  1.757E+01  1.500E+01  1.277E+01  1.087E+01
  9.264E+00  7.933E+00  6.844E+00  5.963E+00  5.269E+00  4.740E+00  4.367E+00
  4.144E+00  4.072E+00  4.152E+00  4.386E+00  4.774E+00  5.317E+00  6.012E+00
  6.852E+00  7.831E+00  8.938E+00  1.016E+01  1.148E+01  1.288E+01  1.435E+01
  1.587E+01  1.741E+01  1.897E+01
>RHODET.ERR NFREQ=52 ROT=RHOROT // 52
  1.490E-01  1.514E-01  1.431E-01  1.366E-01  1.298E-01  1.223E-01  1.154E-01
  1.110E-01  1.104E-01  1.141E-01  1.220E-01  1.333E-01  1.468E-01  1.603E-01
  1.718E-01  1.797E-01  1.832E-01  1.824E-01  1.779E-01  1.707E-01  1.617E-01
  1.518E-01  1.417E-01  1.322E-01  1.240E-01  1.171E-01  1.105E-01  1.038E-01
  9.723E-02  9.105E-02  8.573E-02  8.153E-02  7.815E-02  7.513E-02  7.231E-02
  6.967E-02  6.748E-02  6.619E-02  6.602E-02  6.702E-02  6.923E-02  7.271E-02
  7.731E-02  8.265E-02  8.825E-02  9.369E-02  9.851E-02  1.024E-01  1.049E-01
  1.063E-01  1.068E-01  1.074E-01
>PHSDET.ERR NFREQ=52 ROT=RHOROT // 52
  2.157E+01  2.195E+01  2.064E+01  1.961E+01  1.856E+01  1.740E+01  1.633E+01
  1.566E+01  1.558E+01  1.615E+01  1.735E+01  1.910E+01  2.122E+01  2.339E+01
  2.526E+01  2.658E+01  2.716E+01  2.702E+01  2.628E+01  2.508E+01  2.361E+01
  2.202E+01  2.042E+01  1.893E+01  1.766E+01  1.660E+01  1.560E+01  1.459E+01
  1.360E+01  1.269E+01  1.191E+01  1.130E+01  1.080E+01  1.037E+01  9.961E+00
  9.582E+00  9.268E+00  9.083E+00  9.059E+00  9.202E+00  9.519E+00  1.002E+01
  1.068E+01  1.146E+01  1.228E+01  1.308E+01  1.380E+01  1.437E+01  1.475E+01
  1.496E+01  1.504E+01  1.512E+01

>END
