# Supplementary material for: 3D structure of the Campi Flegrei caldera central sector reconstructed through short-period magnetotelluric imaging
Source: Sci Rep. 2022 Dec 2;12:20802. doi: 10.1038/s41598-022-24998-6 (PMC9716173; doi:10.1038/s41598-022-24998-6)
Supplement: Supplementary file 12 — Supplementary Information 12. [file 41598_2022_24998_MOESM12_ESM.zip › WFLEB37.edi]

>HEAD

    DATAID=WFLEB37
    FILEBY=anton
    ACQDATE=2000/01/01
    FILEDATE=2021/07/15
    LAT=40:49:46.496
    LONG=14:08:55.370
    ELEV=53.65
    STDVERS="SEG 1.0"
    PROGVERS="MT-Corrector 5.4"
    PROGDATE=2015/11/23
    EMPTY=1.000E+32

>INFO

>=DEFINEMEAS

    REFLAT=40:49:46.496
    REFLONG=14:08:55.370
    REFELEV=53.65

>HMEAS ID=101.001 CHTYPE=HX
>HMEAS ID=102.001 CHTYPE=HY
>HMEAS ID=103.001 CHTYPE=HZ
>EMEAS ID=104.001 CHTYPE=EX
>EMEAS ID=105.001 CHTYPE=EY
>HMEAS ID=201.001 CHTYPE=HX
>HMEAS ID=202.001 CHTYPE=HY
>HMEAS ID=203.001 CHTYPE=HZ
>EMEAS ID=204.001 CHTYPE=EX
>EMEAS ID=205.001 CHTYPE=EY

>=MTSECT

    SECTID=SPLINE
    NFREQ=56
    HX=101.001
    HY=102.001
    HZ=103.001
    EX=104.001
    EY=105.001

>!**** FREQUENCIES ****!
>FREQ // 56
  1.000E+03  8.577E+02  7.356E+02  6.310E+02  5.412E+02  4.642E+02  3.981E+02
  3.415E+02  2.929E+02  2.512E+02  2.154E+02  1.848E+02  1.585E+02  1.359E+02
  1.166E+02  1.000E+02  8.577E+01  7.356E+01  6.310E+01  5.412E+01  4.642E+01
  3.981E+01  3.415E+01  2.929E+01  2.512E+01  2.154E+01  1.848E+01  1.585E+01
  1.359E+01  1.166E+01  1.000E+01  8.577E+00  7.356E+00  6.310E+00  5.412E+00
  4.642E+00  3.981E+00  3.415E+00  2.929E+00  2.512E+00  2.154E+00  1.848E+00
  1.585E+00  1.359E+00  1.166E+00  1.000E+00  8.577E-01  7.356E-01  6.310E-01
  5.412E-01  4.642E-01  3.981E-01  3.415E-01  2.929E-01  2.512E-01  2.154E-01

>!**** ROTATION ANGLES ****!
>ZROT NFREQ=56 // 56
  0.000E+00  0.000E+00  0.000E+00  0.000E+00  0.000E+00  0.000E+00  0.000E+00
  0.000E+00  0.000E+00  0.000E+00  0.000E+00  0.000E+00  0.000E+00  0.000E+00
  0.000E+00  0.000E+00  0.000E+00  0.000E+00  0.000E+00  0.000E+00  0.000E+00
  0.000E+00  0.000E+00  0.000E+00  0.000E+00  0.000E+00  0.000E+00  0.000E+00
  0.000E+00  0.000E+00  0.000E+00  0.000E+00  0.000E+00  0.000E+00  0.000E+00
  0.000E+00  0.000E+00  0.000E+00  0.000E+00  0.000E+00  0.000E+00  0.000E+00
  0.000E+00  0.000E+00  0.000E+00  0.000E+00  0.000E+00  0.000E+00  0.000E+00
  0.000E+00  0.000E+00  0.000E+00  0.000E+00  0.000E+00  0.000E+00  0.000E+00

>!**** IMPEDANCES ****!
>ZXXR NFREQ=56 ROT=ZROT // 56
  4.777E+01  2.870E+01  1.449E+01  4.047E+00 -3.375E+00 -8.261E+00 -1.099E+01
 -1.193E+01 -1.152E+01 -1.019E+01 -8.359E+00 -6.334E+00 -4.334E+00 -2.476E+00
 -8.056E-01  6.797E-01  2.006E+00  3.207E+00  4.310E+00  5.328E+00  6.258E+00
  7.082E+00  7.773E+00  8.307E+00  8.668E+00  8.856E+00  8.884E+00  8.775E+00
  8.556E+00  8.259E+00  7.914E+00  7.548E+00  7.187E+00  6.846E+00  6.534E+00
  6.249E+00  5.975E+00  5.688E+00  5.353E+00  4.936E+00  4.407E+00  3.757E+00
  3.007E+00  2.201E+00  1.405E+00  6.858E-01  9.370E-02 -3.464E-01 -6.357E-01
 -7.950E-01 -8.545E-01 -8.459E-01 -7.961E-01 -7.257E-01 -6.480E-01 -5.710E-01
>ZXXI NFREQ=56 ROT=ZROT // 56
  1.906E+02  1.603E+02  1.341E+02  1.114E+02  9.180E+01  7.496E+01  6.066E+01
  4.874E+01  3.906E+01  3.140E+01  2.546E+01  2.093E+01  1.748E+01  1.485E+01
  1.279E+01  1.115E+01  9.796E+00  8.620E+00  7.549E+00  6.522E+00  5.496E+00
  4.453E+00  3.398E+00  2.364E+00  1.396E+00  5.461E-01 -1.454E-01 -6.560E-01
 -9.838E-01 -1.143E+00 -1.159E+00 -1.058E+00 -8.625E-01 -5.883E-01 -2.427E-01
  1.731E-01  6.602E-01  1.216E+00  1.830E+00  2.475E+00  3.105E+00  3.661E+00
  4.082E+00  4.316E+00  4.342E+00  4.170E+00  3.840E+00  3.407E+00  2.929E+00
  2.452E+00  2.009E+00  1.618E+00  1.286E+00  1.012E+00  7.888E-01  6.104E-01
>ZXX.VAR NFREQ=56 ROT=ZROT // 56
  2.251E+03  1.741E+03  1.682E+03  2.145E+03  3.088E+03  4.002E+03  4.266E+03
  3.791E+03  2.853E+03  1.857E+03  1.076E+03  5.883E+02  3.247E+02  2.029E+02
  1.612E+02  1.589E+02  1.673E+02  1.717E+02  1.646E+02  1.491E+02  1.405E+02
  1.460E+02  1.630E+02  1.837E+02  1.954E+02  1.870E+02  1.637E+02  1.319E+02
  9.711E+01  6.726E+01  4.907E+01  4.191E+01  4.161E+01  4.361E+01  4.434E+01
  4.278E+01  4.038E+01  3.800E+01  3.516E+01  3.157E+01  2.853E+01  2.651E+01
  2.477E+01  2.210E+01  1.826E+01  1.388E+01  1.018E+01  7.436E+00  5.341E+00
  3.622E+00  2.351E+00  1.526E+00  1.040E+00  7.808E-01  5.818E-01  4.315E-01
>ZXYR NFREQ=56 ROT=ZROT // 56
 -3.925E+00  3.269E+00  8.543E+00  1.224E+01  1.467E+01  1.606E+01  1.665E+01
  1.662E+01  1.615E+01  1.538E+01  1.443E+01  1.342E+01  1.240E+01  1.144E+01
  1.055E+01  9.754E+00  9.056E+00  8.450E+00  7.928E+00  7.479E+00  7.088E+00
  6.742E+00  6.423E+00  6.113E+00  5.796E+00  5.458E+00  5.093E+00  4.698E+00
  4.279E+00  3.844E+00  3.406E+00  2.978E+00  2.569E+00  2.190E+00  1.847E+00
  1.545E+00  1.285E+00  1.066E+00  8.876E-01  7.450E-01  6.348E-01  5.528E-01
  4.945E-01  4.556E-01  4.319E-01  4.194E-01  4.146E-01  4.144E-01  4.162E-01
  4.181E-01  4.188E-01  4.173E-01  4.133E-01  4.067E-01  3.977E-01  3.864E-01
>ZXYI NFREQ=56 ROT=ZROT // 56
  9.230E+01  7.968E+01  6.831E+01  5.817E+01  4.921E+01  4.138E+01  3.463E+01
  2.889E+01  2.409E+01  2.013E+01  1.692E+01  1.435E+01  1.232E+01  1.072E+01
  9.469E+00  8.488E+00  7.709E+00  7.081E+00  6.560E+00  6.111E+00  5.706E+00
  5.326E+00  4.956E+00  4.592E+00  4.233E+00  3.885E+00  3.554E+00  3.248E+00
  2.971E+00  2.722E+00  2.500E+00  2.302E+00  2.121E+00  1.955E+00  1.801E+00
  1.655E+00  1.519E+00  1.390E+00  1.271E+00  1.160E+00  1.059E+00  9.671E-01
  8.833E-01  8.069E-01  7.366E-01  6.709E-01  6.088E-01  5.495E-01  4.924E-01
  4.374E-01  3.845E-01  3.340E-01  2.862E-01  2.413E-01  1.995E-01  1.609E-01
>ZXY.VAR NFREQ=56 ROT=ZROT // 56
  1.317E+01  1.319E+01  1.393E+01  1.588E+01  1.652E+01  1.564E+01  1.356E+01
  1.092E+01  8.720E+00  7.248E+00  6.348E+00  5.729E+00  5.114E+00  4.356E+00
  3.628E+00  3.079E+00  2.744E+00  2.549E+00  2.435E+00  2.352E+00  2.332E+00
  2.375E+00  2.434E+00  2.444E+00  2.363E+00  2.156E+00  1.845E+00  1.500E+00
  1.200E+00  9.894E-01  8.622E-01  7.829E-01  7.130E-01  6.417E-01  5.801E-01
  5.507E-01  5.591E-01  5.935E-01  6.348E-01  6.631E-01  6.604E-01  6.271E-01
  5.693E-01  4.991E-01  4.397E-01  4.008E-01  3.793E-01  3.688E-01  3.622E-01
  3.523E-01  3.381E-01  3.192E-01  2.945E-01  2.662E-01  2.365E-01  2.091E-01
>ZYXR NFREQ=56 ROT=ZROT // 56
 -1.326E+02 -1.279E+02 -1.231E+02 -1.180E+02 -1.126E+02 -1.070E+02 -1.014E+02
 -9.572E+01 -9.017E+01 -8.481E+01 -7.969E+01 -7.489E+01 -7.045E+01 -6.638E+01
 -6.270E+01 -5.938E+01 -5.640E+01 -5.369E+01 -5.121E+01 -4.890E+01 -4.671E+01
 -4.461E+01 -4.256E+01 -4.057E+01 -3.862E+01 -3.673E+01 -3.489E+01 -3.314E+01
 -3.149E+01 -2.996E+01 -2.857E+01 -2.734E+01 -2.628E+01 -2.540E+01 -2.470E+01
 -2.419E+01 -2.384E+01 -2.367E+01 -2.365E+01 -2.377E+01 -2.398E+01 -2.425E+01
 -2.454E+01 -2.479E+01 -2.495E+01 -2.499E+01 -2.487E+01 -2.458E+01 -2.412E+01
 -2.350E+01 -2.274E+01 -2.186E+01 -2.089E+01 -1.987E+01 -1.882E+01 -1.777E+01
>ZYXI NFREQ=56 ROT=ZROT // 56
 -2.815E+01 -3.396E+01 -3.924E+01 -4.376E+01 -4.728E+01 -4.962E+01 -5.065E+01
 -5.038E+01 -4.891E+01 -4.645E+01 -4.323E+01 -3.952E+01 -3.558E+01 -3.161E+01
 -2.776E+01 -2.413E+01 -2.078E+01 -1.773E+01 -1.499E+01 -1.256E+01 -1.043E+01
 -8.601E+00 -7.053E+00 -5.774E+00 -4.747E+00 -3.946E+00 -3.341E+00 -2.896E+00
 -2.577E+00 -2.350E+00 -2.187E+00 -2.068E+00 -1.979E+00 -1.915E+00 -1.870E+00
 -1.845E+00 -1.839E+00 -1.848E+00 -1.869E+00 -1.896E+00 -1.923E+00 -1.949E+00
 -1.973E+00 -2.002E+00 -2.049E+00 -2.132E+00 -2.276E+00 -2.503E+00 -2.828E+00
 -3.255E+00 -3.777E+00 -4.370E+00 -5.002E+00 -5.636E+00 -6.240E+00 -6.789E+00
>ZYX.VAR NFREQ=56 ROT=ZROT // 56
  4.379E+03  3.404E+03  2.491E+03  1.657E+03  1.372E+03  1.501E+03  1.920E+03
  2.478E+03  2.820E+03  2.729E+03  2.368E+03  1.867E+03  1.400E+03  1.085E+03
  8.589E+02  6.705E+02  5.244E+02  3.877E+02  2.706E+02  1.991E+02  1.605E+02
  1.446E+02  1.473E+02  1.516E+02  1.484E+02  1.393E+02  1.231E+02  1.049E+02
  9.458E+01  9.704E+01  1.151E+02  1.495E+02  1.900E+02  2.272E+02  2.587E+02
  2.797E+02  2.921E+02  3.038E+02  3.120E+02  3.125E+02  3.077E+02  2.824E+02
  2.329E+02  1.740E+02  1.175E+02  7.179E+01  4.295E+01  2.700E+01  1.925E+01
  1.665E+01  1.631E+01  1.656E+01  1.695E+01  1.779E+01  1.807E+01  1.819E+01
>ZYYR NFREQ=56 ROT=ZROT // 56
  6.796E+01  6.080E+01  5.444E+01  4.888E+01  4.414E+01  4.019E+01  3.699E+01
  3.448E+01  3.259E+01  3.124E+01  3.033E+01  2.978E+01  2.952E+01  2.946E+01
  2.953E+01  2.966E+01  2.979E+01  2.987E+01  2.986E+01  2.976E+01  2.954E+01
  2.923E+01  2.885E+01  2.845E+01  2.808E+01  2.779E+01  2.761E+01  2.759E+01
  2.774E+01  2.806E+01  2.852E+01  2.909E+01  2.974E+01  3.043E+01  3.110E+01
  3.173E+01  3.228E+01  3.270E+01  3.296E+01  3.302E+01  3.284E+01  3.235E+01
  3.151E+01  3.026E+01  2.858E+01  2.644E+01  2.386E+01  2.087E+01  1.757E+01
  1.405E+01  1.046E+01  6.938E+00  3.621E+00  6.265E-01 -1.965E+00 -4.114E+00
>ZYYI NFREQ=56 ROT=ZROT // 56
  1.041E+00 -3.816E-01 -1.482E+00 -2.277E+00 -2.795E+00 -3.072E+00 -3.153E+00
 -3.087E+00 -2.914E+00 -2.671E+00 -2.385E+00 -2.081E+00 -1.781E+00 -1.505E+00
 -1.274E+00 -1.109E+00 -1.026E+00 -1.044E+00 -1.174E+00 -1.420E+00 -1.777E+00
 -2.225E+00 -2.729E+00 -3.245E+00 -3.724E+00 -4.120E+00 -4.396E+00 -4.522E+00
 -4.482E+00 -4.269E+00 -3.882E+00 -3.328E+00 -2.617E+00 -1.763E+00 -7.778E-01
  3.231E-01  1.529E+00  2.834E+00  4.237E+00  5.740E+00  7.348E+00  9.058E+00
  1.086E+01  1.272E+01  1.458E+01  1.638E+01  1.803E+01  1.941E+01  2.044E+01
  2.103E+01  2.114E+01  2.074E+01  1.986E+01  1.858E+01  1.697E+01  1.514E+01
>ZYY.VAR NFREQ=56 ROT=ZROT // 56
  5.012E+03  3.606E+03  2.578E+03  1.763E+03  1.193E+03  8.206E+02  5.722E+02
  4.008E+02  2.927E+02  2.242E+02  1.662E+02  1.154E+02  7.943E+01  6.003E+01
  5.280E+01  5.390E+01  5.922E+01  6.320E+01  6.315E+01  6.076E+01  5.807E+01
  5.689E+01  6.121E+01  7.111E+01  8.263E+01  9.046E+01  9.258E+01  8.523E+01
  6.967E+01  5.266E+01  4.026E+01  3.372E+01  3.275E+01  3.479E+01  3.588E+01
  3.513E+01  3.389E+01  3.248E+01  3.061E+01  2.909E+01  2.871E+01  2.962E+01
  3.137E+01  3.259E+01  3.167E+01  2.905E+01  2.592E+01  2.232E+01  1.809E+01
  1.360E+01  9.646E+00  6.960E+00  5.684E+00  5.663E+00  5.695E+00  5.738E+00
>ZDETR NFREQ=56 ROT=ZROT // 56
  9.834E+01  9.053E+01  8.324E+01  7.638E+01  6.982E+01  6.347E+01  5.725E+01
  5.115E+01  4.521E+01  3.951E+01  3.417E+01  2.931E+01  2.503E+01  2.137E+01
  1.835E+01  1.594E+01  1.410E+01  1.276E+01  1.189E+01  1.141E+01  1.128E+01
  1.145E+01  1.185E+01  1.242E+01  1.308E+01  1.375E+01  1.438E+01  1.492E+01
  1.536E+01  1.570E+01  1.594E+01  1.610E+01  1.617E+01  1.619E+01  1.616E+01
  1.609E+01  1.601E+01  1.593E+01  1.583E+01  1.569E+01  1.547E+01  1.513E+01
  1.462E+01  1.392E+01  1.306E+01  1.207E+01  1.101E+01  9.908E+00  8.787E+00
  7.646E+00  6.490E+00  5.342E+00  4.249E+00  3.259E+00  2.410E+00  1.719E+00
>ZDETI NFREQ=56 ROT=ZROT // 56
  6.375E+01  5.586E+01  4.879E+01  4.238E+01  3.653E+01  3.118E+01  2.631E+01
  2.194E+01  1.813E+01  1.490E+01  1.227E+01  1.020E+01  8.610E+00  7.421E+00
  6.533E+00  5.863E+00  5.339E+00  4.908E+00  4.524E+00  4.146E+00  3.734E+00
  3.248E+00  2.654E+00  1.933E+00  1.090E+00  1.634E-01 -7.803E-01 -1.655E+00
 -2.376E+00 -2.881E+00 -3.141E+00 -3.166E+00 -2.991E+00 -2.665E+00 -2.231E+00
 -1.721E+00 -1.147E+00 -5.029E-01  2.247E-01  1.045E+00  1.946E+00  2.885E+00
  3.780E+00  4.519E+00  4.987E+00  5.096E+00  4.811E+00  4.166E+00  3.256E+00
  2.218E+00  1.196E+00  3.135E-01 -3.561E-01 -7.930E-01 -1.023E+00 -1.094E+00
>ZDET.VAR NFREQ=56 ROT=ZROT // 56
  7.864E+02  6.713E+02  5.541E+02  4.995E+02  5.288E+02  6.144E+02  7.199E+02
  8.005E+02  7.764E+02  6.536E+02  4.833E+02  3.008E+02  1.898E+02  1.885E+02
  2.787E+02  4.409E+02  6.270E+02  7.324E+02  7.025E+02  5.735E+02  3.888E+02
  2.159E+02  1.055E+02  5.327E+01  3.704E+01  4.006E+01  4.779E+01  4.931E+01
  4.491E+01  3.757E+01  3.033E+01  2.531E+01  2.358E+01  2.462E+01  2.769E+01
  3.308E+01  4.077E+01  4.900E+01  5.495E+01  5.603E+01  5.104E+01  4.141E+01
  3.268E+01  2.937E+01  3.197E+01  3.970E+01  4.988E+01  5.749E+01  5.988E+01
  5.714E+01  4.881E+01  3.822E+01  2.837E+01  2.096E+01  1.440E+01  9.772E+00

>!**** ROTATION ANGLES ****!
>RHOROT NFREQ=56 // 56
  0.000E+00  0.000E+00  0.000E+00  0.000E+00  0.000E+00  0.000E+00  0.000E+00
  0.000E+00  0.000E+00  0.000E+00  0.000E+00  0.000E+00  0.000E+00  0.000E+00
  0.000E+00  0.000E+00  0.000E+00  0.000E+00  0.000E+00  0.000E+00  0.000E+00
  0.000E+00  0.000E+00  0.000E+00  0.000E+00  0.000E+00  0.000E+00  0.000E+00
  0.000E+00  0.000E+00  0.000E+00  0.000E+00  0.000E+00  0.000E+00  0.000E+00
  0.000E+00  0.000E+00  0.000E+00  0.000E+00  0.000E+00  0.000E+00  0.000E+00
  0.000E+00  0.000E+00  0.000E+00  0.000E+00  0.000E+00  0.000E+00  0.000E+00
  0.000E+00  0.000E+00  0.000E+00  0.000E+00  0.000E+00  0.000E+00  0.000E+00

>!**** APPARENT RESISTIVITIES AND PHASES ****!
>RHOXY NFREQ=56 ROT=RHOROT // 56
  1.707E+00  1.483E+00  1.289E+00  1.120E+00  9.744E-01  8.490E-01  7.417E-01
  6.507E-01  5.742E-01  5.108E-01  4.591E-01  4.177E-01  3.855E-01  3.615E-01
  3.447E-01  3.344E-01  3.298E-01  3.305E-01  3.356E-01  3.447E-01  3.568E-01
  3.709E-01  3.855E-01  3.992E-01  4.101E-01  4.167E-01  4.174E-01  4.117E-01
  3.992E-01  3.806E-01  3.571E-01  3.303E-01  3.018E-01  2.732E-01  2.459E-01
  2.209E-01  1.988E-01  1.798E-01  1.641E-01  1.514E-01  1.416E-01  1.343E-01
  1.293E-01  1.263E-01  1.251E-01  1.252E-01  1.265E-01  1.288E-01  1.318E-01
  1.353E-01  1.393E-01  1.435E-01  1.481E-01  1.528E-01  1.576E-01  1.627E-01
>PHSXY NFREQ=56 ROT=RHOROT // 56
  9.244E+01  8.765E+01  8.287E+01  7.811E+01  7.340E+01  6.879E+01  6.432E+01
  6.009E+01  5.616E+01  5.262E+01  4.953E+01  4.692E+01  4.480E+01  4.315E+01
  4.191E+01  4.103E+01  4.041E+01  3.996E+01  3.961E+01  3.925E+01  3.884E+01
  3.831E+01  3.766E+01  3.691E+01  3.614E+01  3.544E+01  3.491E+01  3.466E+01
  3.477E+01  3.530E+01  3.628E+01  3.771E+01  3.955E+01  4.176E+01  4.427E+01
  4.697E+01  4.976E+01  5.251E+01  5.507E+01  5.730E+01  5.906E+01  6.025E+01
  6.076E+01  6.055E+01  5.962E+01  5.799E+01  5.575E+01  5.298E+01  4.979E+01
  4.629E+01  4.255E+01  3.867E+01  3.470E+01  3.068E+01  2.664E+01  2.260E+01
>RHOXY.ERR NFREQ=56 ROT=RHOROT // 56
  2.380E-02  2.753E-02  3.268E-02  4.022E-02  4.731E-02  5.307E-02  5.694E-02
  5.886E-02  6.040E-02  6.294E-02  6.694E-02  7.178E-02  7.604E-02  7.815E-02
  7.884E-02  7.959E-02  8.159E-02  8.468E-02  8.847E-02  9.243E-02  9.739E-02
  1.037E-01  1.107E-01  1.173E-01  1.225E-01  1.251E-01  1.249E-01  1.226E-01
  1.204E-01  1.209E-01  1.255E-01  1.336E-01  1.432E-01  1.532E-01  1.647E-01
  1.810E-01  2.047E-01  2.351E-01  2.693E-01  3.031E-01  3.319E-01  3.537E-01
  3.677E-01  3.745E-01  3.802E-01  3.895E-01  4.035E-01  4.211E-01  4.402E-01
  4.576E-01  4.727E-01  4.848E-01  4.926E-01  4.966E-01  4.974E-01  4.971E-01
>PHSXY.ERR NFREQ=56 ROT=RHOROT // 56
  3.183E+00  3.691E+00  4.394E+00  5.433E+00  6.417E+00  7.225E+00  7.770E+00
  8.041E+00  8.259E+00  8.621E+00  9.190E+00  9.885E+00  1.050E+01  1.080E+01
  1.090E+01  1.101E+01  1.130E+01  1.176E+01  1.231E+01  1.289E+01  1.363E+01
  1.457E+01  1.563E+01  1.663E+01  1.742E+01  1.783E+01  1.779E+01  1.744E+01
  1.710E+01  1.717E+01  1.788E+01  1.914E+01  2.065E+01  2.225E+01  2.410E+01
  2.680E+01  3.083E+01  3.622E+01  4.263E+01  4.936E+01  5.547E+01  6.036E+01
  6.361E+01  6.524E+01  6.662E+01  6.892E+01  7.249E+01  7.721E+01  8.261E+01
  8.784E+01  9.265E+01  9.672E+01  9.950E+01  1.010E+02  1.012E+02  1.011E+02
>RHOYX NFREQ=56 ROT=RHOROT // 56
  3.674E+00  4.086E+00  4.537E+00  5.017E+00  5.510E+00  5.996E+00  6.451E+00
  6.853E+00  7.186E+00  7.444E+00  7.630E+00  7.761E+00  7.860E+00  7.953E+00
  8.065E+00  8.217E+00  8.424E+00  8.693E+00  9.026E+00  9.421E+00  9.871E+00
  1.037E+01  1.090E+01  1.147E+01  1.206E+01  1.267E+01  1.330E+01  1.397E+01
  1.469E+01  1.549E+01  1.642E+01  1.753E+01  1.889E+01  2.057E+01  2.268E+01
  2.535E+01  2.873E+01  3.302E+01  3.845E+01  4.526E+01  5.373E+01  6.408E+01
  7.649E+01  9.101E+01  1.075E+02  1.258E+02  1.454E+02  1.659E+02  1.869E+02
  2.080E+02  2.289E+02  2.497E+02  2.703E+02  2.913E+02  3.129E+02  3.358E+02
>PHSYX NFREQ=56 ROT=RHOROT // 56
 -1.680E+02 -1.651E+02 -1.623E+02 -1.596E+02 -1.572E+02 -1.551E+02 -1.535E+02
 -1.522E+02 -1.515E+02 -1.513E+02 -1.515E+02 -1.522E+02 -1.532E+02 -1.545E+02
 -1.561E+02 -1.579E+02 -1.598E+02 -1.617E+02 -1.637E+02 -1.656E+02 -1.674E+02
 -1.691E+02 -1.706E+02 -1.719E+02 -1.730E+02 -1.739E+02 -1.745E+02 -1.750E+02
 -1.753E+02 -1.755E+02 -1.756E+02 -1.757E+02 -1.757E+02 -1.757E+02 -1.757E+02
 -1.756E+02 -1.756E+02 -1.755E+02 -1.755E+02 -1.754E+02 -1.754E+02 -1.754E+02
 -1.754E+02 -1.754E+02 -1.753E+02 -1.751E+02 -1.748E+02 -1.742E+02 -1.733E+02
 -1.721E+02 -1.706E+02 -1.687E+02 -1.665E+02 -1.642E+02 -1.617E+02 -1.591E+02
>RHOYX.ERR NFREQ=56 ROT=RHOROT // 56
  2.576E-01  2.356E-01  2.098E-01  1.790E-01  1.688E-01  1.814E-01  2.100E-01
  2.447E-01  2.709E-01  2.810E-01  2.794E-01  2.676E-01  2.511E-01  2.391E-01
  2.294E-01  2.182E-01  2.072E-01  1.912E-01  1.713E-01  1.566E-01  1.490E-01
  1.490E-01  1.576E-01  1.673E-01  1.737E-01  1.769E-01  1.754E-01  1.711E-01
  1.710E-01  1.811E-01  2.040E-01  2.381E-01  2.733E-01  3.036E-01  3.282E-01
  3.449E-01  3.553E-01  3.631E-01  3.673E-01  3.661E-01  3.611E-01  3.454E-01
  3.157E-01  2.766E-01  2.320E-01  1.861E-01  1.479E-01  1.204E-01  1.044E-01
  9.970E-02  1.015E-01  1.054E-01  1.104E-01  1.172E-01  1.226E-01  1.278E-01
>PHSYX.ERR NFREQ=56 ROT=RHOROT // 56
  4.039E+01  3.632E+01  3.171E+01  2.645E+01  2.477E+01  2.686E+01  3.174E+01
  3.798E+01  4.294E+01  4.492E+01  4.461E+01  4.230E+01  3.917E+01  3.694E+01
  3.518E+01  3.320E+01  3.126E+01  2.851E+01  2.518E+01  2.279E+01  2.157E+01
  2.157E+01  2.295E+01  2.453E+01  2.558E+01  2.612E+01  2.587E+01  2.515E+01
  2.514E+01  2.680E+01  3.070E+01  3.676E+01  4.341E+01  4.946E+01  5.466E+01
  5.836E+01  6.071E+01  6.253E+01  6.352E+01  6.324E+01  6.207E+01  5.847E+01
  5.199E+01  4.405E+01  3.565E+01  2.765E+01  2.139E+01  1.711E+01  1.468E+01
  1.397E+01  1.423E+01  1.483E+01  1.558E+01  1.661E+01  1.744E+01  1.825E+01
>RHODET NFREQ=56 ROT=RHOROT // 56
  2.747E+00  2.639E+00  2.531E+00  2.418E+00  2.295E+00  2.154E+00  1.994E+00
  1.815E+00  1.620E+00  1.420E+00  1.224E+00  1.043E+00  8.841E-01  7.530E-01
  6.509E-01  5.770E-01  5.299E-01  5.085E-01  5.127E-01  5.445E-01  6.083E-01
  7.113E-01  8.639E-01  1.079E+00  1.372E+00  1.756E+00  2.245E+00  2.845E+00
  3.555E+00  4.370E+00  5.279E+00  6.275E+00  7.356E+00  8.534E+00  9.831E+00
  1.128E+01  1.295E+01  1.487E+01  1.711E+01  1.968E+01  2.257E+01  2.567E+01
  2.876E+01  3.152E+01  3.351E+01  3.433E+01  3.365E+01  3.141E+01  2.784E+01
  2.343E+01  1.876E+01  1.439E+01  1.065E+01  7.681E+00  5.458E+00  3.853E+00
>PHSDET NFREQ=56 ROT=RHOROT // 56
  3.295E+01  3.168E+01  3.038E+01  2.903E+01  2.762E+01  2.616E+01  2.468E+01
  2.322E+01  2.185E+01  2.066E+01  1.975E+01  1.918E+01  1.898E+01  1.915E+01
  1.960E+01  2.019E+01  2.074E+01  2.103E+01  2.084E+01  1.997E+01  1.831E+01
  1.584E+01  1.262E+01  8.847E+00  4.766E+00  6.807E-01 -3.106E+00 -6.328E+00
 -8.791E+00 -1.040E+01 -1.115E+01 -1.113E+01 -1.048E+01 -9.346E+00 -7.863E+00
 -6.106E+00 -4.098E+00 -1.809E+00  8.136E-01  3.810E+00  7.171E+00  1.080E+01
  1.450E+01  1.799E+01  2.091E+01  2.289E+01  2.361E+01  2.281E+01  2.033E+01
  1.618E+01  1.044E+01  3.358E+00 -4.791E+00 -1.368E+01 -2.299E+01 -3.248E+01
>RHODET.ERR NFREQ=56 ROT=RHOROT // 56
  1.358E-01  1.380E-01  1.382E-01  1.444E-01  1.629E-01  1.923E-01  2.286E-01
  2.667E-01  2.950E-01  3.095E-01  3.096E-01  2.892E-01  2.722E-01  3.101E-01
  4.115E-01  5.456E-01  6.747E-01  7.602E-01  7.867E-01  7.587E-01  6.743E-01
  5.451E-01  4.072E-01  2.988E-01  2.463E-01  2.447E-01  2.538E-01  2.482E-01
  2.311E-01  2.087E-01  1.866E-01  1.705E-01  1.647E-01  1.683E-01  1.785E-01
  1.947E-01  2.153E-01  2.350E-01  2.485E-01  2.520E-01  2.438E-01  2.249E-01
  2.061E-01  2.020E-01  2.185E-01  2.543E-01  3.020E-01  3.515E-01  3.994E-01
  4.462E-01  4.854E-01  5.186E-01  5.499E-01  5.868E-01  6.127E-01  6.382E-01
>PHSDET.ERR NFREQ=56 ROT=RHOROT // 56
  1.948E+01  1.983E+01  1.987E+01  2.085E+01  2.382E+01  2.870E+01  3.505E+01
  4.213E+01  4.772E+01  5.070E+01  5.070E+01  4.655E+01  4.319E+01  5.082E+01
  7.461E+01  1.219E+02  2.088E+02  2.393E+02  2.479E+02  2.388E+02  2.087E+02
  1.216E+02  7.347E+01  4.848E+01  3.828E+01  3.798E+01  3.968E+01  3.862E+01
  3.550E+01  3.151E+01  2.774E+01  2.505E+01  2.410E+01  2.469E+01  2.637E+01
  2.911E+01  3.267E+01  3.620E+01  3.868E+01  3.935E+01  3.781E+01  3.437E+01
  3.106E+01  3.036E+01  3.324E+01  3.976E+01  4.913E+01  5.985E+01  7.145E+01
  8.435E+01  9.694E+01  1.095E+02  1.241E+02  1.497E+02  1.844E+02  1.947E+02

>END
