# Supplementary material for: 3D structure of the Campi Flegrei caldera central sector reconstructed through short-period magnetotelluric imaging
Source: Sci Rep. 2022 Dec 2;12:20802. doi: 10.1038/s41598-022-24998-6 (PMC9716173; doi:10.1038/s41598-022-24998-6)
Supplement: Supplementary file 12 — Supplementary Information 12. [file 41598_2022_24998_MOESM12_ESM.zip › WFLEB38.edi]

>HEAD

    DATAID=WFLEB38
    FILEBY=anton
    ACQDATE=2004/01/01
    FILEDATE=2021/07/15
    STDVERS="SEG 1.0"
    PROGVERS="MT-Corrector 5.4"
    PROGDATE=2015/11/23
    EMPTY=1.000E+32

>INFO

= 0
    fieldnotes.electrode_ex.acqchan = 0.0
    fieldnotes.electrode_ex.chtype = EX
    fieldnotes.electrode_ex.id = 14.001
    fieldnotes.electrode_ex.x = 0.0
    fieldnotes.electrode_ex.x2 = 0.0
    fieldnotes.electrode_ex.y = 0.0
    fieldnotes.electrode_ex.y2 = 0.0
    fieldnotes.electrode_ey.acqchan = 0.0
    fieldnotes.electrode_ey.chtype = EY
    fieldnotes.electrode_ey.id = 15.001
    fieldnotes.electrode_ey.x = 0.0
    fieldnotes.electrode_ey.x2 = 0.0
    fieldnotes.electrode_ey.y = 0.0
    fieldnotes.electrode_ey.y2 = 0.0
    fieldnotes.magnetometer_hx.acqchan = 0.0
    fieldnotes.magnetometer_hx.azm = 0.0
    fieldnotes.magnetometer_hx.chtype = HX
    fieldnotes.magnetometer_hx.id = 11.001
    fieldnotes.magnetometer_hx.x = 0.0
    fieldnotes.magnetometer_hx.y = 0.0
    fieldnotes.magnetometer_hy.acqchan = 0.0
    fieldnotes.magnetometer_hy.azm = 90.0
    fieldnotes.magnetometer_hy.chtype = HY
    fieldnotes.magnetometer_hy.id = 12.001
    fieldnotes.magnetometer_hy.x = 0.0
    fieldnotes.magnetometer_hy.y = 0.0
    fieldnotes.magnetometer_hz.acqchan = 0.0
    fieldnotes.magnetometer_hz.azm = 0.0
    fieldnotes.magnetometer_hz.chtype = HZ
    fieldnotes.magnetometer_hz.id = 13.001
    fieldnotes.magnetometer_hz.x = 0.0
    fieldnotes.magnetometer_hz.y = 0.0
    processing.sign_convention = exp(+i \omega t)
    copyright.conditions_of_use = All data and metadata for this survey are available free of charge and may be copied freely, duplicated and further distributed provided this data set is cited as the reference. While the author(s) strive to provide data and metadata of best possible quality, neither the author(s) of this data set, not IRIS make any claims, promises, or guarantees about the accuracy, completeness, or adequacy of this information, and expressly disclaim liability for errors and omissions in the contents of this file. Guidelines about the quality or limitations of the data and metadata, as obtained from the author(s), are included for informational purposes only.
    provenance.creating_application = MTpy
    provenance.creation_time = 2021-08-30 09:48:15

>=DEFINEMEAS

>HMEAS ID=101.001 CHTYPE=HX
>HMEAS ID=102.001 CHTYPE=HY
>HMEAS ID=103.001 CHTYPE=HZ
>EMEAS ID=104.001 CHTYPE=EX
>EMEAS ID=105.001 CHTYPE=EY
>HMEAS ID=201.001 CHTYPE=HX
>HMEAS ID=202.001 CHTYPE=HY
>HMEAS ID=203.001 CHTYPE=HZ
>EMEAS ID=204.001 CHTYPE=EX
>EMEAS ID=205.001 CHTYPE=EY

>=MTSECT

    SECTID=SPLINE
    NFREQ=52
    HX=101.001
    HY=102.001
    HZ=103.001
    EX=104.001
    EY=105.001

>!**** FREQUENCIES ****!
>FREQ // 52
  1.000E+03  8.577E+02  7.356E+02  6.310E+02  5.412E+02  4.642E+02  3.981E+02
  3.415E+02  2.929E+02  2.512E+02  2.154E+02  1.848E+02  1.585E+02  1.359E+02
  1.166E+02  1.000E+02  8.577E+01  7.356E+01  6.310E+01  5.412E+01  4.642E+01
  3.981E+01  3.415E+01  2.929E+01  2.512E+01  2.154E+01  1.848E+01  1.585E+01
  1.359E+01  1.166E+01  1.000E+01  8.577E+00  7.356E+00  6.310E+00  5.412E+00
  4.642E+00  3.981E+00  3.415E+00  2.929E+00  2.512E+00  2.154E+00  1.848E+00
  1.585E+00  1.359E+00  1.166E+00  1.000E+00  8.577E-01  7.356E-01  6.310E-01
  5.412E-01  4.642E-01  3.981E-01

>!**** ROTATION ANGLES ****!
>ZROT NFREQ=52 // 52
  0.000E+00  0.000E+00  0.000E+00  0.000E+00  0.000E+00  0.000E+00  0.000E+00
  0.000E+00  0.000E+00  0.000E+00  0.000E+00  0.000E+00  0.000E+00  0.000E+00
  0.000E+00  0.000E+00  0.000E+00  0.000E+00  0.000E+00  0.000E+00  0.000E+00
  0.000E+00  0.000E+00  0.000E+00  0.000E+00  0.000E+00  0.000E+00  0.000E+00
  0.000E+00  0.000E+00  0.000E+00  0.000E+00  0.000E+00  0.000E+00  0.000E+00
  0.000E+00  0.000E+00  0.000E+00  0.000E+00  0.000E+00  0.000E+00  0.000E+00
  0.000E+00  0.000E+00  0.000E+00  0.000E+00  0.000E+00  0.000E+00  0.000E+00
  0.000E+00  0.000E+00  0.000E+00

>!**** IMPEDANCES ****!
>ZXXR NFREQ=52 ROT=ZROT // 52
  3.740E+02  3.574E+02  3.381E+02  3.160E+02  2.910E+02  2.634E+02  2.339E+02
  2.033E+02  1.729E+02  1.437E+02  1.167E+02  9.253E+01  7.158E+01  5.393E+01
  3.943E+01  2.780E+01  1.868E+01  1.169E+01  6.485E+00  2.734E+00  1.580E-01
 -1.493E+00 -2.437E+00 -2.867E+00 -2.940E+00 -2.785E+00 -2.497E+00 -2.143E+00
 -1.762E+00 -1.374E+00 -9.817E-01 -5.788E-01 -1.515E-01  3.189E-01  8.500E-01
  1.459E+00  2.153E+00  2.930E+00  3.775E+00  4.655E+00  5.527E+00  6.341E+00
  7.047E+00  7.609E+00  7.998E+00  8.202E+00  8.221E+00  8.073E+00  7.784E+00
  7.388E+00  6.925E+00  6.428E+00
>ZXXI NFREQ=52 ROT=ZROT // 52
 -4.771E+01 -1.407E+01  1.628E+01  4.309E+01  6.593E+01  8.435E+01  9.800E+01
  1.068E+02  1.108E+02  1.107E+02  1.071E+02  1.009E+02  9.291E+01  8.400E+01
  7.478E+01  6.569E+01  5.704E+01  4.900E+01  4.167E+01  3.511E+01  2.931E+01
  2.429E+01  2.001E+01  1.644E+01  1.353E+01  1.119E+01  9.360E+00  7.952E+00
  6.894E+00  6.119E+00  5.570E+00  5.203E+00  4.976E+00  4.854E+00  4.805E+00
  4.795E+00  4.790E+00  4.757E+00  4.670E+00  4.512E+00  4.285E+00  4.009E+00
  3.722E+00  3.467E+00  3.287E+00  3.209E+00  3.243E+00  3.372E+00  3.567E+00
  3.796E+00  4.024E+00  4.233E+00
>ZXX.VAR NFREQ=52 ROT=ZROT // 52
  3.943E+03  3.627E+03  2.961E+03  2.541E+03  2.125E+03  1.630E+03  1.175E+03
  8.865E+02  7.188E+02  5.645E+02  4.001E+02  2.626E+02  1.665E+02  1.054E+02
  6.988E+01  5.054E+01  4.065E+01  3.472E+01  2.904E+01  2.301E+01  1.705E+01
  1.198E+01  8.433E+00  6.171E+00  4.689E+00  3.698E+00  3.062E+00  2.683E+00
  2.487E+00  2.414E+00  2.397E+00  2.376E+00  2.320E+00  2.213E+00  2.092E+00
  2.005E+00  1.975E+00  2.015E+00  2.157E+00  2.448E+00  2.910E+00  3.505E+00
  4.119E+00  4.499E+00  4.470E+00  4.199E+00  3.874E+00  3.527E+00  3.158E+00
  2.780E+00  2.418E+00  2.180E+00
>ZXYR NFREQ=52 ROT=ZROT // 52
  1.491E+01  1.287E+01  1.114E+01  9.674E+00  8.461E+00  7.478E+00  6.696E+00
  6.086E+00  5.623E+00  5.280E+00  5.037E+00  4.874E+00  4.776E+00  4.729E+00
  4.724E+00  4.752E+00  4.810E+00  4.893E+00  5.000E+00  5.130E+00  5.283E+00
  5.458E+00  5.655E+00  5.873E+00  6.112E+00  6.368E+00  6.641E+00  6.928E+00
  7.227E+00  7.535E+00  7.850E+00  8.166E+00  8.479E+00  8.782E+00  9.071E+00
  9.336E+00  9.571E+00  9.768E+00  9.918E+00  1.001E+01  1.004E+01  1.000E+01
  9.882E+00  9.678E+00  9.386E+00  9.009E+00  8.553E+00  8.030E+00  7.457E+00
  6.854E+00  6.241E+00  5.635E+00
>ZXYI NFREQ=52 ROT=ZROT // 52
  1.745E+02  1.516E+02  1.316E+02  1.140E+02  9.865E+01  8.510E+01  7.319E+01
  6.273E+01  5.357E+01  4.561E+01  3.873E+01  3.284E+01  2.783E+01  2.360E+01
  2.007E+01  1.713E+01  1.470E+01  1.269E+01  1.103E+01  9.648E+00  8.498E+00
  7.531E+00  6.709E+00  6.000E+00  5.381E+00  4.831E+00  4.334E+00  3.879E+00
  3.457E+00  3.059E+00  2.683E+00  2.325E+00  1.986E+00  1.668E+00  1.377E+00
  1.117E+00  8.992E-01  7.317E-01  6.252E-01  5.895E-01  6.316E-01  7.548E-01
  9.566E-01  1.228E+00  1.553E+00  1.912E+00  2.283E+00  2.644E+00  2.975E+00
  3.262E+00  3.498E+00  3.682E+00
>ZXY.VAR NFREQ=52 ROT=ZROT // 52
  4.294E+02  3.778E+02  2.732E+02  2.178E+02  1.776E+02  1.460E+02  1.209E+02
  9.910E+01  7.928E+01  6.129E+01  4.577E+01  3.378E+01  2.527E+01  1.930E+01
  1.511E+01  1.216E+01  1.005E+01  8.482E+00  7.228E+00  6.125E+00  5.061E+00
  4.064E+00  3.203E+00  2.492E+00  1.910E+00  1.447E+00  1.094E+00  8.391E-01
  6.605E-01  5.405E-01  4.626E-01  4.135E-01  3.800E-01  3.523E-01  3.315E-01
  3.215E-01  3.211E-01  3.265E-01  3.405E-01  3.709E-01  4.184E-01  4.712E-01
  5.103E-01  5.077E-01  4.596E-01  4.209E-01  4.306E-01  4.590E-01  4.639E-01
  4.434E-01  4.128E-01  3.900E-01
>ZYXR NFREQ=52 ROT=ZROT // 52
 -3.149E+02 -2.811E+02 -2.499E+02 -2.211E+02 -1.948E+02 -1.710E+02 -1.497E+02
 -1.309E+02 -1.144E+02 -1.003E+02 -8.813E+01 -7.779E+01 -6.898E+01 -6.143E+01
 -5.488E+01 -4.909E+01 -4.386E+01 -3.901E+01 -3.443E+01 -3.005E+01 -2.584E+01
 -2.181E+01 -1.801E+01 -1.451E+01 -1.136E+01 -8.613E+00 -6.299E+00 -4.419E+00
 -2.956E+00 -1.869E+00 -1.106E+00 -6.093E-01 -3.209E-01 -1.902E-01 -1.725E-01
 -2.340E-01 -3.470E-01 -4.913E-01 -6.513E-01 -8.154E-01 -9.750E-01 -1.123E+00
 -1.256E+00 -1.368E+00 -1.460E+00 -1.531E+00 -1.583E+00 -1.616E+00 -1.636E+00
 -1.643E+00 -1.641E+00 -1.632E+00
>ZYXI NFREQ=52 ROT=ZROT // 52
 -2.458E+02 -2.437E+02 -2.399E+02 -2.347E+02 -2.280E+02 -2.201E+02 -2.111E+02
 -2.012E+02 -1.908E+02 -1.799E+02 -1.690E+02 -1.580E+02 -1.472E+02 -1.367E+02
 -1.264E+02 -1.164E+02 -1.067E+02 -9.721E+01 -8.803E+01 -7.915E+01 -7.062E+01
 -6.251E+01 -5.488E+01 -4.778E+01 -4.128E+01 -3.540E+01 -3.017E+01 -2.558E+01
 -2.161E+01 -1.823E+01 -1.538E+01 -1.301E+01 -1.105E+01 -9.454E+00 -8.148E+00
 -7.083E+00 -6.210E+00 -5.489E+00 -4.885E+00 -4.371E+00 -3.926E+00 -3.534E+00
 -3.185E+00 -2.871E+00 -2.587E+00 -2.329E+00 -2.096E+00 -1.885E+00 -1.695E+00
 -1.522E+00 -1.365E+00 -1.220E+00
>ZYX.VAR NFREQ=52 ROT=ZROT // 52
  3.226E+02  2.907E+02  2.248E+02  1.839E+02  1.533E+02  1.309E+02  1.172E+02
  1.120E+02  1.109E+02  1.060E+02  9.490E+01  8.181E+01  6.975E+01  5.994E+01
  5.277E+01  4.773E+01  4.430E+01  4.205E+01  4.056E+01  3.911E+01  3.686E+01
  3.300E+01  2.699E+01  1.998E+01  1.383E+01  9.247E+00  6.140E+00  4.190E+00
  2.993E+00  2.265E+00  1.806E+00  1.490E+00  1.256E+00  1.063E+00  8.837E-01
  7.029E-01  5.354E-01  4.017E-01  3.039E-01  2.352E-01  1.875E-01  1.526E-01
  1.263E-01  1.082E-01  9.766E-02  9.358E-02  9.458E-02  9.705E-02  9.729E-02
  9.550E-02  9.336E-02  9.196E-02
>ZYYR NFREQ=52 ROT=ZROT // 52
  1.293E+02  1.155E+02  1.027E+02  9.096E+01  8.001E+01  6.983E+01  6.041E+01
  5.174E+01  4.386E+01  3.678E+01  3.049E+01  2.500E+01  2.027E+01  1.625E+01
  1.289E+01  1.011E+01  7.841E+00  6.017E+00  4.570E+00  3.445E+00  2.586E+00
  1.947E+00  1.482E+00  1.156E+00  9.342E-01  7.912E-01  7.054E-01  6.607E-01
  6.443E-01  6.473E-01  6.623E-01  6.839E-01  7.077E-01  7.303E-01  7.492E-01
  7.627E-01  7.698E-01  7.702E-01  7.640E-01  7.518E-01  7.346E-01  7.135E-01
  6.895E-01  6.636E-01  6.368E-01  6.097E-01  5.825E-01  5.555E-01  5.289E-01
  5.024E-01  4.761E-01  4.497E-01
>ZYYI NFREQ=52 ROT=ZROT // 52
  1.095E+02  1.054E+02  1.009E+02  9.612E+01  9.091E+01  8.525E+01  7.917E+01
  7.276E+01  6.611E+01  5.939E+01  5.274E+01  4.632E+01  4.025E+01  3.464E+01
  2.954E+01  2.499E+01  2.097E+01  1.749E+01  1.449E+01  1.195E+01  9.823E+00
  8.061E+00  6.621E+00  5.456E+00  4.522E+00  3.778E+00  3.187E+00  2.717E+00
  2.341E+00  2.036E+00  1.784E+00  1.572E+00  1.390E+00  1.229E+00  1.086E+00
  9.548E-01  8.346E-01  7.235E-01  6.207E-01  5.259E-01  4.388E-01  3.593E-01
  2.873E-01  2.227E-01  1.650E-01  1.136E-01  6.812E-02  2.780E-02 -7.881E-03
 -3.949E-02 -6.751E-02 -9.238E-02
>ZYY.VAR NFREQ=52 ROT=ZROT // 52
  6.940E+02  6.160E+02  4.569E+02  3.683E+02  2.983E+02  2.349E+02  1.820E+02
  1.429E+02  1.137E+02  8.780E+01  6.435E+01  4.645E+01  3.444E+01  2.636E+01
  2.066E+01  1.630E+01  1.266E+01  9.701E+00  7.443E+00  5.743E+00  4.449E+00
  3.444E+00  2.643E+00  2.000E+00  1.495E+00  1.104E+00  8.057E-01  5.798E-01
  4.113E-01  2.877E-01  1.997E-01  1.393E-01  9.939E-02  7.436E-02  5.848E-02
  4.755E-02  3.969E-02  3.406E-02  2.968E-02  2.559E-02  2.153E-02  1.781E-02
  1.462E-02  1.192E-02  9.696E-03  8.105E-03  7.155E-03  6.512E-03  5.867E-03
  5.163E-03  4.452E-03  3.975E-03
>ZDETR NFREQ=52 ROT=ZROT // 52
  2.390E+02  2.157E+02  1.941E+02  1.737E+02  1.544E+02  1.359E+02  1.185E+02
  1.021E+02  8.703E+01  7.338E+01  6.130E+01  5.087E+01  4.206E+01  3.479E+01
  2.891E+01  2.424E+01  2.058E+01  1.773E+01  1.554E+01  1.384E+01  1.251E+01
  1.146E+01  1.060E+01  9.874E+00  9.243E+00  8.680E+00  8.168E+00  7.701E+00
  7.279E+00  6.901E+00  6.571E+00  6.290E+00  6.058E+00  5.873E+00  5.730E+00
  5.624E+00  5.547E+00  5.488E+00  5.439E+00  5.389E+00  5.328E+00  5.251E+00
  5.151E+00  5.027E+00  4.879E+00  4.708E+00  4.519E+00  4.316E+00  4.106E+00
  3.894E+00  3.685E+00  3.482E+00
>ZDETI NFREQ=52 ROT=ZROT // 52
  2.037E+02  1.964E+02  1.887E+02  1.807E+02  1.721E+02  1.629E+02  1.531E+02
  1.426E+02  1.316E+02  1.202E+02  1.089E+02  9.768E+01  8.696E+01  7.691E+01
  6.766E+01  5.928E+01  5.179E+01  4.517E+01  3.936E+01  3.430E+01  2.991E+01
  2.613E+01  2.287E+01  2.009E+01  1.772E+01  1.571E+01  1.401E+01  1.256E+01
  1.134E+01  1.029E+01  9.393E+00  8.617E+00  7.938E+00  7.335E+00  6.793E+00
  6.296E+00  5.836E+00  5.404E+00  4.996E+00  4.609E+00  4.246E+00  3.907E+00
  3.596E+00  3.316E+00  3.068E+00  2.852E+00  2.667E+00  2.509E+00  2.374E+00
  2.258E+00  2.155E+00  2.062E+00
>ZDET.VAR NFREQ=52 ROT=ZROT // 52
  1.219E+03  1.105E+03  8.663E+02  7.295E+02  6.125E+02  4.929E+02  3.842E+02
  3.011E+02  2.380E+02  1.805E+02  1.271E+02  8.419E+01  5.370E+01  3.329E+01
  2.044E+01  1.288E+01  8.775E+00  6.541E+00  5.201E+00  4.257E+00  3.436E+00
  2.721E+00  2.178E+00  1.785E+00  1.478E+00  1.222E+00  1.005E+00  8.237E-01
  6.821E-01  5.798E-01  5.056E-01  4.498E-01  4.045E-01  3.642E-01  3.290E-01
  3.006E-01  2.789E-01  2.637E-01  2.560E-01  2.581E-01  2.680E-01  2.778E-01
  2.818E-01  2.794E-01  2.702E-01  2.536E-01  2.300E-01  2.049E-01  1.825E-01
  1.593E-01  1.320E-01  1.119E-01

>!**** ROTATION ANGLES ****!
>RHOROT NFREQ=52 // 52
  0.000E+00  0.000E+00  0.000E+00  0.000E+00  0.000E+00  0.000E+00  0.000E+00
  0.000E+00  0.000E+00  0.000E+00  0.000E+00  0.000E+00  0.000E+00  0.000E+00
  0.000E+00  0.000E+00  0.000E+00  0.000E+00  0.000E+00  0.000E+00  0.000E+00
  0.000E+00  0.000E+00  0.000E+00  0.000E+00  0.000E+00  0.000E+00  0.000E+00
  0.000E+00  0.000E+00  0.000E+00  0.000E+00  0.000E+00  0.000E+00  0.000E+00
  0.000E+00  0.000E+00  0.000E+00  0.000E+00  0.000E+00  0.000E+00  0.000E+00
  0.000E+00  0.000E+00  0.000E+00  0.000E+00  0.000E+00  0.000E+00  0.000E+00
  0.000E+00  0.000E+00  0.000E+00

>!**** APPARENT RESISTIVITIES AND PHASES ****!
>RHOXY NFREQ=52 ROT=RHOROT // 52
  6.137E+00  5.397E+00  4.740E+00  4.152E+00  3.623E+00  3.145E+00  2.714E+00
  2.326E+00  1.982E+00  1.679E+00  1.416E+00  1.193E+00  1.006E+00  8.525E-01
  7.292E-01  6.321E-01  5.578E-01  5.028E-01  4.647E-01  4.413E-01  4.314E-01
  4.346E-01  4.509E-01  4.815E-01  5.279E-01  5.931E-01  6.806E-01  7.955E-01
  9.442E-01  1.135E+00  1.376E+00  1.681E+00  2.062E+00  2.533E+00  3.111E+00
  3.810E+00  4.643E+00  5.620E+00  6.745E+00  8.010E+00  9.402E+00  1.089E+01
  1.244E+01  1.400E+01  1.553E+01  1.696E+01  1.827E+01  1.943E+01  2.043E+01
  2.130E+01  2.206E+01  2.276E+01
>PHSXY NFREQ=52 ROT=RHOROT // 52
  8.512E+01  8.515E+01  8.516E+01  8.515E+01  8.510E+01  8.498E+01  8.477E+01
  8.446E+01  8.401E+01  8.340E+01  8.259E+01  8.156E+01  8.026E+01  7.867E+01
  7.676E+01  7.450E+01  7.188E+01  6.891E+01  6.561E+01  6.200E+01  5.814E+01
  5.407E+01  4.987E+01  4.561E+01  4.136E+01  3.718E+01  3.313E+01  2.925E+01
  2.556E+01  2.210E+01  1.887E+01  1.589E+01  1.318E+01  1.076E+01  8.629E+00
  6.825E+00  5.367E+00  4.284E+00  3.607E+00  3.369E+00  3.598E+00  4.315E+00
  5.529E+00  7.229E+00  9.393E+00  1.198E+01  1.495E+01  1.822E+01  2.175E+01
  2.545E+01  2.927E+01  3.316E+01
>RHOXY.ERR NFREQ=52 ROT=RHOROT // 52
  6.978E-02  7.513E-02  7.367E-02  7.579E-02  7.897E-02  8.281E-02  8.735E-02
  9.197E-02  9.601E-02  9.887E-02  1.004E-01  1.014E-01  1.030E-01  1.054E-01
  1.087E-01  1.128E-01  1.176E-01  1.225E-01  1.267E-01  1.290E-01  1.281E-01
  1.239E-01  1.170E-01  1.084E-01  9.845E-02  8.783E-02  7.747E-02  6.811E-02
  6.017E-02  5.382E-02  4.895E-02  4.531E-02  4.242E-02  3.985E-02  3.771E-02
  3.627E-02  3.547E-02  3.511E-02  3.533E-02  3.651E-02  3.860E-02  4.104E-02
  4.310E-02  4.374E-02  4.270E-02  4.222E-02  4.438E-02  4.788E-02  5.060E-02
  5.227E-02  5.347E-02  5.519E-02
>PHSXY.ERR NFREQ=52 ROT=RHOROT // 52
  9.597E+00  1.037E+01  1.016E+01  1.046E+01  1.092E+01  1.148E+01  1.215E+01
  1.283E+01  1.342E+01  1.385E+01  1.407E+01  1.422E+01  1.447E+01  1.483E+01
  1.532E+01  1.595E+01  1.667E+01  1.742E+01  1.807E+01  1.843E+01  1.829E+01
  1.763E+01  1.659E+01  1.528E+01  1.379E+01  1.222E+01  1.071E+01  9.358E+00
  8.227E+00  7.330E+00  6.648E+00  6.140E+00  5.738E+00  5.382E+00  5.087E+00
  4.888E+00  4.777E+00  4.728E+00  4.759E+00  4.922E+00  5.210E+00  5.547E+00
  5.833E+00  5.921E+00  5.776E+00  5.710E+00  6.009E+00  6.497E+00  6.878E+00
  7.112E+00  7.281E+00  7.523E+00
>RHOYX NFREQ=52 ROT=RHOROT // 52
  3.192E+01  3.228E+01  3.263E+01  3.295E+01  3.324E+01  3.347E+01  3.364E+01
  3.375E+01  3.379E+01  3.378E+01  3.371E+01  3.358E+01  3.336E+01  3.305E+01
  3.258E+01  3.192E+01  3.102E+01  2.983E+01  2.832E+01  2.649E+01  2.437E+01
  2.202E+01  1.954E+01  1.703E+01  1.459E+01  1.232E+01  1.028E+01  8.505E+00
  7.002E+00  5.761E+00  4.756E+00  3.955E+00  3.325E+00  2.834E+00  2.455E+00
  2.164E+00  1.944E+00  1.779E+00  1.658E+00  1.574E+00  1.519E+00  1.489E+00
  1.479E+00  1.488E+00  1.514E+00  1.554E+00  1.608E+00  1.676E+00  1.758E+00
  1.854E+00  1.964E+00  2.086E+00
>PHSYX NFREQ=52 ROT=RHOROT // 52
 -1.420E+02 -1.391E+02 -1.362E+02 -1.333E+02 -1.305E+02 -1.278E+02 -1.253E+02
 -1.230E+02 -1.210E+02 -1.191E+02 -1.175E+02 -1.162E+02 -1.151E+02 -1.142E+02
 -1.135E+02 -1.129E+02 -1.123E+02 -1.119E+02 -1.114E+02 -1.108E+02 -1.101E+02
 -1.092E+02 -1.082E+02 -1.069E+02 -1.054E+02 -1.037E+02 -1.018E+02 -9.980E+01
 -9.779E+01 -9.585E+01 -9.411E+01 -9.268E+01 -9.166E+01 -9.115E+01 -9.121E+01
 -9.189E+01 -9.320E+01 -9.511E+01 -9.759E+01 -1.006E+02 -1.039E+02 -1.076E+02
 -1.115E+02 -1.155E+02 -1.194E+02 -1.233E+02 -1.271E+02 -1.306E+02 -1.340E+02
 -1.372E+02 -1.403E+02 -1.432E+02
>RHOYX.ERR NFREQ=52 ROT=RHOROT // 52
  2.718E-02  2.770E-02  2.618E-02  2.546E-02  2.500E-02  2.486E-02  2.532E-02
  2.667E-02  2.860E-02  3.016E-02  3.084E-02  3.098E-02  3.099E-02  3.116E-02
  3.178E-02  3.295E-02  3.474E-02  3.721E-02  4.043E-02  4.422E-02  4.822E-02
  5.172E-02  5.356E-02  5.331E-02  5.177E-02  4.981E-02  4.803E-02  4.712E-02
  4.739E-02  4.903E-02  5.194E-02  5.574E-02  6.012E-02  6.451E-02  6.810E-02
  6.978E-02  6.941E-02  6.791E-02  6.613E-02  6.454E-02  6.338E-02  6.240E-02
  6.153E-02  6.130E-02  6.232E-02  6.492E-02  6.910E-02  7.383E-02  7.775E-02
  8.086E-02  8.373E-02  8.691E-02
>PHSYX.ERR NFREQ=52 ROT=RHOROT // 52
  3.644E+00  3.714E+00  3.508E+00  3.409E+00  3.346E+00  3.327E+00  3.390E+00
  3.573E+00  3.837E+00  4.050E+00  4.143E+00  4.162E+00  4.163E+00  4.187E+00
  4.272E+00  4.432E+00  4.677E+00  5.018E+00  5.462E+00  5.988E+00  6.546E+00
  7.035E+00  7.293E+00  7.258E+00  7.042E+00  6.767E+00  6.518E+00  6.392E+00
  6.429E+00  6.658E+00  7.065E+00  7.601E+00  8.219E+00  8.844E+00  9.356E+00
  9.597E+00  9.543E+00  9.330E+00  9.075E+00  8.848E+00  8.682E+00  8.544E+00
  8.419E+00  8.387E+00  8.532E+00  8.902E+00  9.500E+00  1.018E+01  1.075E+01
  1.120E+01  1.162E+01  1.208E+01
>RHODET NFREQ=52 ROT=RHOROT // 52
  1.972E+01  1.985E+01  1.993E+01  1.992E+01  1.976E+01  1.940E+01  1.882E+01
  1.801E+01  1.699E+01  1.580E+01  1.449E+01  1.313E+01  1.178E+01  1.048E+01
  9.286E+00  8.203E+00  7.242E+00  6.403E+00  5.677E+00  5.056E+00  4.530E+00
  4.089E+00  3.723E+00  3.423E+00  3.182E+00  2.991E+00  2.846E+00  2.740E+00
  2.670E+00  2.633E+00  2.628E+00  2.654E+00  2.711E+00  2.799E+00  2.919E+00
  3.071E+00  3.257E+00  3.475E+00  3.724E+00  4.004E+00  4.309E+00  4.636E+00
  4.980E+00  5.336E+00  5.698E+00  6.060E+00  6.420E+00  6.776E+00  7.131E+00
  7.487E+00  7.851E+00  8.227E+00
>PHSDET NFREQ=52 ROT=RHOROT // 52
  4.045E+01  4.231E+01  4.419E+01  4.613E+01  4.811E+01  5.016E+01  5.226E+01
  5.438E+01  5.651E+01  5.861E+01  6.061E+01  6.249E+01  6.419E+01  6.566E+01
  6.686E+01  6.776E+01  6.833E+01  6.857E+01  6.846E+01  6.803E+01  6.730E+01
  6.632E+01  6.514E+01  6.383E+01  6.246E+01  6.108E+01  5.975E+01  5.849E+01
  5.729E+01  5.615E+01  5.503E+01  5.387E+01  5.265E+01  5.132E+01  4.985E+01
  4.823E+01  4.646E+01  4.456E+01  4.257E+01  4.054E+01  3.855E+01  3.665E+01
  3.492E+01  3.341E+01  3.216E+01  3.120E+01  3.055E+01  3.017E+01  3.004E+01
  3.011E+01  3.032E+01  3.063E+01
>RHODET.ERR NFREQ=52 ROT=RHOROT // 52
  6.574E-02  6.729E-02  6.433E-02  6.378E-02  6.337E-02  6.200E-02  6.007E-02
  5.874E-02  5.808E-02  5.669E-02  5.372E-02  4.972E-02  4.538E-02  4.100E-02
  3.694E-02  3.376E-02  3.205E-02  3.178E-02  3.248E-02  3.360E-02  3.442E-02
  3.481E-02  3.523E-02  3.590E-02  3.657E-02  3.703E-02  3.717E-02  3.703E-02
  3.686E-02  3.695E-02  3.729E-02  3.778E-02  3.826E-02  3.858E-02  3.876E-02
  3.900E-02  3.938E-02  4.001E-02  4.109E-02  4.292E-02  4.546E-02  4.810E-02
  5.041E-02  5.230E-02  5.371E-02  5.444E-02  5.440E-02  5.398E-02  5.362E-02
  5.282E-02  5.076E-02  4.933E-02
>PHSDET.ERR NFREQ=52 ROT=RHOROT // 52
  9.020E+00  9.241E+00  8.817E+00  8.740E+00  8.681E+00  8.486E+00  8.212E+00
  8.024E+00  7.931E+00  7.735E+00  7.316E+00  6.755E+00  6.150E+00  5.540E+00
  4.981E+00  4.543E+00  4.308E+00  4.271E+00  4.367E+00  4.521E+00  4.634E+00
  4.687E+00  4.745E+00  4.836E+00  4.929E+00  4.992E+00  5.012E+00  4.992E+00
  4.969E+00  4.981E+00  5.028E+00  5.096E+00  5.163E+00  5.206E+00  5.232E+00
  5.264E+00  5.317E+00  5.404E+00  5.553E+00  5.808E+00  6.160E+00  6.529E+00
  6.851E+00  7.116E+00  7.314E+00  7.418E+00  7.412E+00  7.352E+00  7.302E+00
  7.189E+00  6.900E+00  6.701E+00

>END
