# Supplementary material for: 3D structure of the Campi Flegrei caldera central sector reconstructed through short-period magnetotelluric imaging
Source: Sci Rep. 2022 Dec 2;12:20802. doi: 10.1038/s41598-022-24998-6 (PMC9716173; doi:10.1038/s41598-022-24998-6)
Supplement: Supplementary file 12 — Supplementary Information 12. [file 41598_2022_24998_MOESM12_ESM.zip › WFLEB39.edi]

>HEAD

    DATAID=WFLEB39
    FILEBY=anton
    ACQDATE=2004/01/01
    FILEDATE=2021/07/15
    STDVERS="SEG 1.0"
    PROGVERS="MT-Corrector 5.4"
    PROGDATE=2015/11/23
    EMPTY=1.000E+32

>INFO

= 0
    fieldnotes.electrode_ex.acqchan = 0.0
    fieldnotes.electrode_ex.chtype = EX
    fieldnotes.electrode_ex.id = 14.001
    fieldnotes.electrode_ex.x = 0.0
    fieldnotes.electrode_ex.x2 = 0.0
    fieldnotes.electrode_ex.y = 0.0
    fieldnotes.electrode_ex.y2 = 0.0
    fieldnotes.electrode_ey.acqchan = 0.0
    fieldnotes.electrode_ey.chtype = EY
    fieldnotes.electrode_ey.id = 15.001
    fieldnotes.electrode_ey.x = 0.0
    fieldnotes.electrode_ey.x2 = 0.0
    fieldnotes.electrode_ey.y = 0.0
    fieldnotes.electrode_ey.y2 = 0.0
    fieldnotes.magnetometer_hx.acqchan = 0.0
    fieldnotes.magnetometer_hx.azm = 0.0
    fieldnotes.magnetometer_hx.chtype = HX
    fieldnotes.magnetometer_hx.id = 11.001
    fieldnotes.magnetometer_hx.x = 0.0
    fieldnotes.magnetometer_hx.y = 0.0
    fieldnotes.magnetometer_hy.acqchan = 0.0
    fieldnotes.magnetometer_hy.azm = 90.0
    fieldnotes.magnetometer_hy.chtype = HY
    fieldnotes.magnetometer_hy.id = 12.001
    fieldnotes.magnetometer_hy.x = 0.0
    fieldnotes.magnetometer_hy.y = 0.0
    fieldnotes.magnetometer_hz.acqchan = 0.0
    fieldnotes.magnetometer_hz.azm = 0.0
    fieldnotes.magnetometer_hz.chtype = HZ
    fieldnotes.magnetometer_hz.id = 13.001
    fieldnotes.magnetometer_hz.x = 0.0
    fieldnotes.magnetometer_hz.y = 0.0
    processing.sign_convention = exp(+i \omega t)
    copyright.conditions_of_use = All data and metadata for this survey are available free of charge and may be copied freely, duplicated and further distributed provided this data set is cited as the reference. While the author(s) strive to provide data and metadata of best possible quality, neither the author(s) of this data set, not IRIS make any claims, promises, or guarantees about the accuracy, completeness, or adequacy of this information, and expressly disclaim liability for errors and omissions in the contents of this file. Guidelines about the quality or limitations of the data and metadata, as obtained from the author(s), are included for informational purposes only.
    provenance.creating_application = MTpy
    provenance.creation_time = 2021-08-30 09:48:23

>=DEFINEMEAS

>HMEAS ID=101.001 CHTYPE=HX
>HMEAS ID=102.001 CHTYPE=HY
>HMEAS ID=103.001 CHTYPE=HZ
>EMEAS ID=104.001 CHTYPE=EX
>EMEAS ID=105.001 CHTYPE=EY
>HMEAS ID=201.001 CHTYPE=HX
>HMEAS ID=202.001 CHTYPE=HY
>HMEAS ID=203.001 CHTYPE=HZ
>EMEAS ID=204.001 CHTYPE=EX
>EMEAS ID=205.001 CHTYPE=EY

>=MTSECT

    SECTID=SPLINE
    NFREQ=52
    HX=101.001
    HY=102.001
    HZ=103.001
    EX=104.001
    EY=105.001

>!**** FREQUENCIES ****!
>FREQ // 52
  1.000E+03  8.577E+02  7.356E+02  6.310E+02  5.412E+02  4.642E+02  3.981E+02
  3.415E+02  2.929E+02  2.512E+02  2.154E+02  1.848E+02  1.585E+02  1.359E+02
  1.166E+02  1.000E+02  8.577E+01  7.356E+01  6.310E+01  5.412E+01  4.642E+01
  3.981E+01  3.415E+01  2.929E+01  2.512E+01  2.154E+01  1.848E+01  1.585E+01
  1.359E+01  1.166E+01  1.000E+01  8.577E+00  7.356E+00  6.310E+00  5.412E+00
  4.642E+00  3.981E+00  3.415E+00  2.929E+00  2.512E+00  2.154E+00  1.848E+00
  1.585E+00  1.359E+00  1.166E+00  1.000E+00  8.577E-01  7.356E-01  6.310E-01
  5.412E-01  4.642E-01  3.981E-01

>!**** ROTATION ANGLES ****!
>ZROT NFREQ=52 // 52
  0.000E+00  0.000E+00  0.000E+00  0.000E+00  0.000E+00  0.000E+00  0.000E+00
  0.000E+00  0.000E+00  0.000E+00  0.000E+00  0.000E+00  0.000E+00  0.000E+00
  0.000E+00  0.000E+00  0.000E+00  0.000E+00  0.000E+00  0.000E+00  0.000E+00
  0.000E+00  0.000E+00  0.000E+00  0.000E+00  0.000E+00  0.000E+00  0.000E+00
  0.000E+00  0.000E+00  0.000E+00  0.000E+00  0.000E+00  0.000E+00  0.000E+00
  0.000E+00  0.000E+00  0.000E+00  0.000E+00  0.000E+00  0.000E+00  0.000E+00
  0.000E+00  0.000E+00  0.000E+00  0.000E+00  0.000E+00  0.000E+00  0.000E+00
  0.000E+00  0.000E+00  0.000E+00

>!**** IMPEDANCES ****!
>ZXXR NFREQ=52 ROT=ZROT // 52
  2.024E+01  1.710E+01  1.449E+01  1.236E+01  1.070E+01  9.439E+00  8.522E+00
  7.871E+00  7.410E+00  7.069E+00  6.789E+00  6.528E+00  6.258E+00  5.962E+00
  5.637E+00  5.282E+00  4.904E+00  4.512E+00  4.114E+00  3.722E+00  3.342E+00
  2.984E+00  2.651E+00  2.348E+00  2.078E+00  1.841E+00  1.637E+00  1.464E+00
  1.320E+00  1.202E+00  1.107E+00  1.031E+00  9.695E-01  9.202E-01  8.798E-01
  8.456E-01  8.157E-01  7.887E-01  7.638E-01  7.406E-01  7.188E-01  6.986E-01
  6.800E-01  6.632E-01  6.483E-01  6.351E-01  6.236E-01  6.137E-01  6.048E-01
  5.968E-01  5.891E-01  5.813E-01
>ZXXI NFREQ=52 ROT=ZROT // 52
  6.303E+01  5.548E+01  4.874E+01  4.264E+01  3.708E+01  3.201E+01  2.740E+01
  2.323E+01  1.951E+01  1.622E+01  1.334E+01  1.084E+01  8.706E+00  6.888E+00
  5.357E+00  4.077E+00  3.017E+00  2.148E+00  1.445E+00  8.828E-01  4.419E-01
  1.032E-01 -1.499E-01 -3.326E-01 -4.582E-01 -5.384E-01 -5.833E-01 -6.016E-01
 -6.004E-01 -5.854E-01 -5.614E-01 -5.321E-01 -5.004E-01 -4.686E-01 -4.385E-01
 -4.117E-01 -3.891E-01 -3.716E-01 -3.597E-01 -3.535E-01 -3.529E-01 -3.576E-01
 -3.670E-01 -3.804E-01 -3.969E-01 -4.159E-01 -4.365E-01 -4.581E-01 -4.803E-01
 -5.028E-01 -5.253E-01 -5.478E-01
>ZXX.VAR NFREQ=52 ROT=ZROT // 52
  1.350E+02  1.173E+02  8.196E+01  6.026E+01  4.359E+01  3.002E+01  2.016E+01
  1.415E+01  1.061E+01  7.847E+00  5.427E+00  3.659E+00  2.533E+00  1.791E+00
  1.269E+00  9.068E-01  6.582E-01  4.789E-01  3.398E-01  2.369E-01  1.690E-01
  1.261E-01  9.808E-02  7.898E-02  6.524E-02  5.472E-02  4.619E-02  3.893E-02
  3.272E-02  2.752E-02  2.357E-02  2.093E-02  1.894E-02  1.700E-02  1.501E-02
  1.305E-02  1.135E-02  1.017E-02  9.466E-03  9.037E-03  8.648E-03  8.042E-03
  7.186E-03  6.382E-03  5.822E-03  5.451E-03  5.190E-03  4.949E-03  4.670E-03
  4.445E-03  4.393E-03  4.446E-03
>ZXYR NFREQ=52 ROT=ZROT // 52
  6.488E+01  5.721E+01  5.047E+01  4.456E+01  3.940E+01  3.490E+01  3.098E+01
  2.756E+01  2.456E+01  2.192E+01  1.957E+01  1.748E+01  1.560E+01  1.390E+01
  1.235E+01  1.094E+01  9.654E+00  8.495E+00  7.455E+00  6.532E+00  5.722E+00
  5.021E+00  4.421E+00  3.913E+00  3.487E+00  3.132E+00  2.835E+00  2.587E+00
  2.378E+00  2.200E+00  2.047E+00  1.912E+00  1.793E+00  1.684E+00  1.584E+00
  1.491E+00  1.403E+00  1.319E+00  1.238E+00  1.161E+00  1.085E+00  1.013E+00
  9.428E-01  8.759E-01  8.123E-01  7.522E-01  6.958E-01  6.433E-01  1.000E+32
  1.000E+32  1.000E+32  1.000E+32
>ZXYI NFREQ=52 ROT=ZROT // 52
  9.224E+01  8.134E+01  7.173E+01  6.328E+01  5.586E+01  4.936E+01  4.368E+01
  3.875E+01  3.447E+01  3.077E+01  2.758E+01  2.484E+01  2.248E+01  2.043E+01
  1.864E+01  1.706E+01  1.564E+01  1.436E+01  1.316E+01  1.205E+01  1.100E+01
  1.001E+01  9.070E+00  8.186E+00  7.360E+00  6.595E+00  5.891E+00  5.252E+00
  4.674E+00  4.158E+00  3.700E+00  3.295E+00  2.940E+00  2.630E+00  2.360E+00
  2.125E+00  1.921E+00  1.744E+00  1.590E+00  1.456E+00  1.339E+00  1.236E+00
  1.145E+00  1.063E+00  9.893E-01  9.219E-01  8.598E-01  8.022E-01  1.000E+32
  1.000E+32  1.000E+32  1.000E+32
>ZXY.VAR NFREQ=52 ROT=ZROT // 52
  8.369E+01  7.294E+01  5.134E+01  4.019E+01  3.237E+01  2.659E+01  2.240E+01
  1.910E+01  1.628E+01  1.372E+01  1.133E+01  9.179E+00  7.315E+00  5.791E+00
  4.609E+00  3.715E+00  3.052E+00  2.558E+00  2.182E+00  1.880E+00  1.614E+00
  1.363E+00  1.117E+00  8.865E-01  6.915E-01  5.381E-01  4.217E-01  3.357E-01
  2.718E-01  2.236E-01  1.862E-01  1.558E-01  1.298E-01  1.064E-01  8.561E-02
  6.776E-02  5.305E-02  4.145E-02  3.265E-02  2.622E-02  2.153E-02  1.790E-02
  1.497E-02  1.276E-02  1.111E-02  9.471E-03  7.684E-03  6.691E-03  1.000E+32
  1.000E+32  1.000E+32  1.000E+32
>ZYXR NFREQ=52 ROT=ZROT // 52
 -1.309E+02 -1.198E+02 -1.097E+02 -1.004E+02 -9.185E+01 -8.396E+01 -7.667E+01
 -6.994E+01 -6.372E+01 -5.797E+01 -5.266E+01 -4.778E+01 -4.329E+01 -3.918E+01
 -3.542E+01 -3.198E+01 -2.884E+01 -2.598E+01 -2.336E+01 -2.096E+01 -1.877E+01
 -1.678E+01 -1.496E+01 -1.332E+01 -1.183E+01 -1.049E+01 -9.296E+00 -8.233E+00
 -7.290E+00 -6.459E+00 -5.726E+00 -5.081E+00 -4.512E+00 -4.010E+00 -3.566E+00
 -3.172E+00 -2.823E+00 -2.512E+00 -2.235E+00 -1.990E+00 -1.774E+00 -1.582E+00
 -1.414E+00 -1.266E+00 -1.136E+00 -1.022E+00 -9.232E-01 -8.364E-01 -7.605E-01
 -6.939E-01 -6.351E-01 -5.824E-01
>ZYXI NFREQ=52 ROT=ZROT // 52
 -1.153E+02 -1.061E+02 -9.770E+01 -8.990E+01 -8.269E+01 -7.598E+01 -6.974E+01
 -6.390E+01 -5.844E+01 -5.332E+01 -4.854E+01 -4.407E+01 -3.993E+01 -3.612E+01
 -3.264E+01 -2.949E+01 -2.665E+01 -2.412E+01 -2.188E+01 -1.990E+01 -1.817E+01
 -1.665E+01 -1.531E+01 -1.412E+01 -1.305E+01 -1.207E+01 -1.117E+01 -1.034E+01
 -9.553E+00 -8.818E+00 -8.127E+00 -7.478E+00 -6.871E+00 -6.304E+00 -5.777E+00
 -5.290E+00 -4.839E+00 -4.424E+00 -4.042E+00 -3.692E+00 -3.372E+00 -3.079E+00
 -2.813E+00 -2.572E+00 -2.355E+00 -2.160E+00 -1.985E+00 -1.830E+00 -1.692E+00
 -1.569E+00 -1.458E+00 -1.358E+00
>ZYX.VAR NFREQ=52 ROT=ZROT // 52
  7.712E+01  6.900E+01  5.228E+01  4.339E+01  3.693E+01  3.186E+01  2.768E+01
  2.360E+01  1.962E+01  1.612E+01  1.317E+01  1.057E+01  8.268E+00  6.353E+00
  4.869E+00  3.779E+00  3.022E+00  2.503E+00  2.141E+00  1.843E+00  1.539E+00
  1.239E+00  9.793E-01  7.694E-01  5.999E-01  4.643E-01  3.582E-01  2.772E-01
  2.169E-01  1.732E-01  1.414E-01  1.180E-01  9.966E-02  8.426E-02  7.145E-02
  6.136E-02  5.324E-02  4.607E-02  3.950E-02  3.360E-02  2.873E-02  2.546E-02
  2.401E-02  2.422E-02  2.598E-02  2.926E-02  3.380E-02  3.826E-02  4.099E-02
  4.204E-02  4.230E-02  4.229E-02
>ZYYR NFREQ=52 ROT=ZROT // 52
 -1.250E+01 -9.869E+00 -7.751E+00 -6.039E+00 -4.650E+00 -3.520E+00 -2.602E+00
 -1.861E+00 -1.267E+00 -7.965E-01 -4.269E-01 -1.397E-01  8.240E-02  2.543E-01
  3.890E-01  4.976E-01  5.886E-01  6.682E-01  7.408E-01  8.084E-01  8.716E-01
  9.295E-01  9.801E-01  1.021E+00  1.052E+00  1.070E+00  1.076E+00  1.072E+00
  1.059E+00  1.040E+00  1.017E+00  9.936E-01  9.705E-01  9.492E-01  9.303E-01
  9.142E-01  9.006E-01  8.891E-01  8.787E-01  8.687E-01  8.579E-01  8.457E-01
  8.312E-01  8.140E-01  7.939E-01  7.710E-01  7.457E-01  7.184E-01  6.898E-01
  6.607E-01  6.316E-01  6.031E-01
>ZYYI NFREQ=52 ROT=ZROT // 52
  1.624E+01  1.372E+01  1.158E+01  9.756E+00  8.216E+00  6.916E+00  5.823E+00
  4.906E+00  4.140E+00  3.502E+00  2.971E+00  2.532E+00  2.170E+00  1.873E+00
  1.628E+00  1.427E+00  1.260E+00  1.118E+00  9.947E-01  8.834E-01  7.791E-01
  6.781E-01  5.783E-01  4.792E-01  3.815E-01  2.869E-01  1.975E-01  1.149E-01
  4.048E-02 -2.516E-02 -8.203E-02 -1.306E-01 -1.714E-01 -2.052E-01 -2.326E-01
 -2.541E-01 -2.701E-01 -2.811E-01 -2.872E-01 -2.891E-01 -2.870E-01 -2.814E-01
 -2.730E-01 -2.624E-01 -2.500E-01 -2.365E-01 -2.223E-01 -2.078E-01 -1.933E-01
 -1.789E-01 -1.650E-01 -1.518E-01
>ZYY.VAR NFREQ=52 ROT=ZROT // 52
  2.168E+01  1.867E+01  1.268E+01  9.147E+00  6.618E+00  4.784E+00  3.520E+00
  2.658E+00  2.062E+00  1.621E+00  1.281E+00  1.025E+00  8.326E-01  6.797E-01
  5.518E-01  4.478E-01  3.665E-01  3.015E-01  2.481E-01  2.065E-01  1.775E-01
  1.575E-01  1.421E-01  1.293E-01  1.191E-01  1.103E-01  1.006E-01  8.918E-02
  7.742E-02  6.643E-02  5.676E-02  4.869E-02  4.226E-02  3.734E-02  3.340E-02
  2.990E-02  2.656E-02  2.329E-02  2.030E-02  1.795E-02  1.629E-02  1.507E-02
  1.402E-02  1.277E-02  1.121E-02  9.754E-03  8.700E-03  7.913E-03  7.205E-03
  6.497E-03  5.779E-03  5.285E-03
>ZDETR NFREQ=52 ROT=ZROT // 52
  9.004E+01  8.109E+01  7.304E+01  6.582E+01  5.935E+01  5.354E+01  4.834E+01
  4.367E+01  3.946E+01  3.567E+01  3.223E+01  2.911E+01  2.627E+01  2.368E+01
  2.131E+01  1.915E+01  1.717E+01  1.536E+01  1.371E+01  1.221E+01  1.085E+01
  9.633E+00  8.541E+00  7.570E+00  6.713E+00  5.962E+00  5.307E+00  4.739E+00
  4.248E+00  3.824E+00  3.456E+00  3.136E+00  2.855E+00  2.607E+00  2.384E+00
  2.183E+00  1.999E+00  1.829E+00  1.671E+00  1.524E+00  1.386E+00  1.257E+00
  1.137E+00  1.025E+00  9.221E-01  8.277E-01  7.418E-01  6.643E-01  1.000E+32
  1.000E+32  1.000E+32  1.000E+32
>ZDETI NFREQ=52 ROT=ZROT // 52
  1.071E+02  9.628E+01  8.658E+01  7.787E+01  7.003E+01  6.299E+01  5.668E+01
  5.101E+01  4.594E+01  4.140E+01  3.735E+01  3.375E+01  3.054E+01  2.768E+01
  2.513E+01  2.286E+01  2.082E+01  1.898E+01  1.732E+01  1.580E+01  1.441E+01
  1.314E+01  1.197E+01  1.089E+01  9.889E+00  8.970E+00  8.124E+00  7.348E+00
  6.638E+00  5.992E+00  5.407E+00  4.878E+00  4.401E+00  3.973E+00  3.589E+00
  3.246E+00  2.938E+00  2.663E+00  2.415E+00  2.193E+00  1.992E+00  1.810E+00
  1.645E+00  1.495E+00  1.358E+00  1.233E+00  1.119E+00  1.016E+00  1.000E+32
  1.000E+32  1.000E+32  1.000E+32
>ZDET.VAR NFREQ=52 ROT=ZROT // 52
  4.796E+01  4.255E+01  3.151E+01  2.494E+01  1.992E+01  1.587E+01  1.280E+01
  1.064E+01  9.097E+00  7.731E+00  6.417E+00  5.270E+00  4.338E+00  3.591E+00
  2.991E+00  2.502E+00  2.096E+00  1.752E+00  1.454E+00  1.204E+00  1.004E+00
  8.389E-01  6.911E-01  5.585E-01  4.475E-01  3.595E-01  2.918E-01  2.404E-01
  2.008E-01  1.692E-01  1.430E-01  1.202E-01  1.000E-01  8.225E-02  6.709E-02
  5.484E-02  4.525E-02  3.786E-02  3.206E-02  2.724E-02  2.321E-02  2.015E-02
  1.793E-02  1.608E-02  1.417E-02  1.193E-02  9.533E-03  8.229E-03  1.000E+32
  1.000E+32  1.000E+32  1.000E+32

>!**** ROTATION ANGLES ****!
>RHOROT NFREQ=52 // 52
  0.000E+00  0.000E+00  0.000E+00  0.000E+00  0.000E+00  0.000E+00  0.000E+00
  0.000E+00  0.000E+00  0.000E+00  0.000E+00  0.000E+00  0.000E+00  0.000E+00
  0.000E+00  0.000E+00  0.000E+00  0.000E+00  0.000E+00  0.000E+00  0.000E+00
  0.000E+00  0.000E+00  0.000E+00  0.000E+00  0.000E+00  0.000E+00  0.000E+00
  0.000E+00  0.000E+00  0.000E+00  0.000E+00  0.000E+00  0.000E+00  0.000E+00
  0.000E+00  0.000E+00  0.000E+00  0.000E+00  0.000E+00  0.000E+00  0.000E+00
  0.000E+00  0.000E+00  0.000E+00  0.000E+00  0.000E+00  0.000E+00  0.000E+00
  0.000E+00  0.000E+00  0.000E+00

>!**** APPARENT RESISTIVITIES AND PHASES ****!
>RHOXY NFREQ=52 ROT=RHOROT // 52
  2.544E+00  2.306E+00  2.091E+00  1.899E+00  1.727E+00  1.575E+00  1.441E+00
  1.324E+00  1.223E+00  1.136E+00  1.062E+00  9.986E-01  9.445E-01  8.980E-01
  8.574E-01  8.212E-01  7.880E-01  7.565E-01  7.255E-01  6.944E-01  6.626E-01
  6.299E-01  5.963E-01  5.622E-01  5.281E-01  4.947E-01  4.627E-01  4.325E-01
  4.047E-01  3.796E-01  3.575E-01  3.385E-01  3.224E-01  3.091E-01  2.985E-01
  2.903E-01  2.843E-01  2.801E-01  2.774E-01  2.761E-01  2.759E-01  2.764E-01
  2.776E-01  2.792E-01  2.811E-01  2.831E-01  2.853E-01  2.874E-01  1.000E+32
  1.000E+32  1.000E+32  1.000E+32
>PHSXY NFREQ=52 ROT=RHOROT // 52
  5.488E+01  5.488E+01  5.487E+01  5.485E+01  5.480E+01  5.473E+01  5.465E+01
  5.458E+01  5.453E+01  5.454E+01  5.464E+01  5.486E+01  5.524E+01  5.577E+01
  5.648E+01  5.734E+01  5.832E+01  5.939E+01  6.048E+01  6.154E+01  6.252E+01
  6.336E+01  6.401E+01  6.445E+01  6.465E+01  6.460E+01  6.430E+01  6.377E+01
  6.303E+01  6.211E+01  6.105E+01  5.987E+01  5.863E+01  5.737E+01  5.612E+01
  5.494E+01  5.385E+01  5.290E+01  5.209E+01  5.145E+01  5.098E+01  5.068E+01
  5.053E+01  5.052E+01  5.061E+01  5.079E+01  5.102E+01  5.127E+01  1.000E+32
  1.000E+32  1.000E+32  1.000E+32
>RHOXY.ERR NFREQ=52 ROT=RHOROT // 52
  4.845E-02  5.121E-02  4.878E-02  4.891E-02  4.967E-02  5.087E-02  5.265E-02
  5.470E-02  5.667E-02  5.822E-02  5.907E-02  5.920E-02  5.869E-02  5.785E-02
  5.706E-02  5.654E-02  5.649E-02  5.698E-02  5.799E-02  5.935E-02  6.074E-02
  6.179E-02  6.207E-02  6.151E-02  6.055E-02  5.962E-02  5.896E-02  5.875E-02
  5.900E-02  5.964E-02  6.052E-02  6.141E-02  6.200E-02  6.190E-02  6.103E-02
  5.951E-02  5.752E-02  5.538E-02  5.339E-02  5.182E-02  5.077E-02  4.995E-02
  4.924E-02  4.895E-02  4.915E-02  4.884E-02  4.736E-02  4.754E-02  1.000E+32
  1.000E+32  1.000E+32  1.000E+32
>PHSXY.ERR NFREQ=52 ROT=RHOROT // 52
  6.577E+00  6.964E+00  6.624E+00  6.641E+00  6.748E+00  6.916E+00  7.165E+00
  7.453E+00  7.732E+00  7.951E+00  8.071E+00  8.089E+00  8.017E+00  7.899E+00
  7.787E+00  7.713E+00  7.706E+00  7.775E+00  7.918E+00  8.111E+00  8.308E+00
  8.457E+00  8.496E+00  8.416E+00  8.281E+00  8.149E+00  8.055E+00  8.026E+00
  8.061E+00  8.151E+00  8.276E+00  8.403E+00  8.486E+00  8.472E+00  8.349E+00
  8.133E+00  7.852E+00  7.550E+00  7.269E+00  7.049E+00  6.901E+00  6.788E+00
  6.688E+00  6.647E+00  6.675E+00  6.631E+00  6.425E+00  6.449E+00  1.000E+32
  1.000E+32  1.000E+32  1.000E+32
>RHOYX NFREQ=52 ROT=RHOROT // 52
  6.084E+00  5.976E+00  5.867E+00  5.758E+00  5.644E+00  5.525E+00  5.397E+00
  5.257E+00  5.105E+00  4.939E+00  4.761E+00  4.573E+00  4.377E+00  4.178E+00
  3.980E+00  3.785E+00  3.596E+00  3.416E+00  3.246E+00  3.088E+00  2.942E+00
  2.807E+00  2.684E+00  2.572E+00  2.469E+00  2.374E+00  2.286E+00  2.203E+00
  2.125E+00  2.049E+00  1.977E+00  1.906E+00  1.837E+00  1.769E+00  1.704E+00
  1.639E+00  1.577E+00  1.516E+00  1.457E+00  1.401E+00  1.347E+00  1.297E+00
  1.251E+00  1.209E+00  1.173E+00  1.142E+00  1.118E+00  1.101E+00  1.091E+00
  1.087E+00  1.090E+00  1.096E+00
>PHSYX NFREQ=52 ROT=RHOROT // 52
 -1.386E+02 -1.385E+02 -1.383E+02 -1.382E+02 -1.380E+02 -1.379E+02 -1.377E+02
 -1.376E+02 -1.375E+02 -1.374E+02 -1.373E+02 -1.373E+02 -1.373E+02 -1.373E+02
 -1.373E+02 -1.373E+02 -1.373E+02 -1.371E+02 -1.369E+02 -1.365E+02 -1.359E+02
 -1.352E+02 -1.343E+02 -1.333E+02 -1.322E+02 -1.310E+02 -1.298E+02 -1.285E+02
 -1.273E+02 -1.262E+02 -1.252E+02 -1.242E+02 -1.233E+02 -1.225E+02 -1.217E+02
 -1.210E+02 -1.203E+02 -1.196E+02 -1.189E+02 -1.183E+02 -1.177E+02 -1.172E+02
 -1.167E+02 -1.162E+02 -1.158E+02 -1.153E+02 -1.149E+02 -1.146E+02 -1.142E+02
 -1.139E+02 -1.135E+02 -1.132E+02
>RHOYX.ERR NFREQ=52 ROT=RHOROT // 52
  3.039E-02  3.130E-02  2.972E-02  2.951E-02  2.969E-02  3.009E-02  3.063E-02
  3.094E-02  3.091E-02  3.076E-02  3.058E-02  3.020E-02  2.948E-02  2.858E-02
  2.769E-02  2.702E-02  2.677E-02  2.699E-02  2.764E-02  2.838E-02  2.869E-02
  2.844E-02  2.794E-02  2.733E-02  2.660E-02  2.578E-02  2.493E-02  2.413E-02
  2.348E-02  2.307E-02  2.293E-02  2.302E-02  2.327E-02  2.354E-02  2.385E-02
  2.432E-02  2.494E-02  2.553E-02  2.603E-02  2.644E-02  2.690E-02  2.785E-02
  2.971E-02  3.271E-02  3.706E-02  4.289E-02  5.010E-02  5.774E-02  6.457E-02
  7.048E-02  7.600E-02  8.154E-02
>PHSYX.ERR NFREQ=52 ROT=RHOROT // 52
  4.081E+00  4.205E+00  3.989E+00  3.961E+00  3.985E+00  4.040E+00  4.114E+00
  4.156E+00  4.152E+00  4.131E+00  4.107E+00  4.055E+00  3.957E+00  3.833E+00
  3.713E+00  3.622E+00  3.587E+00  3.617E+00  3.705E+00  3.807E+00  3.848E+00
  3.816E+00  3.746E+00  3.663E+00  3.564E+00  3.453E+00  3.337E+00  3.229E+00
  3.141E+00  3.085E+00  3.065E+00  3.079E+00  3.112E+00  3.148E+00  3.191E+00
  3.255E+00  3.338E+00  3.419E+00  3.487E+00  3.542E+00  3.606E+00  3.735E+00
  3.989E+00  4.399E+00  4.997E+00  5.803E+00  6.807E+00  7.883E+00  8.852E+00
  9.698E+00  1.049E+01  1.130E+01
>RHODET NFREQ=52 ROT=RHOROT // 52
  3.913E+00  3.695E+00  3.489E+00  3.295E+00  3.114E+00  2.945E+00  2.788E+00
  2.641E+00  2.505E+00  2.378E+00  2.260E+00  2.150E+00  2.048E+00  1.952E+00
  1.863E+00  1.778E+00  1.698E+00  1.621E+00  1.546E+00  1.473E+00  1.403E+00
  1.334E+00  1.266E+00  1.201E+00  1.138E+00  1.077E+00  1.019E+00  9.647E-01
  9.139E-01  8.668E-01  8.235E-01  7.840E-01  7.482E-01  7.157E-01  6.862E-01
  6.593E-01  6.345E-01  6.112E-01  5.891E-01  5.677E-01  5.466E-01  5.256E-01
  5.045E-01  4.833E-01  4.620E-01  4.410E-01  4.204E-01  4.005E-01  1.000E+32
  1.000E+32  1.000E+32  1.000E+32
>PHSDET NFREQ=52 ROT=RHOROT // 52
  4.993E+01  4.989E+01  4.985E+01  4.979E+01  4.972E+01  4.964E+01  4.954E+01
  4.943E+01  4.933E+01  4.925E+01  4.921E+01  4.921E+01  4.929E+01  4.945E+01
  4.970E+01  5.005E+01  5.049E+01  5.103E+01  5.164E+01  5.231E+01  5.302E+01
  5.376E+01  5.449E+01  5.519E+01  5.583E+01  5.639E+01  5.684E+01  5.718E+01
  5.738E+01  5.746E+01  5.742E+01  5.726E+01  5.703E+01  5.673E+01  5.641E+01
  5.608E+01  5.577E+01  5.552E+01  5.532E+01  5.521E+01  5.517E+01  5.522E+01
  5.535E+01  5.555E+01  5.581E+01  5.612E+01  5.646E+01  5.682E+01  1.000E+32
  1.000E+32  1.000E+32  1.000E+32
>RHODET.ERR NFREQ=52 ROT=RHOROT // 52
  2.989E-02  3.126E-02  2.992E-02  2.957E-02  2.936E-02  2.910E-02  2.900E-02
  2.934E-02  3.006E-02  3.070E-02  3.098E-02  3.107E-02  3.119E-02  3.138E-02
  3.165E-02  3.199E-02  3.235E-02  3.267E-02  3.290E-02  3.311E-02  3.345E-02
  3.386E-02  3.405E-02  3.394E-02  3.371E-02  3.354E-02  3.353E-02  3.378E-02
  3.424E-02  3.484E-02  3.546E-02  3.597E-02  3.626E-02  3.630E-02  3.616E-02
  3.601E-02  3.601E-02  3.623E-02  3.666E-02  3.716E-02  3.773E-02  3.869E-02
  4.019E-02  4.194E-02  4.344E-02  4.405E-02  4.355E-02  4.474E-02  1.000E+32
  1.000E+32  1.000E+32  1.000E+32
>PHSDET.ERR NFREQ=52 ROT=RHOROT // 52
  4.012E+00  4.200E+00  4.016E+00  3.969E+00  3.940E+00  3.905E+00  3.892E+00
  3.938E+00  4.036E+00  4.124E+00  4.161E+00  4.175E+00  4.191E+00  4.216E+00
  4.253E+00  4.300E+00  4.349E+00  4.393E+00  4.425E+00  4.454E+00  4.501E+00
  4.556E+00  4.583E+00  4.568E+00  4.536E+00  4.512E+00  4.512E+00  4.545E+00
  4.608E+00  4.691E+00  4.777E+00  4.846E+00  4.887E+00  4.892E+00  4.872E+00
  4.853E+00  4.852E+00  4.882E+00  4.941E+00  5.010E+00  5.089E+00  5.221E+00
  5.429E+00  5.671E+00  5.880E+00  5.964E+00  5.895E+00  6.059E+00  1.000E+32
  1.000E+32  1.000E+32  1.000E+32

>END
