# Supplementary material for: 3D structure of the Campi Flegrei caldera central sector reconstructed through short-period magnetotelluric imaging
Source: Sci Rep. 2022 Dec 2;12:20802. doi: 10.1038/s41598-022-24998-6 (PMC9716173; doi:10.1038/s41598-022-24998-6)
Supplement: Supplementary file 12 — Supplementary Information 12. [file 41598_2022_24998_MOESM12_ESM.zip › WFLEB40.edi]

>HEAD

    DATAID=WFLEB40
    FILEBY=anton
    ACQDATE=2000/01/01
    FILEDATE=2021/07/15
    LAT=40:49:37.220
    LONG=14:08:38.240
    ELEV=178.6
    STDVERS="SEG 1.0"
    PROGVERS="MT-Corrector 5.4"
    PROGDATE=2015/11/23
    EMPTY=1.000E+32

>INFO

>=DEFINEMEAS

    REFLAT=40:49:37.220
    REFLONG=14:08:38.240
    REFELEV=178.6

>HMEAS ID=101.001 CHTYPE=HX
>HMEAS ID=102.001 CHTYPE=HY
>HMEAS ID=103.001 CHTYPE=HZ
>EMEAS ID=104.001 CHTYPE=EX
>EMEAS ID=105.001 CHTYPE=EY
>HMEAS ID=201.001 CHTYPE=HX
>HMEAS ID=202.001 CHTYPE=HY
>HMEAS ID=203.001 CHTYPE=HZ
>EMEAS ID=204.001 CHTYPE=EX
>EMEAS ID=205.001 CHTYPE=EY

>=MTSECT

    SECTID=SPLINE
    NFREQ=56
    HX=101.001
    HY=102.001
    HZ=103.001
    EX=104.001
    EY=105.001

>!**** FREQUENCIES ****!
>FREQ // 56
  1.000E+03  8.577E+02  7.356E+02  6.310E+02  5.412E+02  4.642E+02  3.981E+02
  3.415E+02  2.929E+02  2.512E+02  2.154E+02  1.848E+02  1.585E+02  1.359E+02
  1.166E+02  1.000E+02  8.577E+01  7.356E+01  6.310E+01  5.412E+01  4.642E+01
  3.981E+01  3.415E+01  2.929E+01  2.512E+01  2.154E+01  1.848E+01  1.585E+01
  1.359E+01  1.166E+01  1.000E+01  8.577E+00  7.356E+00  6.310E+00  5.412E+00
  4.642E+00  3.981E+00  3.415E+00  2.929E+00  2.512E+00  2.154E+00  1.848E+00
  1.585E+00  1.359E+00  1.166E+00  1.000E+00  8.577E-01  7.356E-01  6.310E-01
  5.412E-01  4.642E-01  3.981E-01  3.415E-01  2.929E-01  2.512E-01  2.154E-01

>!**** ROTATION ANGLES ****!
>ZROT NFREQ=56 // 56
  0.000E+00  0.000E+00  0.000E+00  0.000E+00  0.000E+00  0.000E+00  0.000E+00
  0.000E+00  0.000E+00  0.000E+00  0.000E+00  0.000E+00  0.000E+00  0.000E+00
  0.000E+00  0.000E+00  0.000E+00  0.000E+00  0.000E+00  0.000E+00  0.000E+00
  0.000E+00  0.000E+00  0.000E+00  0.000E+00  0.000E+00  0.000E+00  0.000E+00
  0.000E+00  0.000E+00  0.000E+00  0.000E+00  0.000E+00  0.000E+00  0.000E+00
  0.000E+00  0.000E+00  0.000E+00  0.000E+00  0.000E+00  0.000E+00  0.000E+00
  0.000E+00  0.000E+00  0.000E+00  0.000E+00  0.000E+00  0.000E+00  0.000E+00
  0.000E+00  0.000E+00  0.000E+00  0.000E+00  0.000E+00  0.000E+00  0.000E+00

>!**** IMPEDANCES ****!
>ZXXR NFREQ=56 ROT=ZROT // 56
  3.583E+01  3.278E+01  2.996E+01  2.738E+01  2.504E+01  2.298E+01  2.124E+01
  1.984E+01  1.877E+01  1.802E+01  1.752E+01  1.722E+01  1.706E+01  1.695E+01
  1.682E+01  1.660E+01  1.621E+01  1.557E+01  1.466E+01  1.346E+01  1.202E+01
  1.041E+01  8.744E+00  7.128E+00  5.652E+00  4.374E+00  3.320E+00  2.486E+00
  1.850E+00  1.380E+00  1.044E+00  8.117E-01  6.591E-01  5.662E-01  5.179E-01
  5.026E-01  5.106E-01  5.338E-01  5.646E-01  5.960E-01  6.224E-01  6.400E-01
  6.468E-01  6.433E-01  6.312E-01  6.135E-01  5.931E-01  5.725E-01  5.536E-01
  5.374E-01  5.243E-01  5.141E-01  5.060E-01  4.989E-01  4.918E-01  4.836E-01
>ZXXI NFREQ=56 ROT=ZROT // 56
  7.938E+01  7.487E+01  7.052E+01  6.623E+01  6.192E+01  5.755E+01  5.314E+01
  4.874E+01  4.447E+01  4.042E+01  3.666E+01  3.325E+01  3.019E+01  2.748E+01
  2.508E+01  2.291E+01  2.093E+01  1.907E+01  1.730E+01  1.558E+01  1.391E+01
  1.229E+01  1.075E+01  9.309E+00  7.984E+00  6.795E+00  5.754E+00  4.864E+00
  4.119E+00  3.508E+00  3.015E+00  2.622E+00  2.311E+00  2.065E+00  1.868E+00
  1.707E+00  1.568E+00  1.443E+00  1.323E+00  1.204E+00  1.085E+00  9.650E-01
  8.482E-01  7.374E-01  6.354E-01  5.441E-01  4.642E-01  3.952E-01  3.359E-01
  2.847E-01  2.397E-01  1.995E-01  1.625E-01  1.278E-01  9.477E-02  6.309E-02
>ZXX.VAR NFREQ=56 ROT=ZROT // 56
  2.637E+03  2.458E+03  2.373E+03  2.329E+03  2.117E+03  1.736E+03  1.268E+03
  8.954E+02  7.494E+02  8.101E+02  9.843E+02  1.162E+03  1.236E+03  1.178E+03
  1.033E+03  8.691E+02  7.052E+02  5.506E+02  4.146E+02  2.999E+02  2.001E+02
  1.195E+02  6.205E+01  3.019E+01  1.602E+01  1.078E+01  9.285E+00  9.079E+00
  8.980E+00  8.766E+00  8.274E+00  7.453E+00  6.392E+00  5.303E+00  4.334E+00
  3.662E+00  3.243E+00  2.944E+00  2.641E+00  2.286E+00  1.899E+00  1.582E+00
  1.353E+00  1.204E+00  1.136E+00  1.126E+00  1.139E+00  1.144E+00  1.108E+00
  1.017E+00  9.005E-01  7.927E-01  7.245E-01  7.025E-01  6.900E-01  6.892E-01
>ZXYR NFREQ=56 ROT=ZROT // 56
  1.000E+32  1.000E+32  1.000E+32  5.435E+01  5.101E+01  4.786E+01  4.486E+01
  4.199E+01  3.922E+01  3.654E+01  3.393E+01  3.139E+01  2.891E+01  2.650E+01
  2.415E+01  2.187E+01  1.968E+01  1.759E+01  1.562E+01  1.378E+01  1.211E+01
  1.060E+01  9.277E+00  8.124E+00  7.139E+00  6.308E+00  5.612E+00  5.033E+00
  4.553E+00  4.152E+00  3.817E+00  3.534E+00  3.293E+00  3.086E+00  2.905E+00
  2.746E+00  2.603E+00  2.474E+00  2.355E+00  2.243E+00  2.135E+00  2.031E+00
  1.929E+00  1.828E+00  1.728E+00  1.628E+00  1.531E+00  1.435E+00  1.342E+00
  1.253E+00  1.168E+00  1.086E+00  1.000E+32  1.000E+32  1.000E+32  1.000E+32
>ZXYI NFREQ=56 ROT=ZROT // 56
  1.000E+32  1.000E+32  1.000E+32  8.495E+01  7.948E+01  7.436E+01  6.955E+01
  6.505E+01  6.083E+01  5.688E+01  5.318E+01  4.971E+01  4.646E+01  4.341E+01
  4.054E+01  3.783E+01  3.525E+01  3.277E+01  3.037E+01  2.804E+01  2.576E+01
  2.353E+01  2.136E+01  1.926E+01  1.724E+01  1.534E+01  1.357E+01  1.194E+01
  1.046E+01  9.142E+00  7.976E+00  6.956E+00  6.073E+00  5.312E+00  4.659E+00
  4.102E+00  3.627E+00  3.222E+00  2.876E+00  2.580E+00  2.327E+00  2.108E+00
  1.917E+00  1.749E+00  1.600E+00  1.466E+00  1.343E+00  1.231E+00  1.127E+00
  1.030E+00  9.397E-01  8.562E-01  1.000E+32  1.000E+32  1.000E+32  1.000E+32
>ZXY.VAR NFREQ=56 ROT=ZROT // 56
  3.357E+01  2.845E+01  2.516E+01  2.324E+01  2.250E+01  2.286E+01  2.375E+01
  2.450E+01  2.434E+01  2.281E+01  1.992E+01  1.683E+01  1.424E+01  1.199E+01
  9.782E+00  7.554E+00  5.486E+00  4.192E+00  3.815E+00  4.208E+00  5.133E+00
  6.190E+00  6.826E+00  6.770E+00  6.084E+00  5.085E+00  4.077E+00  3.253E+00
  2.711E+00  2.349E+00  2.037E+00  1.719E+00  1.415E+00  1.160E+00  9.932E-01
  9.057E-01  8.709E-01  8.554E-01  8.249E-01  7.702E-01  7.234E-01  7.210E-01
  7.781E-01  8.797E-01  9.770E-01  1.015E+00  9.849E-01  9.081E-01  8.093E-01
  7.002E-01  5.848E-01  4.738E-01  3.793E-01  3.096E-01  2.579E-01  2.189E-01
>ZYXR NFREQ=56 ROT=ZROT // 56
 -6.671E+01 -6.088E+01 -5.558E+01 -5.083E+01 -4.661E+01 -4.291E+01 -3.966E+01
 -3.683E+01 -3.432E+01 -3.208E+01 -3.002E+01 -2.810E+01 -2.627E+01 -2.448E+01
 -2.271E+01 -2.094E+01 -1.916E+01 -1.737E+01 -1.558E+01 -1.384E+01 -1.216E+01
 -1.059E+01 -9.152E+00 -7.865E+00 -6.735E+00 -5.763E+00 -4.937E+00 -4.245E+00
 -3.670E+00 -3.195E+00 -2.803E+00 -2.479E+00 -2.210E+00 -1.985E+00 -1.794E+00
 -1.630E+00 -1.485E+00 -1.356E+00 -1.239E+00 -1.129E+00 -1.024E+00 -9.234E-01
 -8.247E-01 -7.280E-01 -6.334E-01 -5.418E-01 -4.545E-01 -3.730E-01 -2.987E-01
 -2.327E-01 -1.754E-01 -1.270E-01 -8.709E-02 -5.480E-02 -2.922E-02 -9.330E-03
>ZYXI NFREQ=56 ROT=ZROT // 56
 -1.054E+02 -9.775E+01 -9.063E+01 -8.398E+01 -7.775E+01 -7.189E+01 -6.636E+01
 -6.113E+01 -5.617E+01 -5.148E+01 -4.705E+01 -4.289E+01 -3.901E+01 -3.541E+01
 -3.208E+01 -2.899E+01 -2.613E+01 -2.345E+01 -2.096E+01 -1.864E+01 -1.648E+01
 -1.450E+01 -1.270E+01 -1.109E+01 -9.656E+00 -8.407E+00 -7.326E+00 -6.401E+00
 -5.613E+00 -4.946E+00 -4.382E+00 -3.904E+00 -3.497E+00 -3.147E+00 -2.843E+00
 -2.575E+00 -2.338E+00 -2.125E+00 -1.932E+00 -1.758E+00 -1.600E+00 -1.457E+00
 -1.326E+00 -1.207E+00 -1.097E+00 -9.954E-01 -9.009E-01 -8.123E-01 -7.291E-01
 -6.511E-01 -5.785E-01 -5.114E-01 -4.500E-01 -3.943E-01 -3.443E-01 -2.997E-01
>ZYX.VAR NFREQ=56 ROT=ZROT // 56
  2.000E+03  1.853E+03  1.748E+03  1.711E+03  1.645E+03  1.508E+03  1.351E+03
  1.224E+03  1.096E+03  9.811E+02  9.117E+02  8.885E+02  8.983E+02  9.044E+02
  8.569E+02  7.426E+02  5.851E+02  4.124E+02  2.541E+02  1.334E+02  6.189E+01
  2.820E+01  1.456E+01  9.360E+00  7.250E+00  6.351E+00  6.036E+00  5.841E+00
  5.335E+00  4.583E+00  3.767E+00  3.038E+00  2.456E+00  2.090E+00  1.933E+00
  1.904E+00  1.992E+00  2.218E+00  2.524E+00  2.823E+00  2.999E+00  2.930E+00
  2.603E+00  2.145E+00  1.676E+00  1.269E+00  9.586E-01  7.536E-01  6.365E-01
  5.764E-01  5.357E-01  4.854E-01  4.170E-01  3.420E-01  2.671E-01  2.044E-01
>ZYYR NFREQ=56 ROT=ZROT // 56
 -7.707E-01 -5.769E-01 -4.030E-01 -2.344E-01 -5.955E-02  1.286E-01  3.326E-01
  5.525E-01  7.866E-01  1.033E+00  1.289E+00  1.554E+00  1.824E+00  2.097E+00
  2.369E+00  2.634E+00  2.883E+00  3.104E+00  3.282E+00  3.399E+00  3.443E+00
  3.402E+00  3.276E+00  3.074E+00  2.813E+00  2.515E+00  2.202E+00  1.896E+00
  1.613E+00  1.361E+00  1.146E+00  9.667E-01  8.211E-01  7.054E-01  6.151E-01
  5.460E-01  4.943E-01  4.566E-01  4.301E-01  4.125E-01  4.021E-01  3.972E-01
  3.969E-01  4.003E-01  4.068E-01  4.160E-01  4.276E-01  4.414E-01  4.573E-01
  4.749E-01  4.941E-01  5.146E-01  5.362E-01  5.586E-01  5.815E-01  6.046E-01
>ZYYI NFREQ=56 ROT=ZROT // 56
  1.297E+01  1.170E+01  1.057E+01  9.558E+00  8.665E+00  7.884E+00  7.207E+00
  6.624E+00  6.126E+00  5.702E+00  5.345E+00  5.048E+00  4.806E+00  4.616E+00
  4.474E+00  4.375E+00  4.316E+00  4.287E+00  4.280E+00  4.278E+00  4.264E+00
  4.218E+00  4.123E+00  3.968E+00  3.750E+00  3.477E+00  3.164E+00  2.828E+00
  2.490E+00  2.164E+00  1.862E+00  1.592E+00  1.356E+00  1.153E+00  9.813E-01
  8.374E-01  7.173E-01  6.174E-01  5.340E-01  4.639E-01  4.046E-01  3.537E-01
  3.094E-01  2.703E-01  2.353E-01  2.038E-01  1.749E-01  1.483E-01  1.237E-01
  1.007E-01  7.899E-02  5.825E-02  3.803E-02  1.779E-02 -3.095E-03 -2.523E-02
>ZYY.VAR NFREQ=56 ROT=ZROT // 56
  1.494E+01  1.638E+01  2.011E+01  2.843E+01  3.919E+01  4.944E+01  5.702E+01
  6.145E+01  6.158E+01  5.782E+01  5.221E+01  4.626E+01  4.101E+01  3.685E+01
  3.271E+01  2.753E+01  2.158E+01  1.612E+01  1.218E+01  1.003E+01  9.187E+00
  8.769E+00  7.960E+00  6.356E+00  4.318E+00  2.613E+00  1.563E+00  1.056E+00
  8.981E-01  9.257E-01  1.020E+00  1.116E+00  1.215E+00  1.292E+00  1.313E+00
  1.288E+00  1.219E+00  1.104E+00  9.637E-01  8.165E-01  6.774E-01  5.775E-01
  5.238E-01  5.014E-01  4.986E-01  5.014E-01  4.977E-01  4.930E-01  4.916E-01
  4.878E-01  4.805E-01  4.721E-01  4.652E-01  4.631E-01  4.769E-01  4.989E-01
>ZDETR NFREQ=56 ROT=ZROT // 56
  2.783E+01  2.659E+01  2.530E+01  2.385E+01  2.218E+01  2.027E+01  1.816E+01
  1.597E+01  1.381E+01  1.180E+01  1.004E+01  8.581E+00  7.422E+00  6.546E+00
  5.920E+00  5.499E+00  5.244E+00  5.112E+00  5.067E+00  5.070E+00  5.088E+00
  5.091E+00  5.056E+00  4.969E+00  4.825E+00  4.628E+00  4.390E+00  4.123E+00
  3.843E+00  3.561E+00  3.288E+00  3.031E+00  2.792E+00  2.573E+00  2.374E+00
  2.193E+00  2.028E+00  1.876E+00  1.737E+00  1.608E+00  1.489E+00  1.378E+00
  1.276E+00  1.182E+00  1.099E+00  1.026E+00  9.624E-01  9.074E-01  8.585E-01
  8.128E-01  7.672E-01  7.188E-01  6.659E-01  6.081E-01  5.464E-01  4.827E-01
>ZDETI NFREQ=56 ROT=ZROT // 56
  5.928E+01  5.460E+01  5.014E+01  4.576E+01  4.137E+01  3.693E+01  3.252E+01
  2.826E+01  2.429E+01  2.076E+01  1.774E+01  1.527E+01  1.334E+01  1.189E+01
  1.087E+01  1.022E+01  9.850E+00  9.711E+00  9.734E+00  9.853E+00  9.998E+00
  1.010E+01  1.010E+01  9.962E+00  9.660E+00  9.202E+00  8.615E+00  7.939E+00
  7.220E+00  6.497E+00  5.803E+00  5.159E+00  4.577E+00  4.062E+00  3.611E+00
  3.220E+00  2.883E+00  2.592E+00  2.341E+00  2.121E+00  1.927E+00  1.752E+00
  1.591E+00  1.439E+00  1.293E+00  1.150E+00  1.008E+00  8.676E-01  7.283E-01
  5.918E-01  4.603E-01  3.366E-01  2.237E-01  1.244E-01  4.076E-02 -2.660E-02
>ZDET.VAR NFREQ=56 ROT=ZROT // 56
  6.400E+03  4.763E+03  3.692E+03  2.952E+03  2.753E+03  2.678E+03  2.478E+03
  2.226E+03  1.925E+03  1.739E+03  1.719E+03  1.752E+03  1.735E+03  1.626E+03
  1.349E+03  9.807E+02  6.369E+02  3.754E+02  2.124E+02  1.322E+02  9.445E+01
  7.412E+01  5.800E+01  3.974E+01  2.267E+01  1.220E+01  6.916E+00  4.657E+00
  3.996E+00  3.890E+00  3.751E+00  3.419E+00  2.872E+00  2.305E+00  1.869E+00
  1.592E+00  1.439E+00  1.352E+00  1.282E+00  1.206E+00  1.134E+00  1.077E+00
  1.027E+00  9.722E-01  8.975E-01  7.965E-01  6.847E-01  5.864E-01  5.149E-01
  4.656E-01  4.233E-01  3.772E-01  3.253E-01  2.748E-01  2.238E-01  1.800E-01

>!**** ROTATION ANGLES ****!
>RHOROT NFREQ=56 // 56
  0.000E+00  0.000E+00  0.000E+00  0.000E+00  0.000E+00  0.000E+00  0.000E+00
  0.000E+00  0.000E+00  0.000E+00  0.000E+00  0.000E+00  0.000E+00  0.000E+00
  0.000E+00  0.000E+00  0.000E+00  0.000E+00  0.000E+00  0.000E+00  0.000E+00
  0.000E+00  0.000E+00  0.000E+00  0.000E+00  0.000E+00  0.000E+00  0.000E+00
  0.000E+00  0.000E+00  0.000E+00  0.000E+00  0.000E+00  0.000E+00  0.000E+00
  0.000E+00  0.000E+00  0.000E+00  0.000E+00  0.000E+00  0.000E+00  0.000E+00
  0.000E+00  0.000E+00  0.000E+00  0.000E+00  0.000E+00  0.000E+00  0.000E+00
  0.000E+00  0.000E+00  0.000E+00  0.000E+00  0.000E+00  0.000E+00  0.000E+00

>!**** APPARENT RESISTIVITIES AND PHASES ****!
>RHOXY NFREQ=56 ROT=RHOROT // 56
  3.013E+00  3.082E+00  3.152E+00  3.224E+00  3.297E+00  3.369E+00  3.441E+00
  3.511E+00  3.578E+00  3.639E+00  3.694E+00  3.741E+00  3.779E+00  3.806E+00
  3.820E+00  3.818E+00  3.800E+00  3.760E+00  3.697E+00  3.607E+00  3.491E+00
  3.346E+00  3.176E+00  2.983E+00  2.773E+00  2.554E+00  2.334E+00  2.118E+00
  1.915E+00  1.730E+00  1.564E+00  1.420E+00  1.297E+00  1.196E+00  1.114E+00
  1.050E+00  1.001E+00  9.665E-01  9.435E-01  9.306E-01  9.258E-01  9.273E-01
  9.333E-01  9.418E-01  9.511E-01  9.600E-01  9.671E-01  9.717E-01  9.735E-01
  9.721E-01  9.679E-01  9.610E-01  9.522E-01  9.419E-01  9.309E-01  9.197E-01
>PHSXY NFREQ=56 ROT=RHOROT // 56
  1.000E+32  1.000E+32  1.000E+32  5.739E+01  5.731E+01  5.723E+01  5.718E+01
  5.716E+01  5.719E+01  5.729E+01  5.746E+01  5.773E+01  5.811E+01  5.860E+01
  5.922E+01  5.997E+01  6.083E+01  6.178E+01  6.279E+01  6.382E+01  6.482E+01
  6.574E+01  6.652E+01  6.712E+01  6.751E+01  6.765E+01  6.753E+01  6.714E+01
  6.648E+01  6.557E+01  6.443E+01  6.307E+01  6.153E+01  5.985E+01  5.806E+01
  5.620E+01  5.433E+01  5.248E+01  5.069E+01  4.901E+01  4.745E+01  4.605E+01
  4.482E+01  4.374E+01  4.281E+01  4.199E+01  4.127E+01  4.062E+01  4.001E+01
  3.941E+01  3.883E+01  3.824E+01  1.000E+32  1.000E+32  1.000E+32  1.000E+32
>RHOXY.ERR NFREQ=56 ROT=RHOROT // 56
  2.852E-02  2.804E-02  2.815E-02  2.887E-02  3.031E-02  3.259E-02  3.543E-02
  3.840E-02  4.089E-02  4.234E-02  4.241E-02  4.183E-02  4.135E-02  4.083E-02
  3.978E-02  3.780E-02  3.493E-02  3.317E-02  3.444E-02  3.942E-02  4.756E-02
  5.728E-02  6.632E-02  7.329E-02  7.760E-02  7.972E-02  8.060E-02  8.154E-02
  8.440E-02  8.902E-02  9.387E-02  9.751E-02  9.980E-02  1.015E-01  1.049E-01
  1.110E-01  1.197E-01  1.297E-01  1.384E-01  1.449E-01  1.514E-01  1.621E-01
  1.794E-01  2.022E-01  2.258E-01  2.446E-01  2.572E-01  2.648E-01  2.690E-01
  2.701E-01  2.676E-01  2.619E-01  2.552E-01  2.510E-01  2.491E-01  2.493E-01
>PHSXY.ERR NFREQ=56 ROT=RHOROT // 56
  3.826E+00  3.760E+00  3.775E+00  3.874E+00  4.071E+00  4.382E+00  4.772E+00
  5.182E+00  5.525E+00  5.727E+00  5.736E+00  5.656E+00  5.589E+00  5.518E+00
  5.373E+00  5.098E+00  4.703E+00  4.462E+00  4.636E+00  5.322E+00  6.453E+00
  7.817E+00  9.102E+00  1.010E+01  1.072E+01  1.103E+01  1.116E+01  1.130E+01
  1.171E+01  1.239E+01  1.311E+01  1.365E+01  1.399E+01  1.425E+01  1.475E+01
  1.567E+01  1.700E+01  1.853E+01  1.990E+01  2.092E+01  2.196E+01  2.367E+01
  2.652E+01  3.039E+01  3.453E+01  3.796E+01  4.031E+01  4.176E+01  4.257E+01
  4.279E+01  4.230E+01  4.121E+01  3.994E+01  3.915E+01  3.879E+01  3.883E+01
>RHOYX NFREQ=56 ROT=RHOROT // 56
  3.113E+00  3.092E+00  3.073E+00  3.054E+00  3.037E+00  3.020E+00  3.003E+00
  2.983E+00  2.959E+00  2.929E+00  2.892E+00  2.846E+00  2.791E+00  2.727E+00
  2.650E+00  2.558E+00  2.448E+00  2.316E+00  2.162E+00  1.991E+00  1.808E+00
  1.620E+00  1.435E+00  1.262E+00  1.104E+00  9.643E-01  8.448E-01  7.444E-01
  6.618E-01  5.948E-01  5.412E-01  4.988E-01  4.653E-01  4.388E-01  4.176E-01
  4.002E-01  3.854E-01  3.722E-01  3.598E-01  3.476E-01  3.351E-01  3.219E-01
  3.077E-01  2.921E-01  2.752E-01  2.569E-01  2.374E-01  2.172E-01  1.968E-01
  1.767E-01  1.575E-01  1.395E-01  1.231E-01  1.082E-01  9.508E-02  8.346E-02
>PHSYX NFREQ=56 ROT=RHOROT // 56
 -1.223E+02 -1.219E+02 -1.215E+02 -1.212E+02 -1.209E+02 -1.208E+02 -1.209E+02
 -1.211E+02 -1.214E+02 -1.219E+02 -1.225E+02 -1.232E+02 -1.240E+02 -1.247E+02
 -1.253E+02 -1.258E+02 -1.263E+02 -1.265E+02 -1.266E+02 -1.266E+02 -1.264E+02
 -1.261E+02 -1.258E+02 -1.254E+02 -1.249E+02 -1.244E+02 -1.240E+02 -1.236E+02
 -1.232E+02 -1.229E+02 -1.226E+02 -1.224E+02 -1.223E+02 -1.222E+02 -1.223E+02
 -1.223E+02 -1.224E+02 -1.226E+02 -1.227E+02 -1.227E+02 -1.226E+02 -1.224E+02
 -1.219E+02 -1.211E+02 -1.200E+02 -1.186E+02 -1.168E+02 -1.147E+02 -1.123E+02
 -1.097E+02 -1.069E+02 -1.040E+02 -1.010E+02 -9.791E+01 -9.485E+01 -9.178E+01
>RHOYX.ERR NFREQ=56 ROT=RHOROT // 56
  1.962E-01  2.037E-01  2.131E-01  2.265E-01  2.388E-01  2.464E-01  2.517E-01
  2.585E-01  2.643E-01  2.704E-01  2.814E-01  2.991E-01  3.231E-01  3.487E-01
  3.674E-01  3.743E-01  3.682E-01  3.476E-01  3.116E-01  2.619E-01  2.087E-01
  1.650E-01  1.381E-01  1.283E-01  1.302E-01  1.400E-01  1.559E-01  1.745E-01
  1.893E-01  1.987E-01  2.034E-01  2.052E-01  2.061E-01  2.109E-01  2.228E-01
  2.413E-01  2.673E-01  3.032E-01  3.460E-01  3.910E-01  4.321E-01  4.618E-01
  4.764E-01  4.786E-01  4.724E-01  4.624E-01  4.538E-01  4.541E-01  4.690E-01
  4.991E-01  5.372E-01  5.733E-01  6.004E-01  6.187E-01  6.267E-01  6.304E-01
>PHSYX.ERR NFREQ=56 ROT=RHOROT // 56
  2.937E+01  3.065E+01  3.229E+01  3.467E+01  3.689E+01  3.830E+01  3.929E+01
  4.057E+01  4.167E+01  4.284E+01  4.498E+01  4.854E+01  5.357E+01  5.920E+01
  6.355E+01  6.520E+01  6.373E+01  5.895E+01  5.113E+01  4.120E+01  3.152E+01
  2.414E+01  1.985E+01  1.832E+01  1.861E+01  2.014E+01  2.268E+01  2.571E+01
  2.819E+01  2.979E+01  3.059E+01  3.091E+01  3.107E+01  3.190E+01  3.401E+01
  3.735E+01  4.224E+01  4.939E+01  5.860E+01  6.930E+01  8.025E+01  8.914E+01
  9.388E+01  9.461E+01  9.255E+01  8.931E+01  8.665E+01  8.675E+01  9.145E+01
  1.019E+02  1.178E+02  1.384E+02  1.700E+02  1.868E+02  1.901E+02  1.915E+02
>RHODET NFREQ=56 ROT=RHOROT // 56
  8.578E-01  8.599E-01  8.574E-01  8.441E-01  8.141E-01  7.646E-01  6.970E-01
  6.170E-01  5.332E-01  4.540E-01  3.858E-01  3.321E-01  2.940E-01  2.711E-01
  2.630E-01  2.692E-01  2.903E-01  3.274E-01  3.817E-01  4.538E-01  5.422E-01
  6.427E-01  7.476E-01  8.464E-01  9.283E-01  9.849E-01  1.012E+00  1.010E+00
  9.841E-01  9.416E-01  8.897E-01  8.347E-01  7.815E-01  7.328E-01  6.902E-01
  6.540E-01  6.242E-01  5.999E-01  5.803E-01  5.642E-01  5.505E-01  5.377E-01
  5.248E-01  5.105E-01  4.941E-01  4.750E-01  4.531E-01  4.285E-01  4.017E-01
  3.736E-01  3.449E-01  3.165E-01  2.890E-01  2.631E-01  2.390E-01  2.170E-01
>PHSDET NFREQ=56 ROT=RHOROT // 56
  6.485E+01  6.403E+01  6.323E+01  6.248E+01  6.180E+01  6.124E+01  6.081E+01
  6.053E+01  6.039E+01  6.038E+01  6.048E+01  6.067E+01  6.091E+01  6.117E+01
  6.144E+01  6.171E+01  6.197E+01  6.223E+01  6.250E+01  6.277E+01  6.303E+01
  6.325E+01  6.342E+01  6.349E+01  6.346E+01  6.330E+01  6.300E+01  6.256E+01
  6.198E+01  6.127E+01  6.046E+01  5.957E+01  5.862E+01  5.765E+01  5.668E+01
  5.575E+01  5.488E+01  5.410E+01  5.342E+01  5.283E+01  5.231E+01  5.182E+01
  5.128E+01  5.060E+01  4.964E+01  4.827E+01  4.634E+01  4.372E+01  4.031E+01
  3.606E+01  3.096E+01  2.509E+01  1.857E+01  1.156E+01  4.266E+00 -3.154E+00
>RHODET.ERR NFREQ=56 ROT=RHOROT // 56
  5.408E-01  5.123E-01  4.935E-01  4.833E-01  5.060E-01  5.431E-01  5.779E-01
  6.141E-01  6.486E-01  6.984E-01  7.742E-01  8.594E-01  9.336E-01  9.828E-01
  9.820E-01  9.274E-01  8.297E-01  7.038E-01  5.752E-01  4.780E-01  4.151E-01
  3.740E-01  3.386E-01  2.925E-01  2.358E-01  1.867E-01  1.528E-01  1.368E-01
  1.385E-01  1.498E-01  1.622E-01  1.717E-01  1.752E-01  1.751E-01  1.754E-01
  1.791E-01  1.873E-01  1.986E-01  2.108E-01  2.223E-01  2.341E-01  2.472E-01
  2.615E-01  2.761E-01  2.890E-01  2.981E-01  3.044E-01  3.115E-01  3.232E-01
  3.404E-01  3.604E-01  3.791E-01  3.941E-01  4.067E-01  4.139E-01  4.193E-01
>PHSDET.ERR NFREQ=56 ROT=RHOROT // 56
  1.195E+02  1.070E+02  9.982E+01  9.623E+01  1.045E+02  1.206E+02  1.418E+02
  1.849E+02  1.988E+02  2.177E+02  2.439E+02  2.697E+02  2.890E+02  3.001E+02
  2.999E+02  2.874E+02  2.611E+02  2.196E+02  1.398E+02  9.440E+01  7.556E+01
  6.512E+01  5.694E+01  4.721E+01  3.634E+01  2.775E+01  2.218E+01  1.964E+01
  1.991E+01  2.170E+01  2.370E+01  2.524E+01  2.583E+01  2.580E+01  2.586E+01
  2.648E+01  2.785E+01  2.978E+01  3.188E+01  3.392E+01  3.603E+01  3.844E+01
  4.114E+01  4.396E+01  4.649E+01  4.834E+01  4.964E+01  5.110E+01  5.358E+01
  5.735E+01  6.189E+01  6.634E+01  7.007E+01  7.333E+01  7.525E+01  7.670E+01

>END
