# Supplementary material for: 3D structure of the Campi Flegrei caldera central sector reconstructed through short-period magnetotelluric imaging
Source: Sci Rep. 2022 Dec 2;12:20802. doi: 10.1038/s41598-022-24998-6 (PMC9716173; doi:10.1038/s41598-022-24998-6)
Supplement: Supplementary file 12 — Supplementary Information 12. [file 41598_2022_24998_MOESM12_ESM.zip › WFLEB41.edi]

>HEAD

    DATAID=WFLEB41
    FILEBY=anton
    ACQDATE=2000/01/01
    FILEDATE=2021/07/15
    LAT=40:49:47.730
    LONG=14:08:29.610
    ELEV=181.1
    STDVERS="SEG 1.0"
    PROGVERS="MT-Corrector 5.4"
    PROGDATE=2015/11/23
    EMPTY=1.000E+32

>INFO

>=DEFINEMEAS

    REFLAT=40:49:47.730
    REFLONG=14:08:29.610
    REFELEV=181.1

>HMEAS ID=101.001 CHTYPE=HX
>HMEAS ID=102.001 CHTYPE=HY
>HMEAS ID=103.001 CHTYPE=HZ
>EMEAS ID=104.001 CHTYPE=EX
>EMEAS ID=105.001 CHTYPE=EY
>HMEAS ID=201.001 CHTYPE=HX
>HMEAS ID=202.001 CHTYPE=HY
>HMEAS ID=203.001 CHTYPE=HZ
>EMEAS ID=204.001 CHTYPE=EX
>EMEAS ID=205.001 CHTYPE=EY

>=MTSECT

    SECTID=SPLINE
    NFREQ=56
    HX=101.001
    HY=102.001
    HZ=103.001
    EX=104.001
    EY=105.001

>!**** FREQUENCIES ****!
>FREQ // 56
  1.000E+03  8.577E+02  7.356E+02  6.310E+02  5.412E+02  4.642E+02  3.981E+02
  3.415E+02  2.929E+02  2.512E+02  2.154E+02  1.848E+02  1.585E+02  1.359E+02
  1.166E+02  1.000E+02  8.577E+01  7.356E+01  6.310E+01  5.412E+01  4.642E+01
  3.981E+01  3.415E+01  2.929E+01  2.512E+01  2.154E+01  1.848E+01  1.585E+01
  1.359E+01  1.166E+01  1.000E+01  8.577E+00  7.356E+00  6.310E+00  5.412E+00
  4.642E+00  3.981E+00  3.415E+00  2.929E+00  2.512E+00  2.154E+00  1.848E+00
  1.585E+00  1.359E+00  1.166E+00  1.000E+00  8.577E-01  7.356E-01  6.310E-01
  5.412E-01  4.642E-01  3.981E-01  3.415E-01  2.929E-01  2.512E-01  2.154E-01

>!**** ROTATION ANGLES ****!
>ZROT NFREQ=56 // 56
  0.000E+00  0.000E+00  0.000E+00  0.000E+00  0.000E+00  0.000E+00  0.000E+00
  0.000E+00  0.000E+00  0.000E+00  0.000E+00  0.000E+00  0.000E+00  0.000E+00
  0.000E+00  0.000E+00  0.000E+00  0.000E+00  0.000E+00  0.000E+00  0.000E+00
  0.000E+00  0.000E+00  0.000E+00  0.000E+00  0.000E+00  0.000E+00  0.000E+00
  0.000E+00  0.000E+00  0.000E+00  0.000E+00  0.000E+00  0.000E+00  0.000E+00
  0.000E+00  0.000E+00  0.000E+00  0.000E+00  0.000E+00  0.000E+00  0.000E+00
  0.000E+00  0.000E+00  0.000E+00  0.000E+00  0.000E+00  0.000E+00  0.000E+00
  0.000E+00  0.000E+00  0.000E+00  0.000E+00  0.000E+00  0.000E+00  0.000E+00

>!**** IMPEDANCES ****!
>ZXXR NFREQ=56 ROT=ZROT // 56
  1.000E+32  1.000E+32  1.000E+32 -5.746E+02 -4.297E+02 -2.560E+02 -1.035E+02
  5.962E+00  6.445E+01  7.534E+01  5.515E+01  2.753E+01  7.394E+00 -3.172E+00
 -7.271E+00 -7.887E+00 -6.738E+00 -4.677E+00 -2.191E+00  3.396E-01  2.592E+00
  4.336E+00  5.473E+00  6.033E+00  6.133E+00  5.924E+00  5.544E+00  5.104E+00
  4.674E+00  4.296E+00  3.987E+00  3.750E+00  3.579E+00  3.462E+00  3.386E+00
  3.339E+00  3.304E+00  3.269E+00  3.223E+00  3.158E+00  3.070E+00  2.959E+00
  2.831E+00  2.691E+00  2.549E+00  2.409E+00  2.277E+00  2.156E+00  2.045E+00
  1.946E+00  1.856E+00  1.775E+00  1.702E+00  1.635E+00  1.571E+00  1.511E+00
>ZXXI NFREQ=56 ROT=ZROT // 56
  1.000E+32  1.000E+32  1.000E+32  2.306E+02 -3.358E+01 -1.576E+02 -1.836E+02
 -1.490E+02 -8.551E+01 -2.173E+01  2.062E+01  3.627E+01  3.563E+01  2.994E+01
  2.472E+01  2.133E+01  1.947E+01  1.844E+01  1.763E+01  1.664E+01  1.533E+01
  1.374E+01  1.200E+01  1.030E+01  8.744E+00  7.400E+00  6.278E+00  5.360E+00
  4.615E+00  4.011E+00  3.519E+00  3.112E+00  2.771E+00  2.476E+00  2.213E+00
  1.971E+00  1.742E+00  1.519E+00  1.302E+00  1.094E+00  9.016E-01  7.315E-01
  5.904E-01  4.820E-01  4.060E-01  3.591E-01  3.355E-01  3.286E-01  3.318E-01
  3.395E-01  3.475E-01  3.532E-01  3.554E-01  3.542E-01  3.506E-01  3.459E-01
>ZXX.VAR NFREQ=56 ROT=ZROT // 56
  1.000E+32  1.000E+32  1.000E+32  4.059E+04  1.978E+04  1.051E+04  6.141E+03
  4.143E+03  3.324E+03  3.062E+03  2.998E+03  2.873E+03  2.558E+03  2.111E+03
  1.674E+03  1.302E+03  1.056E+03  9.095E+02  8.084E+02  7.033E+02  5.675E+02
  3.837E+02  2.069E+02  9.102E+01  3.660E+01  1.795E+01  1.417E+01  1.558E+01
  1.726E+01  1.766E+01  1.651E+01  1.437E+01  1.170E+01  9.241E+00  7.734E+00
  7.127E+00  7.101E+00  7.268E+00  7.103E+00  6.351E+00  5.327E+00  4.222E+00
  3.259E+00  2.591E+00  2.210E+00  2.031E+00  1.938E+00  1.799E+00  1.586E+00
  1.345E+00  1.124E+00  9.518E-01  8.310E-01  7.557E-01  7.020E-01  6.590E-01
>ZXYR NFREQ=56 ROT=ZROT // 56
  1.000E+32  1.000E+32  1.000E+32  4.259E+01  3.649E+01  3.124E+01  2.675E+01
  2.295E+01  1.980E+01  1.722E+01  1.515E+01  1.352E+01  1.224E+01  1.126E+01
  1.052E+01  9.962E+00  9.544E+00  9.233E+00  9.000E+00  8.818E+00  8.666E+00
  8.524E+00  8.375E+00  8.203E+00  7.998E+00  7.754E+00  7.472E+00  7.157E+00
  6.823E+00  6.484E+00  6.154E+00  5.846E+00  5.566E+00  5.320E+00  5.107E+00
  4.927E+00  4.774E+00  4.645E+00  4.533E+00  4.434E+00  4.342E+00  4.250E+00
  4.155E+00  4.054E+00  3.944E+00  3.826E+00  3.701E+00  3.571E+00  3.438E+00
  3.306E+00  3.177E+00  3.052E+00  2.932E+00  2.818E+00  2.707E+00  2.600E+00
>ZXYI NFREQ=56 ROT=ZROT // 56
  1.000E+32  1.000E+32  1.000E+32  3.071E+01  2.806E+01  2.554E+01  2.314E+01
  2.086E+01  1.868E+01  1.665E+01  1.478E+01  1.307E+01  1.156E+01  1.022E+01
  9.063E+00  8.069E+00  7.225E+00  6.519E+00  5.935E+00  5.464E+00  5.096E+00
  4.821E+00  4.629E+00  4.508E+00  4.440E+00  4.406E+00  4.384E+00  4.356E+00
  4.308E+00  4.229E+00  4.119E+00  3.978E+00  3.813E+00  3.630E+00  3.435E+00
  3.236E+00  3.037E+00  2.842E+00  2.656E+00  2.479E+00  2.314E+00  2.161E+00
  2.021E+00  1.890E+00  1.768E+00  1.652E+00  1.539E+00  1.428E+00  1.317E+00
  1.206E+00  1.097E+00  9.902E-01  8.869E-01  7.882E-01  6.949E-01  6.074E-01
>ZXY.VAR NFREQ=56 ROT=ZROT // 56
  1.000E+32  1.000E+32  1.000E+32  6.273E+02  5.396E+02  4.689E+02  4.141E+02
  3.348E+02  2.424E+02  1.641E+02  1.120E+02  8.035E+01  6.060E+01  4.613E+01
  3.320E+01  2.249E+01  1.501E+01  1.012E+01  6.954E+00  4.988E+00  4.026E+00
  4.136E+00  5.515E+00  8.021E+00  1.141E+01  1.525E+01  1.846E+01  1.988E+01
  1.912E+01  1.633E+01  1.259E+01  9.277E+00  6.791E+00  5.152E+00  4.206E+00
  3.689E+00  3.374E+00  3.139E+00  2.837E+00  2.459E+00  2.183E+00  2.139E+00
  2.327E+00  2.658E+00  3.039E+00  3.306E+00  3.327E+00  3.142E+00  2.873E+00
  2.593E+00  2.334E+00  2.090E+00  1.831E+00  1.595E+00  1.402E+00  1.246E+00
>ZYXR NFREQ=56 ROT=ZROT // 56
 -9.333E+01 -7.413E+01 -5.755E+01 -4.356E+01 -3.215E+01 -2.325E+01 -1.669E+01
 -1.215E+01 -9.247E+00 -7.572E+00 -6.743E+00 -6.442E+00 -6.436E+00 -6.562E+00
 -6.719E+00 -6.846E+00 -6.914E+00 -6.910E+00 -6.834E+00 -6.692E+00 -6.495E+00
 -6.254E+00 -5.985E+00 -5.701E+00 -5.414E+00 -5.136E+00 -4.873E+00 -4.630E+00
 -4.409E+00 -4.209E+00 -4.028E+00 -3.862E+00 -3.709E+00 -3.565E+00 -3.428E+00
 -3.295E+00 -3.163E+00 -3.030E+00 -2.896E+00 -2.759E+00 -2.620E+00 -2.481E+00
 -2.342E+00 -2.207E+00 -2.078E+00 -1.957E+00 -1.844E+00 -1.741E+00 -1.648E+00
 -1.566E+00 -1.492E+00 -1.427E+00 -1.368E+00 -1.314E+00 -1.264E+00 -1.215E+00
>ZYXI NFREQ=56 ROT=ZROT // 56
 -1.266E+02 -1.201E+02 -1.127E+02 -1.045E+02 -9.555E+01 -8.627E+01 -7.695E+01
 -6.792E+01 -5.944E+01 -5.171E+01 -4.482E+01 -3.879E+01 -3.358E+01 -2.913E+01
 -2.535E+01 -2.213E+01 -1.939E+01 -1.703E+01 -1.499E+01 -1.320E+01 -1.162E+01
 -1.021E+01 -8.965E+00 -7.856E+00 -6.876E+00 -6.017E+00 -5.267E+00 -4.616E+00
 -4.054E+00 -3.571E+00 -3.159E+00 -2.810E+00 -2.516E+00 -2.273E+00 -2.073E+00
 -1.911E+00 -1.780E+00 -1.675E+00 -1.591E+00 -1.523E+00 -1.468E+00 -1.424E+00
 -1.388E+00 -1.360E+00 -1.339E+00 -1.323E+00 -1.313E+00 -1.306E+00 -1.302E+00
 -1.300E+00 -1.300E+00 -1.300E+00 -1.300E+00 -1.300E+00 -1.299E+00 -1.297E+00
>ZYX.VAR NFREQ=56 ROT=ZROT // 56
  8.872E+03  6.734E+03  5.547E+03  4.964E+03  4.809E+03  4.503E+03  3.741E+03
  2.762E+03  1.832E+03  1.136E+03  6.811E+02  4.136E+02  2.652E+02  1.827E+02
  1.332E+02  1.014E+02  7.982E+01  6.713E+01  5.974E+01  5.242E+01  4.363E+01
  3.274E+01  2.120E+01  1.227E+01  6.853E+00  4.038E+00  2.704E+00  2.035E+00
  1.568E+00  1.256E+00  1.116E+00  1.092E+00  1.099E+00  1.070E+00  1.027E+00
  1.014E+00  1.045E+00  1.104E+00  1.174E+00  1.213E+00  1.196E+00  1.130E+00
  1.042E+00  9.370E-01  8.445E-01  7.781E-01  7.278E-01  6.770E-01  6.218E-01
  5.573E-01  4.909E-01  4.405E-01  4.128E-01  4.077E-01  4.069E-01  4.106E-01
>ZYYR NFREQ=56 ROT=ZROT // 56
  3.424E+01  2.981E+01  2.599E+01  2.275E+01  2.002E+01  1.776E+01  1.591E+01
  1.438E+01  1.311E+01  1.202E+01  1.107E+01  1.019E+01  9.357E+00  8.531E+00
  7.698E+00  6.850E+00  5.991E+00  5.137E+00  4.310E+00  3.538E+00  2.846E+00
  2.252E+00  1.766E+00  1.384E+00  1.097E+00  8.889E-01  7.438E-01  6.470E-01
  5.867E-01  5.538E-01  5.420E-01  5.469E-01  5.654E-01  5.947E-01  6.324E-01
  6.755E-01  7.207E-01  7.640E-01  8.012E-01  8.285E-01  8.430E-01  8.433E-01
  8.294E-01  8.033E-01  7.677E-01  7.265E-01  6.830E-01  6.398E-01  5.988E-01
  5.606E-01  5.253E-01  4.924E-01  4.616E-01  4.325E-01  4.047E-01  3.783E-01
>ZYYI NFREQ=56 ROT=ZROT // 56
  4.484E+01  3.934E+01  3.453E+01  3.035E+01  2.673E+01  2.362E+01  2.096E+01
  1.869E+01  1.677E+01  1.515E+01  1.379E+01  1.265E+01  1.169E+01  1.088E+01
  1.016E+01  9.501E+00  8.856E+00  8.196E+00  7.505E+00  6.780E+00  6.035E+00
  5.295E+00  4.587E+00  3.938E+00  3.366E+00  2.880E+00  2.479E+00  2.159E+00
  1.908E+00  1.717E+00  1.575E+00  1.472E+00  1.401E+00  1.354E+00  1.326E+00
  1.312E+00  1.306E+00  1.305E+00  1.305E+00  1.304E+00  1.298E+00  1.284E+00
  1.262E+00  1.229E+00  1.186E+00  1.131E+00  1.068E+00  9.968E-01  9.212E-01
  8.436E-01  7.664E-01  6.915E-01  6.205E-01  5.546E-01  4.944E-01  4.399E-01
>ZYY.VAR NFREQ=56 ROT=ZROT // 56
  4.201E+02  2.890E+02  2.015E+02  1.377E+02  1.001E+02  7.883E+01  6.486E+01
  5.414E+01  4.488E+01  3.630E+01  2.852E+01  2.191E+01  1.633E+01  1.204E+01
  9.747E+00  9.730E+00  1.207E+01  1.622E+01  2.008E+01  2.175E+01  2.224E+01
  2.195E+01  2.018E+01  1.839E+01  1.679E+01  1.485E+01  1.285E+01  1.070E+01
  8.146E+00  5.881E+00  4.312E+00  3.351E+00  2.808E+00  2.543E+00  2.493E+00
  2.564E+00  2.674E+00  2.732E+00  2.636E+00  2.400E+00  2.212E+00  2.155E+00
  2.199E+00  2.250E+00  2.233E+00  2.120E+00  1.943E+00  1.736E+00  1.514E+00
  1.276E+00  1.032E+00  8.009E-01  6.094E-01  4.712E-01  3.747E-01  3.041E-01
>ZDETR NFREQ=56 ROT=ZROT // 56
  1.311E+02  1.161E+02  1.024E+02  8.980E+01  7.817E+01  6.754E+01  5.794E+01
  4.939E+01  4.187E+01  3.534E+01  2.974E+01  2.503E+01  2.115E+01  1.804E+01
  1.559E+01  1.372E+01  1.232E+01  1.127E+01  1.048E+01  9.843E+00  9.280E+00
  8.729E+00  8.155E+00  7.548E+00  6.925E+00  6.312E+00  5.738E+00  5.226E+00
  4.790E+00  4.434E+00  4.152E+00  3.936E+00  3.772E+00  3.647E+00  3.548E+00
  3.460E+00  3.374E+00  3.282E+00  3.179E+00  3.066E+00  2.943E+00  2.816E+00
  2.688E+00  2.564E+00  2.447E+00  2.337E+00  2.235E+00  2.140E+00  2.051E+00
  1.966E+00  1.884E+00  1.804E+00  1.725E+00  1.648E+00  1.572E+00  1.497E+00
>ZDETI NFREQ=56 ROT=ZROT // 56
  1.349E+01  6.087E+00  5.061E-01 -3.209E+00 -5.085E+00 -5.305E+00 -4.223E+00
 -2.301E+00 -1.188E-02  2.247E+00  4.205E+00  5.730E+00  6.797E+00  7.454E+00
  7.775E+00  7.831E+00  7.672E+00  7.327E+00  6.814E+00  6.151E+00  5.368E+00
  4.512E+00  3.641E+00  2.818E+00  2.090E+00  1.488E+00  1.022E+00  6.821E-01
  4.516E-01  3.081E-01  2.303E-01  1.990E-01  1.985E-01  2.160E-01  2.414E-01
  2.673E-01  2.890E-01  3.041E-01  3.119E-01  3.125E-01  3.066E-01  2.948E-01
  2.776E-01  2.552E-01  2.277E-01  1.948E-01  1.563E-01  1.127E-01  6.482E-02
  1.400E-02 -3.823E-02 -9.047E-02 -1.415E-01 -1.902E-01 -2.356E-01 -2.771E-01
>ZDET.VAR NFREQ=56 ROT=ZROT // 56
  9.408E+03  6.607E+03  4.874E+03  3.687E+03  3.016E+03  2.433E+03  1.673E+03
  9.752E+02  6.795E+02  7.646E+02  1.095E+03  1.544E+03  1.858E+03  1.802E+03
  1.471E+03  1.040E+03  6.447E+02  3.821E+02  2.456E+02  1.823E+02  1.532E+02
  1.254E+02  8.797E+01  5.342E+01  3.203E+01  2.183E+01  1.843E+01  1.810E+01
  1.795E+01  1.665E+01  1.443E+01  1.184E+01  9.420E+00  7.476E+00  6.042E+00
  5.124E+00  4.533E+00  3.980E+00  3.488E+00  3.138E+00  3.034E+00  3.260E+00
  3.703E+00  4.077E+00  4.210E+00  3.976E+00  3.409E+00  2.715E+00  2.108E+00
  1.687E+00  1.419E+00  1.230E+00  1.062E+00  9.059E-01  7.802E-01  6.784E-01

>!**** ROTATION ANGLES ****!
>RHOROT NFREQ=56 // 56
  0.000E+00  0.000E+00  0.000E+00  0.000E+00  0.000E+00  0.000E+00  0.000E+00
  0.000E+00  0.000E+00  0.000E+00  0.000E+00  0.000E+00  0.000E+00  0.000E+00
  0.000E+00  0.000E+00  0.000E+00  0.000E+00  0.000E+00  0.000E+00  0.000E+00
  0.000E+00  0.000E+00  0.000E+00  0.000E+00  0.000E+00  0.000E+00  0.000E+00
  0.000E+00  0.000E+00  0.000E+00  0.000E+00  0.000E+00  0.000E+00  0.000E+00
  0.000E+00  0.000E+00  0.000E+00  0.000E+00  0.000E+00  0.000E+00  0.000E+00
  0.000E+00  0.000E+00  0.000E+00  0.000E+00  0.000E+00  0.000E+00  0.000E+00
  0.000E+00  0.000E+00  0.000E+00  0.000E+00  0.000E+00  0.000E+00  0.000E+00

>!**** APPARENT RESISTIVITIES AND PHASES ****!
>RHOXY NFREQ=56 ROT=RHOROT // 56
  1.000E+32  1.000E+32  1.000E+32  8.739E-01  7.831E-01  7.016E-01  6.285E-01
  5.634E-01  5.062E-01  4.569E-01  4.158E-01  3.827E-01  3.577E-01  3.404E-01
  3.308E-01  3.287E-01  3.342E-01  3.473E-01  3.684E-01  3.977E-01  4.355E-01
  4.818E-01  5.364E-01  5.983E-01  6.663E-01  7.384E-01  8.123E-01  8.859E-01
  9.580E-01  1.028E+00  1.097E+00  1.166E+00  1.238E+00  1.315E+00  1.400E+00
  1.497E+00  1.608E+00  1.737E+00  1.885E+00  2.055E+00  2.247E+00  2.461E+00
  2.694E+00  2.944E+00  3.205E+00  3.474E+00  3.746E+00  4.021E+00  4.297E+00
  4.577E+00  4.868E+00  5.173E+00  5.498E+00  5.846E+00  6.220E+00  6.619E+00
>PHSXY NFREQ=56 ROT=RHOROT // 56
  1.000E+32  1.000E+32  1.000E+32  3.580E+01  3.756E+01  3.928E+01  4.087E+01
  4.226E+01  4.334E+01  4.403E+01  4.428E+01  4.405E+01  4.335E+01  4.222E+01
  4.074E+01  3.901E+01  3.713E+01  3.522E+01  3.340E+01  3.178E+01  3.046E+01
  2.949E+01  2.893E+01  2.879E+01  2.903E+01  2.960E+01  3.040E+01  3.133E+01
  3.226E+01  3.311E+01  3.379E+01  3.424E+01  3.441E+01  3.430E+01  3.392E+01
  3.330E+01  3.246E+01  3.146E+01  3.036E+01  2.921E+01  2.806E+01  2.696E+01
  2.593E+01  2.500E+01  2.415E+01  2.335E+01  2.258E+01  2.179E+01  2.095E+01
  2.004E+01  1.905E+01  1.797E+01  1.683E+01  1.563E+01  1.440E+01  1.315E+01
>RHOXY.ERR NFREQ=56 ROT=RHOROT // 56
  1.000E+32  1.000E+32  1.000E+32  2.524E-01  2.651E-01  2.794E-01  2.965E-01
  3.029E-01  2.949E-01  2.785E-01  2.629E-01  2.523E-01  2.457E-01  2.383E-01
  2.235E-01  2.018E-01  1.790E-01  1.576E-01  1.386E-01  1.231E-01  1.147E-01
  1.190E-01  1.390E-01  1.684E-01  2.015E-01  2.343E-01  2.611E-01  2.774E-01
  2.818E-01  2.729E-01  2.535E-01  2.310E-01  2.097E-01  1.933E-01  1.838E-01
  1.801E-01  1.795E-01  1.799E-01  1.775E-01  1.715E-01  1.673E-01  1.705E-01
  1.822E-01  1.992E-01  2.179E-01  2.335E-01  2.423E-01  2.450E-01  2.448E-01
  2.435E-01  2.421E-01  2.402E-01  2.361E-01  2.314E-01  2.276E-01  2.249E-01
>PHSXY.ERR NFREQ=56 ROT=RHOROT // 56
  1.000E+32  1.000E+32  1.000E+32  3.942E+01  4.181E+01  4.460E+01  4.801E+01
  4.932E+01  4.770E+01  4.443E+01  4.141E+01  3.940E+01  3.817E+01  3.681E+01
  3.412E+01  3.033E+01  2.646E+01  2.296E+01  1.992E+01  1.751E+01  1.623E+01
  1.689E+01  1.999E+01  2.471E+01  3.026E+01  3.607E+01  4.106E+01  4.421E+01
  4.506E+01  4.332E+01  3.961E+01  3.547E+01  3.170E+01  2.886E+01  2.725E+01
  2.664E+01  2.654E+01  2.660E+01  2.621E+01  2.521E+01  2.452E+01  2.505E+01
  2.700E+01  2.987E+01  3.314E+01  3.593E+01  3.754E+01  3.804E+01  3.800E+01
  3.775E+01  3.749E+01  3.716E+01  3.640E+01  3.555E+01  3.486E+01  3.438E+01
>RHOYX NFREQ=56 ROT=RHOROT // 56
  4.948E+00  4.646E+00  4.354E+00  4.060E+00  3.756E+00  3.440E+00  3.115E+00
  2.788E+00  2.472E+00  2.175E+00  1.907E+00  1.673E+00  1.475E+00  1.312E+00
  1.179E+00  1.073E+00  9.877E-01  9.183E-01  8.601E-01  8.094E-01  7.634E-01
  7.206E-01  6.805E-01  6.434E-01  6.099E-01  5.809E-01  5.573E-01  5.395E-01
  5.279E-01  5.227E-01  5.240E-01  5.318E-01  5.461E-01  5.666E-01  5.931E-01
  6.251E-01  6.617E-01  7.022E-01  7.455E-01  7.907E-01  8.374E-01  8.854E-01
  9.355E-01  9.892E-01  1.048E+00  1.116E+00  1.195E+00  1.288E+00  1.399E+00
  1.531E+00  1.687E+00  1.871E+00  2.086E+00  2.333E+00  2.614E+00  2.933E+00
>PHSYX NFREQ=56 ROT=RHOROT // 56
 -1.264E+02 -1.217E+02 -1.170E+02 -1.126E+02 -1.086E+02 -1.051E+02 -1.022E+02
 -1.001E+02 -9.884E+01 -9.833E+01 -9.856E+01 -9.943E+01 -1.008E+02 -1.027E+02
 -1.048E+02 -1.072E+02 -1.096E+02 -1.121E+02 -1.145E+02 -1.169E+02 -1.192E+02
 -1.215E+02 -1.237E+02 -1.260E+02 -1.282E+02 -1.305E+02 -1.328E+02 -1.351E+02
 -1.374E+02 -1.397E+02 -1.419E+02 -1.440E+02 -1.458E+02 -1.475E+02 -1.488E+02
 -1.499E+02 -1.506E+02 -1.511E+02 -1.512E+02 -1.511E+02 -1.507E+02 -1.501E+02
 -1.493E+02 -1.484E+02 -1.472E+02 -1.459E+02 -1.446E+02 -1.431E+02 -1.417E+02
 -1.403E+02 -1.389E+02 -1.377E+02 -1.365E+02 -1.353E+02 -1.342E+02 -1.331E+02
>RHOYX.ERR NFREQ=56 ROT=RHOROT // 56
  3.067E-01  2.991E-01  3.022E-01  3.168E-01  3.442E-01  3.700E-01  3.803E-01
  3.742E-01  3.540E-01  3.263E-01  2.967E-01  2.707E-01  2.521E-01  2.412E-01
  2.354E-01  2.328E-01  2.325E-01  2.380E-01  2.489E-01  2.581E-01  2.612E-01
  2.528E-01  2.292E-01  1.974E-01  1.667E-01  1.435E-01  1.304E-01  1.246E-01
  1.197E-01  1.165E-01  1.183E-01  1.250E-01  1.329E-01  1.386E-01  1.429E-01
  1.488E-01  1.578E-01  1.688E-01  1.811E-01  1.918E-01  1.990E-01  2.027E-01
  2.042E-01  2.035E-01  2.027E-01  2.035E-01  2.052E-01  2.058E-01  2.045E-01
  2.003E-01  1.941E-01  1.890E-01  1.874E-01  1.898E-01  1.931E-01  1.972E-01
>PHSYX.ERR NFREQ=56 ROT=RHOROT // 56
  5.011E+01  4.854E+01  4.918E+01  5.223E+01  5.820E+01  6.415E+01  6.663E+01
  6.517E+01  6.041E+01  5.426E+01  4.806E+01  4.291E+01  3.936E+01  3.734E+01
  3.627E+01  3.581E+01  3.575E+01  3.675E+01  3.875E+01  4.048E+01  4.108E+01
  3.949E+01  3.516E+01  2.957E+01  2.442E+01  2.069E+01  1.865E+01  1.775E+01
  1.700E+01  1.651E+01  1.678E+01  1.780E+01  1.904E+01  1.993E+01  2.061E+01
  2.155E+01  2.298E+01  2.478E+01  2.682E+01  2.862E+01  2.984E+01  3.048E+01
  3.074E+01  3.061E+01  3.048E+01  3.062E+01  3.091E+01  3.101E+01  3.079E+01
  3.007E+01  2.900E+01  2.815E+01  2.786E+01  2.828E+01  2.883E+01  2.954E+01
>RHODET NFREQ=56 ROT=RHOROT // 56
  3.472E+00  3.152E+00  2.852E+00  2.559E+00  2.268E+00  1.978E+00  1.696E+00
  1.432E+00  1.197E+00  9.983E-01  8.375E-01  7.136E-01  6.229E-01  5.603E-01
  5.208E-01  4.993E-01  4.911E-01  4.915E-01  4.953E-01  4.979E-01  4.953E-01
  4.851E-01  4.672E-01  4.433E-01  4.166E-01  3.904E-01  3.676E-01  3.506E-01
  3.406E-01  3.388E-01  3.458E-01  3.621E-01  3.879E-01  4.231E-01  4.673E-01
  5.189E-01  5.760E-01  6.362E-01  6.969E-01  7.561E-01  8.130E-01  8.678E-01
  9.218E-01  9.771E-01  1.036E+00  1.100E+00  1.170E+00  1.248E+00  1.334E+00
  1.428E+00  1.530E+00  1.639E+00  1.755E+00  1.879E+00  2.011E+00  2.152E+00
>PHSDET NFREQ=56 ROT=RHOROT // 56
  5.879E+00  3.001E+00  2.831E-01 -2.047E+00 -3.722E+00 -4.491E+00 -4.168E+00
 -2.667E+00 -1.625E-02  3.638E+00  8.049E+00  1.289E+01  1.781E+01  2.245E+01
  2.650E+01  2.971E+01  3.191E+01  3.302E+01  3.303E+01  3.200E+01  3.005E+01
  2.733E+01  2.406E+01  2.047E+01  1.679E+01  1.327E+01  1.010E+01  7.436E+00
  5.386E+00  3.976E+00  3.174E+00  2.895E+00  3.013E+00  3.390E+00  3.893E+00
  4.417E+00  4.895E+00  5.294E+00  5.603E+00  5.820E+00  5.946E+00  5.975E+00
  5.894E+00  5.684E+00  5.318E+00  4.765E+00  4.002E+00  3.015E+00  1.810E+00
  4.082E-01 -1.163E+00 -2.872E+00 -4.688E+00 -6.583E+00 -8.524E+00 -1.048E+01
>RHODET.ERR NFREQ=56 ROT=RHOROT // 56
  3.640E-01  3.489E-01  3.417E-01  3.392E-01  3.497E-01  3.607E-01  3.509E-01
  3.207E-01  3.168E-01  3.819E-01  5.003E-01  6.370E-01  7.502E-01  8.091E-01
  8.153E-01  7.759E-01  6.994E-01  6.141E-01  5.513E-01  5.214E-01  5.184E-01
  5.134E-01  4.824E-01  4.305E-01  3.825E-01  3.577E-01  3.641E-01  3.922E-01
  4.204E-01  4.345E-01  4.329E-01  4.177E-01  3.943E-01  3.689E-01  3.457E-01
  3.295E-01  3.195E-01  3.095E-01  3.005E-01  2.962E-01  3.022E-01  3.233E-01
  3.542E-01  3.829E-01  4.030E-01  4.089E-01  3.988E-01  3.772E-01  3.524E-01
  3.330E-01  3.210E-01  3.133E-01  3.052E-01  2.958E-01  2.879E-01  2.813E-01
>PHSDET.ERR NFREQ=56 ROT=RHOROT // 56
  6.274E+01  5.925E+01  5.763E+01  5.708E+01  5.944E+01  6.197E+01  5.971E+01
  5.305E+01  5.223E+01  6.703E+01  1.023E+02  1.942E+02  2.359E+02  2.549E+02
  2.568E+02  2.444E+02  2.180E+02  1.850E+02  1.249E+02  1.107E+02  1.095E+02
  1.074E+02  9.591E+01  7.980E+01  6.718E+01  6.126E+01  6.277E+01  6.960E+01
  7.701E+01  8.096E+01  8.048E+01  7.628E+01  7.014E+01  6.390E+01  5.853E+01
  5.494E+01  5.279E+01  5.069E+01  4.884E+01  4.796E+01  4.919E+01  5.360E+01
  6.046E+01  6.729E+01  7.238E+01  7.392E+01  7.129E+01  6.588E+01  6.005E+01
  5.571E+01  5.311E+01  5.148E+01  4.980E+01  4.787E+01  4.628E+01  4.497E+01

>END
