# Supplementary material for: 3D structure of the Campi Flegrei caldera central sector reconstructed through short-period magnetotelluric imaging
Source: Sci Rep. 2022 Dec 2;12:20802. doi: 10.1038/s41598-022-24998-6 (PMC9716173; doi:10.1038/s41598-022-24998-6)
Supplement: Supplementary file 12 — Supplementary Information 12. [file 41598_2022_24998_MOESM12_ESM.zip › WFLEB42.edi]

>HEAD

    DATAID=WFLEB42
    FILEBY=anton
    ACQDATE=2004/01/01
    FILEDATE=2021/07/15
    STDVERS="SEG 1.0"
    PROGVERS="MT-Corrector 5.4"
    PROGDATE=2015/11/23
    EMPTY=1.000E+32

>INFO

= 0
    fieldnotes.electrode_ex.acqchan = 0.0
    fieldnotes.electrode_ex.chtype = EX
    fieldnotes.electrode_ex.id = 14.001
    fieldnotes.electrode_ex.x = 0.0
    fieldnotes.electrode_ex.x2 = 0.0
    fieldnotes.electrode_ex.y = 0.0
    fieldnotes.electrode_ex.y2 = 0.0
    fieldnotes.electrode_ey.acqchan = 0.0
    fieldnotes.electrode_ey.chtype = EY
    fieldnotes.electrode_ey.id = 15.001
    fieldnotes.electrode_ey.x = 0.0
    fieldnotes.electrode_ey.x2 = 0.0
    fieldnotes.electrode_ey.y = 0.0
    fieldnotes.electrode_ey.y2 = 0.0
    fieldnotes.magnetometer_hx.acqchan = 0.0
    fieldnotes.magnetometer_hx.azm = 0.0
    fieldnotes.magnetometer_hx.chtype = HX
    fieldnotes.magnetometer_hx.id = 11.001
    fieldnotes.magnetometer_hx.x = 0.0
    fieldnotes.magnetometer_hx.y = 0.0
    fieldnotes.magnetometer_hy.acqchan = 0.0
    fieldnotes.magnetometer_hy.azm = 90.0
    fieldnotes.magnetometer_hy.chtype = HY
    fieldnotes.magnetometer_hy.id = 12.001
    fieldnotes.magnetometer_hy.x = 0.0
    fieldnotes.magnetometer_hy.y = 0.0
    fieldnotes.magnetometer_hz.acqchan = 0.0
    fieldnotes.magnetometer_hz.azm = 0.0
    fieldnotes.magnetometer_hz.chtype = HZ
    fieldnotes.magnetometer_hz.id = 13.001
    fieldnotes.magnetometer_hz.x = 0.0
    fieldnotes.magnetometer_hz.y = 0.0
    processing.sign_convention = exp(+i \omega t)
    copyright.conditions_of_use = All data and metadata for this survey are available free of charge and may be copied freely, duplicated and further distributed provided this data set is cited as the reference. While the author(s) strive to provide data and metadata of best possible quality, neither the author(s) of this data set, not IRIS make any claims, promises, or guarantees about the accuracy, completeness, or adequacy of this information, and expressly disclaim liability for errors and omissions in the contents of this file. Guidelines about the quality or limitations of the data and metadata, as obtained from the author(s), are included for informational purposes only.
    provenance.creating_application = MTpy
    provenance.creation_time = 2021-08-30 09:48:33

>=DEFINEMEAS

>HMEAS ID=101.001 CHTYPE=HX
>HMEAS ID=102.001 CHTYPE=HY
>HMEAS ID=103.001 CHTYPE=HZ
>EMEAS ID=104.001 CHTYPE=EX
>EMEAS ID=105.001 CHTYPE=EY
>HMEAS ID=201.001 CHTYPE=HX
>HMEAS ID=202.001 CHTYPE=HY
>HMEAS ID=203.001 CHTYPE=HZ
>EMEAS ID=204.001 CHTYPE=EX
>EMEAS ID=205.001 CHTYPE=EY

>=MTSECT

    SECTID=SPLINE
    NFREQ=54
    HX=101.001
    HY=102.001
    HZ=103.001
    EX=104.001
    EY=105.001

>!**** FREQUENCIES ****!
>FREQ // 54
  1.000E+03  8.577E+02  7.356E+02  6.310E+02  5.412E+02  4.642E+02  3.981E+02
  3.415E+02  2.929E+02  2.512E+02  2.154E+02  1.848E+02  1.585E+02  1.359E+02
  1.166E+02  1.000E+02  8.577E+01  7.356E+01  6.310E+01  5.412E+01  4.642E+01
  3.981E+01  3.415E+01  2.929E+01  2.512E+01  2.154E+01  1.848E+01  1.585E+01
  1.359E+01  1.166E+01  1.000E+01  8.577E+00  7.356E+00  6.310E+00  5.412E+00
  4.642E+00  3.981E+00  3.415E+00  2.929E+00  2.512E+00  2.154E+00  1.848E+00
  1.585E+00  1.359E+00  1.166E+00  1.000E+00  8.577E-01  7.356E-01  6.310E-01
  5.412E-01  4.642E-01  3.981E-01  3.415E-01  2.929E-01

>!**** ROTATION ANGLES ****!
>ZROT NFREQ=54 // 54
  0.000E+00  0.000E+00  0.000E+00  0.000E+00  0.000E+00  0.000E+00  0.000E+00
  0.000E+00  0.000E+00  0.000E+00  0.000E+00  0.000E+00  0.000E+00  0.000E+00
  0.000E+00  0.000E+00  0.000E+00  0.000E+00  0.000E+00  0.000E+00  0.000E+00
  0.000E+00  0.000E+00  0.000E+00  0.000E+00  0.000E+00  0.000E+00  0.000E+00
  0.000E+00  0.000E+00  0.000E+00  0.000E+00  0.000E+00  0.000E+00  0.000E+00
  0.000E+00  0.000E+00  0.000E+00  0.000E+00  0.000E+00  0.000E+00  0.000E+00
  0.000E+00  0.000E+00  0.000E+00  0.000E+00  0.000E+00  0.000E+00  0.000E+00
  0.000E+00  0.000E+00  0.000E+00  0.000E+00  0.000E+00

>!**** IMPEDANCES ****!
>ZXYR NFREQ=54 ROT=ZROT // 54
  6.157E+01  5.715E+01  5.303E+01  4.918E+01  4.555E+01  4.213E+01  3.888E+01
  3.578E+01  3.282E+01  2.998E+01  2.727E+01  2.470E+01  2.227E+01  1.999E+01
  1.788E+01  1.595E+01  1.420E+01  1.264E+01  1.127E+01  1.007E+01  9.043E+00
  8.160E+00  7.407E+00  6.764E+00  6.213E+00  5.735E+00  5.315E+00  4.940E+00
  4.601E+00  4.290E+00  4.001E+00  3.732E+00  3.481E+00  3.247E+00  3.028E+00
  2.826E+00  2.638E+00  2.466E+00  2.309E+00  2.166E+00  2.038E+00  1.923E+00
  1.822E+00  1.732E+00  1.655E+00  1.588E+00  1.532E+00  1.485E+00  1.446E+00
  1.412E+00  1.384E+00  1.360E+00  1.338E+00  1.318E+00
>ZXYI NFREQ=54 ROT=ZROT // 54
  7.748E+01  7.244E+01  6.766E+01  6.310E+01  5.870E+01  5.442E+01  5.025E+01
  4.618E+01  4.225E+01  3.847E+01  3.487E+01  3.149E+01  2.833E+01  2.541E+01
  2.274E+01  2.032E+01  1.812E+01  1.615E+01  1.437E+01  1.278E+01  1.136E+01
  1.009E+01  8.958E+00  7.946E+00  7.041E+00  6.234E+00  5.514E+00  4.874E+00
  4.306E+00  3.805E+00  3.366E+00  2.983E+00  2.650E+00  2.363E+00  2.115E+00
  1.902E+00  1.718E+00  1.559E+00  1.420E+00  1.298E+00  1.190E+00  1.093E+00
  1.006E+00  9.271E-01  8.559E-01  7.923E-01  7.360E-01  6.862E-01  6.422E-01
  6.034E-01  5.693E-01  5.390E-01  5.116E-01  4.861E-01
>ZXY.VAR NFREQ=54 ROT=ZROT // 54
  1.038E+02  9.461E+01  7.533E+01  6.337E+01  5.349E+01  4.439E+01  3.656E+01
  3.054E+01  2.577E+01  2.123E+01  1.676E+01  1.282E+01  9.672E+00  7.304E+00
  5.614E+00  4.418E+00  3.566E+00  2.941E+00  2.457E+00  2.060E+00  1.714E+00
  1.411E+00  1.155E+00  9.409E-01  7.622E-01  6.145E-01  4.956E-01  4.024E-01
  3.303E-01  2.754E-01  2.335E-01  2.009E-01  1.745E-01  1.519E-01  1.329E-01
  1.179E-01  1.054E-01  9.357E-02  8.380E-02  7.914E-02  7.861E-02  7.682E-02
  7.143E-02  6.553E-02  6.106E-02  5.644E-02  5.052E-02  4.487E-02  4.100E-02
  3.786E-02  3.397E-02  3.035E-02  2.886E-02  2.913E-02
>ZYXR NFREQ=54 ROT=ZROT // 54
 -1.232E+02 -1.150E+02 -1.073E+02 -9.994E+01 -9.290E+01 -8.612E+01 -7.960E+01
 -7.333E+01 -6.733E+01 -6.166E+01 -5.633E+01 -5.140E+01 -4.687E+01 -4.277E+01
 -3.909E+01 -3.582E+01 -3.295E+01 -3.043E+01 -2.824E+01 -2.633E+01 -2.468E+01
 -2.324E+01 -2.198E+01 -2.085E+01 -1.984E+01 -1.890E+01 -1.801E+01 -1.715E+01
 -1.631E+01 -1.549E+01 -1.468E+01 -1.387E+01 -1.308E+01 -1.231E+01 -1.156E+01
 -1.085E+01 -1.018E+01 -9.540E+00 -8.940E+00 -8.370E+00 -7.821E+00 -7.288E+00
 -6.765E+00 -6.250E+00 -5.745E+00 -5.252E+00 -4.776E+00 -4.321E+00 -3.892E+00
 -3.490E+00 -3.118E+00 -2.778E+00 -2.469E+00 -2.190E+00
>ZYXI NFREQ=54 ROT=ZROT // 54
 -1.194E+02 -1.087E+02 -9.888E+01 -8.977E+01 -8.130E+01 -7.341E+01 -6.605E+01
 -5.922E+01 -5.290E+01 -4.712E+01 -4.185E+01 -3.711E+01 -3.287E+01 -2.911E+01
 -2.578E+01 -2.286E+01 -2.029E+01 -1.803E+01 -1.605E+01 -1.431E+01 -1.278E+01
 -1.146E+01 -1.031E+01 -9.336E+00 -8.527E+00 -7.876E+00 -7.373E+00 -7.007E+00
 -6.770E+00 -6.646E+00 -6.606E+00 -6.620E+00 -6.651E+00 -6.670E+00 -6.649E+00
 -6.571E+00 -6.427E+00 -6.217E+00 -5.946E+00 -5.628E+00 -5.275E+00 -4.905E+00
 -4.531E+00 -4.168E+00 -3.824E+00 -3.505E+00 -3.215E+00 -2.954E+00 -2.719E+00
 -2.509E+00 -2.318E+00 -2.145E+00 -1.986E+00 -1.837E+00
>ZYX.VAR NFREQ=54 ROT=ZROT // 54
  1.675E+02  1.558E+02  1.309E+02  1.139E+02  9.831E+01  8.169E+01  6.605E+01
  5.379E+01  4.417E+01  3.494E+01  2.606E+01  1.903E+01  1.421E+01  1.100E+01
  8.886E+00  7.532E+00  6.673E+00  6.026E+00  5.381E+00  4.787E+00  4.341E+00
  3.970E+00  3.534E+00  3.019E+00  2.493E+00  1.998E+00  1.558E+00  1.184E+00
  8.816E-01  6.454E-01  4.594E-01  3.157E-01  2.244E-01  1.859E-01  1.799E-01
  1.872E-01  1.994E-01  2.128E-01  2.228E-01  2.244E-01  2.154E-01  1.976E-01
  1.733E-01  1.451E-01  1.160E-01  8.974E-02  6.872E-02  5.335E-02  4.316E-02
  3.648E-02  3.169E-02  2.751E-02  2.307E-02  1.957E-02
>ZYYR NFREQ=54 ROT=ZROT // 54
 -5.623E+01 -4.929E+01 -4.322E+01 -3.792E+01 -3.329E+01 -2.927E+01 -2.576E+01
 -2.272E+01 -2.007E+01 -1.776E+01 -1.573E+01 -1.393E+01 -1.232E+01 -1.087E+01
 -9.531E+00 -8.279E+00 -7.083E+00 -5.917E+00 -4.751E+00 -3.561E+00 -2.321E+00
 -1.023E+00  3.276E-01  1.694E+00  3.013E+00  4.200E+00  5.169E+00  5.863E+00
  6.265E+00  6.418E+00  6.400E+00  6.314E+00  6.250E+00  6.270E+00  6.388E+00
  6.563E+00  6.714E+00  6.732E+00  6.520E+00  6.023E+00  5.248E+00  4.270E+00
  3.204E+00  2.176E+00  1.288E+00  5.959E-01  1.120E-01 -1.879E-01 -3.422E-01
 -3.942E-01 -3.818E-01 -3.349E-01 -2.755E-01 -2.167E-01
>ZYYI NFREQ=54 ROT=ZROT // 54
 -5.049E+01 -4.413E+01 -3.860E+01 -3.381E+01 -2.967E+01 -2.611E+01 -2.303E+01
 -2.037E+01 -1.806E+01 -1.605E+01 -1.429E+01 -1.276E+01 -1.144E+01 -1.032E+01
 -9.384E+00 -8.639E+00 -8.070E+00 -7.659E+00 -7.378E+00 -7.184E+00 -7.023E+00
 -6.825E+00 -6.516E+00 -6.023E+00 -5.294E+00 -4.314E+00 -3.115E+00 -1.777E+00
 -4.097E-01  8.712E-01  1.971E+00  2.817E+00  3.369E+00  3.595E+00  3.483E+00
  3.027E+00  2.250E+00  1.214E+00  2.313E-02 -1.183E+00 -2.257E+00 -3.078E+00
 -3.582E+00 -3.769E+00 -3.694E+00 -3.440E+00 -3.093E+00 -2.720E+00 -2.362E+00
 -2.041E+00 -1.760E+00 -1.518E+00 -1.308E+00 -1.128E+00
>ZYY.VAR NFREQ=54 ROT=ZROT // 54
  6.343E+01  5.605E+01  4.102E+01  3.121E+01  2.390E+01  1.858E+01  1.491E+01
  1.243E+01  1.066E+01  9.143E+00  7.717E+00  6.480E+00  5.448E+00  4.525E+00
  3.674E+00  2.960E+00  2.426E+00  2.070E+00  1.877E+00  1.815E+00  1.853E+00
  1.955E+00  2.076E+00  2.179E+00  2.232E+00  2.227E+00  2.191E+00  2.150E+00
  2.132E+00  2.152E+00  2.194E+00  2.237E+00  2.250E+00  2.204E+00  2.093E+00
  1.917E+00  1.668E+00  1.344E+00  9.950E-01  6.898E-01  4.607E-01  3.094E-01
  2.204E-01  1.700E-01  1.407E-01  1.168E-01  9.071E-02  6.927E-02  5.783E-02
  5.222E-02  4.701E-02  4.026E-02  3.210E-02  2.567E-02

>!**** ROTATION ANGLES ****!
>RHOROT NFREQ=54 // 54
  0.000E+00  0.000E+00  0.000E+00  0.000E+00  0.000E+00  0.000E+00  0.000E+00
  0.000E+00  0.000E+00  0.000E+00  0.000E+00  0.000E+00  0.000E+00  0.000E+00
  0.000E+00  0.000E+00  0.000E+00  0.000E+00  0.000E+00  0.000E+00  0.000E+00
  0.000E+00  0.000E+00  0.000E+00  0.000E+00  0.000E+00  0.000E+00  0.000E+00
  0.000E+00  0.000E+00  0.000E+00  0.000E+00  0.000E+00  0.000E+00  0.000E+00
  0.000E+00  0.000E+00  0.000E+00  0.000E+00  0.000E+00  0.000E+00  0.000E+00
  0.000E+00  0.000E+00  0.000E+00  0.000E+00  0.000E+00  0.000E+00  0.000E+00
  0.000E+00  0.000E+00  0.000E+00  0.000E+00  0.000E+00

>!**** APPARENT RESISTIVITIES AND PHASES ****!
>RHOXY NFREQ=54 ROT=RHOROT // 54
  1.959E+00  1.985E+00  2.009E+00  2.029E+00  2.040E+00  2.041E+00  2.028E+00
  1.999E+00  1.954E+00  1.894E+00  1.819E+00  1.733E+00  1.638E+00  1.538E+00
  1.436E+00  1.334E+00  1.236E+00  1.143E+00  1.057E+00  9.789E-01  9.086E-01
  8.462E-01  7.914E-01  7.436E-01  7.021E-01  6.661E-01  6.348E-01  6.078E-01
  5.843E-01  5.641E-01  5.468E-01  5.323E-01  5.204E-01  5.111E-01  5.043E-01
  4.999E-01  4.980E-01  4.986E-01  5.018E-01  5.079E-01  5.170E-01  5.297E-01
  5.464E-01  5.680E-01  5.955E-01  6.302E-01  6.739E-01  7.277E-01  7.931E-01
  8.716E-01  9.650E-01  1.075E+00  1.202E+00  1.347E+00
>PHSXY NFREQ=54 ROT=RHOROT // 54
  5.153E+01  5.173E+01  5.191E+01  5.207E+01  5.219E+01  5.225E+01  5.227E+01
  5.223E+01  5.216E+01  5.207E+01  5.197E+01  5.189E+01  5.183E+01  5.181E+01
  5.183E+01  5.187E+01  5.192E+01  5.194E+01  5.190E+01  5.176E+01  5.148E+01
  5.104E+01  5.041E+01  4.959E+01  4.858E+01  4.739E+01  4.605E+01  4.461E+01
  4.310E+01  4.157E+01  4.007E+01  3.863E+01  3.728E+01  3.605E+01  3.493E+01
  3.395E+01  3.307E+01  3.230E+01  3.159E+01  3.093E+01  3.028E+01  2.961E+01
  2.891E+01  2.815E+01  2.735E+01  2.651E+01  2.566E+01  2.480E+01  2.395E+01
  2.313E+01  2.236E+01  2.163E+01  2.093E+01  2.025E+01
>RHOXY.ERR NFREQ=54 ROT=RHOROT // 54
  6.104E-02  6.244E-02  5.989E-02  5.906E-02  5.844E-02  5.751E-02  5.657E-02
  5.623E-02  5.641E-02  5.617E-02  5.501E-02  5.328E-02  5.145E-02  4.988E-02
  4.890E-02  4.860E-02  4.897E-02  4.990E-02  5.118E-02  5.254E-02  5.368E-02
  5.447E-02  5.500E-02  5.529E-02  5.530E-02  5.506E-02  5.470E-02  5.440E-02
  5.428E-02  5.447E-02  5.498E-02  5.579E-02  5.675E-02  5.765E-02  5.860E-02
  5.980E-02  6.112E-02  6.212E-02  6.323E-02  6.585E-02  7.006E-02  7.373E-02
  7.551E-02  7.655E-02  7.786E-02  7.854E-02  7.763E-02  7.609E-02  7.526E-02
  7.452E-02  7.253E-02  7.024E-02  6.996E-02  7.161E-02
>PHSXY.ERR NFREQ=54 ROT=RHOROT // 54
  8.350E+00  8.550E+00  8.188E+00  8.069E+00  7.982E+00  7.850E+00  7.718E+00
  7.670E+00  7.694E+00  7.661E+00  7.497E+00  7.254E+00  6.998E+00  6.777E+00
  6.639E+00  6.597E+00  6.650E+00  6.780E+00  6.959E+00  7.150E+00  7.310E+00
  7.422E+00  7.496E+00  7.537E+00  7.539E+00  7.504E+00  7.454E+00  7.411E+00
  7.395E+00  7.421E+00  7.493E+00  7.607E+00  7.742E+00  7.870E+00  8.004E+00
  8.174E+00  8.361E+00  8.503E+00  8.661E+00  9.035E+00  9.638E+00  1.017E+01
  1.042E+01  1.057E+01  1.076E+01  1.086E+01  1.073E+01  1.051E+01  1.039E+01
  1.028E+01  9.993E+00  9.663E+00  9.622E+00  9.860E+00
>RHOYX NFREQ=54 ROT=RHOROT // 54
  5.889E+00  5.842E+00  5.788E+00  5.721E+00  5.632E+00  5.518E+00  5.375E+00
  5.203E+00  5.008E+00  4.795E+00  4.572E+00  4.350E+00  4.136E+00  3.938E+00
  3.762E+00  3.612E+00  3.491E+00  3.401E+00  3.344E+00  3.319E+00  3.329E+00
  3.373E+00  3.452E+00  3.565E+00  3.712E+00  3.891E+00  4.098E+00  4.332E+00
  4.591E+00  4.875E+00  5.182E+00  5.511E+00  5.856E+00  6.213E+00  6.575E+00
  6.933E+00  7.276E+00  7.594E+00  7.873E+00  8.099E+00  8.262E+00  8.352E+00
  8.366E+00  8.303E+00  8.169E+00  7.974E+00  7.730E+00  7.449E+00  7.144E+00
  6.827E+00  6.506E+00  6.188E+00  5.879E+00  5.581E+00
>PHSYX NFREQ=54 ROT=RHOROT // 54
 -1.359E+02 -1.366E+02 -1.373E+02 -1.381E+02 -1.388E+02 -1.396E+02 -1.403E+02
 -1.411E+02 -1.418E+02 -1.426E+02 -1.434E+02 -1.442E+02 -1.450E+02 -1.458E+02
 -1.466E+02 -1.475E+02 -1.484E+02 -1.493E+02 -1.504E+02 -1.515E+02 -1.526E+02
 -1.538E+02 -1.549E+02 -1.559E+02 -1.567E+02 -1.574E+02 -1.577E+02 -1.578E+02
 -1.575E+02 -1.568E+02 -1.558E+02 -1.545E+02 -1.531E+02 -1.515E+02 -1.501E+02
 -1.488E+02 -1.477E+02 -1.469E+02 -1.464E+02 -1.461E+02 -1.460E+02 -1.461E+02
 -1.462E+02 -1.463E+02 -1.464E+02 -1.463E+02 -1.461E+02 -1.456E+02 -1.451E+02
 -1.443E+02 -1.434E+02 -1.423E+02 -1.412E+02 -1.400E+02
>RHOYX.ERR NFREQ=54 ROT=RHOROT // 54
  4.513E-02  4.713E-02  4.687E-02  4.748E-02  4.798E-02  4.772E-02  4.696E-02
  4.652E-02  4.640E-02  4.557E-02  4.357E-02  4.127E-02  3.953E-02  3.851E-02
  3.824E-02  3.879E-02  4.007E-02  4.161E-02  4.280E-02  4.372E-02  4.486E-02
  4.599E-02  4.631E-02  4.550E-02  4.379E-02  4.141E-02  3.853E-02  3.534E-02
  3.205E-02  2.879E-02  2.548E-02  2.216E-02  1.960E-02  1.871E-02  1.931E-02
  2.070E-02  2.250E-02  2.453E-02  2.659E-02  2.838E-02  2.970E-02  3.053E-02
  3.085E-02  3.060E-02  2.979E-02  2.866E-02  2.752E-02  2.669E-02  2.647E-02
  2.688E-02  2.769E-02  2.855E-02  2.896E-02  2.954E-02
>PHSYX.ERR NFREQ=54 ROT=RHOROT // 54
  6.114E+00  6.393E+00  6.356E+00  6.442E+00  6.511E+00  6.475E+00  6.370E+00
  6.309E+00  6.292E+00  6.175E+00  5.897E+00  5.578E+00  5.338E+00  5.196E+00
  5.160E+00  5.235E+00  5.412E+00  5.626E+00  5.790E+00  5.918E+00  6.077E+00
  6.233E+00  6.278E+00  6.165E+00  5.927E+00  5.597E+00  5.200E+00  4.760E+00
  4.308E+00  3.862E+00  3.412E+00  2.962E+00  2.616E+00  2.496E+00  2.577E+00
  2.764E+00  3.007E+00  3.283E+00  3.563E+00  3.806E+00  3.987E+00  4.101E+00
  4.144E+00  4.109E+00  4.000E+00  3.845E+00  3.690E+00  3.576E+00  3.546E+00
  3.602E+00  3.713E+00  3.830E+00  3.885E+00  3.966E+00

>END
