# Supplementary material for: 3D structure of the Campi Flegrei caldera central sector reconstructed through short-period magnetotelluric imaging
Source: Sci Rep. 2022 Dec 2;12:20802. doi: 10.1038/s41598-022-24998-6 (PMC9716173; doi:10.1038/s41598-022-24998-6)
Supplement: Supplementary file 12 — Supplementary Information 12. [file 41598_2022_24998_MOESM12_ESM.zip › WFLEB43.edi]

>HEAD

    DATAID=01-Solfatara
    FILEBY=anton
    FILEDATE=2021/07/15
    LAT=40:49:38.466
    LONG=14:08:18.924
    STDVERS="SEG 1.0"
    PROGVERS="MT-Corrector 5.4"
    PROGDATE=2015/11/23
    EMPTY=1.000E+32

>INFO

>=DEFINEMEAS

    REFLAT=40:49:38.466
    REFLONG=14:08:18.924

>HMEAS ID=101.001 CHTYPE=HX
>HMEAS ID=102.001 CHTYPE=HY
>HMEAS ID=103.001 CHTYPE=HZ
>EMEAS ID=104.001 CHTYPE=EX
>EMEAS ID=105.001 CHTYPE=EY
>HMEAS ID=201.001 CHTYPE=HX
>HMEAS ID=202.001 CHTYPE=HY
>HMEAS ID=203.001 CHTYPE=HZ
>EMEAS ID=204.001 CHTYPE=EX
>EMEAS ID=205.001 CHTYPE=EY

>=MTSECT

    SECTID=SPLINE
    NFREQ=36
    HX=101.001
    HY=102.001
    HZ=103.001
    EX=104.001
    EY=105.001

>!**** FREQUENCIES ****!
>FREQ // 36
  2.512E+01  2.154E+01  1.848E+01  1.585E+01  1.359E+01  1.166E+01  1.000E+01
  8.577E+00  7.356E+00  6.310E+00  5.412E+00  4.642E+00  3.981E+00  3.415E+00
  2.929E+00  2.512E+00  2.154E+00  1.848E+00  1.585E+00  1.359E+00  1.166E+00
  1.000E+00  8.577E-01  7.356E-01  6.310E-01  5.412E-01  4.642E-01  3.981E-01
  3.415E-01  2.929E-01  2.512E-01  2.154E-01  1.848E-01  1.585E-01  1.359E-01
  1.166E-01

>!**** ROTATION ANGLES ****!
>ZROT NFREQ=36 // 36
  0.000E+00  0.000E+00  0.000E+00  0.000E+00  0.000E+00  0.000E+00  0.000E+00
  0.000E+00  0.000E+00  0.000E+00  0.000E+00  0.000E+00  0.000E+00  0.000E+00
  0.000E+00  0.000E+00  0.000E+00  0.000E+00  0.000E+00  0.000E+00  0.000E+00
  0.000E+00  0.000E+00  0.000E+00  0.000E+00  0.000E+00  0.000E+00  0.000E+00
  0.000E+00  0.000E+00  0.000E+00  0.000E+00  0.000E+00  0.000E+00  0.000E+00
  0.000E+00

>!**** IMPEDANCES ****!
>ZXXR NFREQ=36 ROT=ZROT // 36
  7.991E+01  7.825E+01  7.637E+01  7.423E+01  7.176E+01  6.890E+01  6.559E+01
  6.180E+01  5.753E+01  5.283E+01  4.780E+01  4.256E+01  3.728E+01  3.214E+01
  2.728E+01  2.284E+01  1.888E+01  1.545E+01  1.255E+01  1.012E+01  8.115E+00
  6.461E+00  5.090E+00  3.946E+00  2.980E+00  2.159E+00  1.458E+00  8.644E-01
  3.685E-01 -3.359E-02 -3.462E-01 -5.750E-01 -7.286E-01 -8.178E-01 -8.548E-01
 -8.522E-01
>ZXXI NFREQ=36 ROT=ZROT // 36
  5.456E+00  9.468E+00  1.334E+01  1.709E+01  2.069E+01  2.413E+01  2.734E+01
  3.024E+01  3.274E+01  3.471E+01  3.607E+01  3.675E+01  3.670E+01  3.594E+01
  3.455E+01  3.263E+01  3.030E+01  2.771E+01  2.500E+01  2.228E+01  1.965E+01
  1.717E+01  1.490E+01  1.284E+01  1.102E+01  9.409E+00  8.005E+00  6.784E+00
  5.723E+00  4.802E+00  4.002E+00  3.308E+00  2.711E+00  2.199E+00  1.766E+00
  1.402E+00
>ZXX.VAR NFREQ=36 ROT=ZROT // 36
  2.233E+01  1.644E+01  1.039E+01  4.902E+00  2.092E+00  1.110E+00  1.163E+00
  1.912E+00  2.883E+00  4.488E+00  4.745E+00  4.538E+00  3.805E+00  2.795E+00
  1.773E+00  9.829E-01  4.809E-01  2.457E-01  1.174E-01  7.521E-02  4.578E-02
  2.830E-02  2.019E-02  1.976E-02  2.436E-02  2.784E-02  2.558E-02  2.017E-02
  1.838E-02  2.312E-02  3.001E-02  3.404E-02  3.072E-02  2.173E-02  1.489E-02
  9.212E-03
>ZXYR NFREQ=36 ROT=ZROT // 36
  2.103E+01  2.111E+01  2.105E+01  2.084E+01  2.046E+01  1.988E+01  1.910E+01
  1.810E+01  1.688E+01  1.547E+01  1.390E+01  1.222E+01  1.050E+01  8.794E+00
  7.168E+00  5.671E+00  4.338E+00  3.189E+00  2.227E+00  1.443E+00  8.211E-01
  3.383E-01 -2.905E-02 -3.038E-01 -5.068E-01 -6.557E-01 -7.650E-01 -8.461E-01
 -9.078E-01 -9.567E-01 -9.974E-01 -1.033E+00 -1.067E+00 -1.099E+00 -1.132E+00
 -1.165E+00
>ZXYI NFREQ=36 ROT=ZROT // 36
 -4.287E+00 -2.633E+00 -9.873E-01  6.430E-01  2.246E+00  3.803E+00  5.286E+00
  6.659E+00  7.882E+00  8.912E+00  9.712E+00  1.025E+01  1.053E+01  1.054E+01
  1.032E+01  9.906E+00  9.341E+00  8.680E+00  7.971E+00  7.256E+00  6.570E+00
  5.934E+00  5.365E+00  4.869E+00  4.448E+00  4.100E+00  3.822E+00  3.607E+00
  3.448E+00  3.340E+00  3.274E+00  3.243E+00  3.240E+00  3.258E+00  3.289E+00
  3.327E+00
>ZXY.VAR NFREQ=36 ROT=ZROT // 36
  2.007E+00  1.462E+00  9.219E-01  4.472E-01  2.220E-01  1.528E-01  1.854E-01
  3.176E-01  4.815E-01  8.297E-01  9.787E-01  1.065E+00  1.037E+00  9.179E-01
  7.169E-01  4.853E-01  2.771E-01  1.451E-01  4.259E-02  2.004E-02  1.472E-02
  2.181E-02  3.985E-02  6.397E-02  8.489E-02  1.041E-01  1.163E-01  1.394E-01
  1.424E-01  1.338E-01  1.145E-01  1.077E-01  1.289E-01  2.009E-01  3.209E-01
  4.594E-01
>ZYXR NFREQ=36 ROT=ZROT // 36
 -2.651E+01 -2.607E+01 -2.554E+01 -2.490E+01 -2.412E+01 -2.320E+01 -2.211E+01
 -2.083E+01 -1.939E+01 -1.778E+01 -1.605E+01 -1.424E+01 -1.241E+01 -1.062E+01
 -8.913E+00 -7.346E+00 -5.948E+00 -4.735E+00 -3.712E+00 -2.870E+00 -2.191E+00
 -1.655E+00 -1.239E+00 -9.201E-01 -6.783E-01 -4.963E-01 -3.598E-01 -2.576E-01
 -1.807E-01 -1.228E-01 -7.905E-02 -4.594E-02 -2.098E-02 -2.379E-03  1.121E-02
  2.081E-02
>ZYXI NFREQ=36 ROT=ZROT // 36
  2.364E-01 -1.316E+00 -2.822E+00 -4.280E+00 -5.685E+00 -7.023E+00 -8.273E+00
 -9.406E+00 -1.039E+01 -1.118E+01 -1.175E+01 -1.208E+01 -1.216E+01 -1.199E+01
 -1.160E+01 -1.101E+01 -1.029E+01 -9.465E+00 -8.591E+00 -7.706E+00 -6.842E+00
 -6.024E+00 -5.266E+00 -4.576E+00 -3.958E+00 -3.410E+00 -2.929E+00 -2.510E+00
 -2.146E+00 -1.832E+00 -1.561E+00 -1.329E+00 -1.131E+00 -9.608E-01 -8.161E-01
 -6.928E-01
>ZYX.VAR NFREQ=36 ROT=ZROT // 36
  2.677E+00  1.966E+00  1.231E+00  5.708E-01  2.427E-01  1.359E-01  1.548E-01
  2.613E-01  3.865E-01  5.818E-01  6.130E-01  5.956E-01  5.157E-01  3.968E-01
  2.661E-01  1.550E-01  7.588E-02  3.646E-02  1.618E-02  1.215E-02  1.092E-02
  1.006E-02  8.258E-03  6.014E-03  4.033E-03  2.509E-03  1.557E-03  8.976E-04
  6.655E-04  6.548E-04  7.797E-04  1.245E-03  1.995E-03  2.826E-03  3.465E-03
  3.153E-03
>ZYYR NFREQ=36 ROT=ZROT // 36
  8.505E+00  8.379E+00  8.221E+00  8.024E+00  7.782E+00  7.491E+00  7.142E+00
  6.735E+00  6.270E+00  5.751E+00  5.191E+00  4.604E+00  4.009E+00  3.425E+00
  2.870E+00  2.360E+00  1.904E+00  1.509E+00  1.177E+00  9.039E-01  6.852E-01
  5.138E-01  3.821E-01  2.828E-01  2.092E-01  1.556E-01  1.171E-01  8.994E-02
  7.094E-02  5.777E-02  4.863E-02  4.217E-02  3.741E-02  3.365E-02  3.045E-02
  2.756E-02
>ZYYI NFREQ=36 ROT=ZROT // 36
 -2.122E-01  3.102E-01  8.179E-01  1.310E+00  1.785E+00  2.237E+00  2.659E+00
  3.042E+00  3.374E+00  3.642E+00  3.835E+00  3.948E+00  3.975E+00  3.920E+00
  3.789E+00  3.596E+00  3.354E+00  3.080E+00  2.789E+00  2.495E+00  2.209E+00
  1.939E+00  1.690E+00  1.464E+00  1.263E+00  1.086E+00  9.313E-01  7.969E-01
  6.805E-01  5.800E-01  4.933E-01  4.186E-01  3.545E-01  2.997E-01  2.529E-01
  2.133E-01
>ZYY.VAR NFREQ=36 ROT=ZROT // 36
  3.396E-01  2.812E-01  2.054E-01  1.239E-01  6.866E-02  4.316E-02  4.174E-02
  5.301E-02  6.397E-02  8.127E-02  8.109E-02  7.954E-02  7.172E-02  5.581E-02
  3.811E-02  2.443E-02  1.525E-02  1.045E-02  8.283E-03  7.113E-03  6.500E-03
  5.760E-03  4.658E-03  3.581E-03  3.647E-03  4.976E-03  6.263E-03  7.633E-03
  6.112E-03  5.329E-03  6.152E-03  9.985E-03  1.529E-02  1.943E-02  2.087E-02
  1.698E-02
>ZDETR NFREQ=36 ROT=ZROT // 36
  3.520E+01  3.475E+01  3.416E+01  3.341E+01  3.247E+01  3.131E+01  2.990E+01
  2.823E+01  2.628E+01  2.407E+01  2.164E+01  1.906E+01  1.639E+01  1.373E+01
  1.117E+01  8.807E+00  6.711E+00  4.948E+00  3.555E+00  2.552E+00  1.936E+00
  1.683E+00  1.751E+00  2.081E+00  2.586E+00  3.143E+00  3.578E+00  3.699E+00
  3.392E+00  2.743E+00  1.975E+00  1.267E+00  6.933E-01  2.580E-01 -6.817E-02
 -3.160E-01
>ZDETI NFREQ=36 ROT=ZROT // 36
 -1.285E+00  8.562E-01  2.945E+00  4.982E+00  6.959E+00  8.861E+00  1.066E+01
  1.232E+01  1.379E+01  1.503E+01  1.598E+01  1.661E+01  1.688E+01  1.678E+01
  1.635E+01  1.560E+01  1.461E+01  1.343E+01  1.215E+01  1.084E+01  9.559E+00
  8.350E+00  7.219E+00  6.134E+00  5.030E+00  3.826E+00  2.475E+00  1.030E+00
 -3.128E-01 -1.305E+00 -1.874E+00 -2.099E+00 -2.104E+00 -1.991E+00 -1.822E+00
 -1.627E+00
>ZDET.VAR NFREQ=36 ROT=ZROT // 36
  7.686E+00  5.713E+00  3.654E+00  1.768E+00  7.885E-01  4.431E-01  4.732E-01
  7.685E-01  1.143E+00  1.806E+00  1.963E+00  1.959E+00  1.735E+00  1.377E+00
  9.647E-01  6.065E-01  3.483E-01  2.061E-01  1.078E-01  6.417E-02  3.646E-02
  2.409E-02  2.188E-02  2.761E-02  3.890E-02  5.091E-02  5.489E-02  5.617E-02
  4.943E-02  4.497E-02  4.191E-02  4.263E-02  5.017E-02  6.931E-02  9.607E-02
  1.101E-01

>!**** ROTATION ANGLES ****!
>RHOROT NFREQ=36 // 36
  0.000E+00  0.000E+00  0.000E+00  0.000E+00  0.000E+00  0.000E+00  0.000E+00
  0.000E+00  0.000E+00  0.000E+00  0.000E+00  0.000E+00  0.000E+00  0.000E+00
  0.000E+00  0.000E+00  0.000E+00  0.000E+00  0.000E+00  0.000E+00  0.000E+00
  0.000E+00  0.000E+00  0.000E+00  0.000E+00  0.000E+00  0.000E+00  0.000E+00
  0.000E+00  0.000E+00  0.000E+00  0.000E+00  0.000E+00  0.000E+00  0.000E+00
  0.000E+00

>!**** APPARENT RESISTIVITIES AND PHASES ****!
>RHOXY NFREQ=36 ROT=RHOROT // 36
  3.668E+00  4.202E+00  4.808E+00  5.487E+00  6.233E+00  7.031E+00  7.856E+00
  8.672E+00  9.438E+00  1.010E+01  1.063E+01  1.097E+01  1.111E+01  1.104E+01
  1.079E+01  1.037E+01  9.847E+00  9.255E+00  8.643E+00  8.054E+00  7.519E+00
  7.066E+00  6.711E+00  6.469E+00  6.352E+00  6.372E+00  6.546E+00  6.894E+00
  7.447E+00  8.242E+00  9.325E+00  1.075E+01  1.260E+01  1.492E+01  1.780E+01
  2.131E+01
>PHSXY NFREQ=36 ROT=RHOROT // 36
 -1.152E+01 -7.109E+00 -2.685E+00  1.767E+00  6.265E+00  1.083E+01  1.547E+01
  2.020E+01  2.503E+01  2.994E+01  3.494E+01  4.000E+01  4.508E+01  5.017E+01
  5.523E+01  6.021E+01  6.509E+01  6.983E+01  7.439E+01  7.875E+01  8.288E+01
  8.674E+01  9.031E+01  9.357E+01  9.650E+01  9.909E+01  1.013E+02  1.032E+02
  1.047E+02  1.060E+02  1.069E+02  1.077E+02  1.082E+02  1.086E+02  1.090E+02
  1.093E+02
>RHOXY.ERR NFREQ=36 ROT=RHOROT // 36
  3.962E-02  3.422E-02  2.754E-02  1.948E-02  1.395E-02  1.178E-02  1.324E-02
  1.776E-02  2.258E-02  3.078E-02  3.511E-02  3.884E-02  4.107E-02  4.183E-02
  4.042E-02  3.670E-02  3.084E-02  2.494E-02  1.518E-02  1.167E-02  1.118E-02
  1.513E-02  2.256E-02  3.128E-02  3.908E-02  4.645E-02  5.215E-02  5.979E-02
  6.268E-02  6.236E-02  5.871E-02  5.728E-02  6.235E-02  7.657E-02  9.467E-02
  1.107E-01
>PHSXY.ERR NFREQ=36 ROT=RHOROT // 36
  5.350E+00  4.606E+00  3.692E+00  2.599E+00  1.855E+00  1.565E+00  1.761E+00
  2.368E+00  3.018E+00  4.135E+00  4.728E+00  5.242E+00  5.550E+00  5.656E+00
  5.461E+00  4.947E+00  4.142E+00  3.338E+00  2.021E+00  1.550E+00  1.485E+00
  2.013E+00  3.016E+00  4.202E+00  5.276E+00  6.298E+00  7.095E+00  8.173E+00
  8.584E+00  8.538E+00  8.019E+00  7.817E+00  8.537E+00  1.058E+01  1.322E+01
  1.563E+01
>RHOYX NFREQ=36 ROT=RHOROT // 36
  5.594E+00  6.326E+00  7.146E+00  8.053E+00  9.038E+00  1.008E+01  1.114E+01
  1.218E+01  1.315E+01  1.398E+01  1.463E+01  1.503E+01  1.517E+01  1.502E+01
  1.461E+01  1.396E+01  1.311E+01  1.212E+01  1.105E+01  9.948E+00  8.855E+00
  7.806E+00  6.824E+00  5.924E+00  5.112E+00  4.390E+00  3.753E+00  3.198E+00
  2.717E+00  2.302E+00  1.946E+00  1.642E+00  1.384E+00  1.165E+00  9.800E-01
  8.241E-01
>PHSYX NFREQ=36 ROT=RHOROT // 36
 -1.805E+02 -1.771E+02 -1.737E+02 -1.702E+02 -1.667E+02 -1.632E+02 -1.595E+02
 -1.557E+02 -1.518E+02 -1.478E+02 -1.438E+02 -1.397E+02 -1.356E+02 -1.315E+02
 -1.275E+02 -1.237E+02 -1.200E+02 -1.166E+02 -1.134E+02 -1.104E+02 -1.078E+02
 -1.054E+02 -1.032E+02 -1.014E+02 -9.972E+01 -9.828E+01 -9.700E+01 -9.586E+01
 -9.481E+01 -9.384E+01 -9.290E+01 -9.198E+01 -9.106E+01 -9.014E+01 -8.921E+01
 -8.828E+01
>RHOYX.ERR NFREQ=36 ROT=RHOROT // 36
  3.711E-02  3.238E-02  2.612E-02  1.818E-02  1.212E-02  9.291E-03  1.018E-02
  1.363E-02  1.719E-02  2.202E-02  2.384E-02  2.502E-02  2.502E-02  2.383E-02
  2.140E-02  1.807E-02  1.412E-02  1.101E-02  8.307E-03  8.193E-03  8.886E-03
  9.807E-03  1.026E-02  1.014E-02  9.659E-03  8.880E-03  8.171E-03  7.262E-03
  7.326E-03  8.518E-03  1.090E-02  1.614E-02  2.393E-02  3.333E-02  4.320E-02
  4.838E-02
>PHSYX.ERR NFREQ=36 ROT=RHOROT // 36
  5.003E+00  4.354E+00  3.499E+00  2.423E+00  1.611E+00  1.232E+00  1.351E+00
  1.812E+00  2.291E+00  2.943E+00  3.189E+00  3.349E+00  3.350E+00  3.187E+00
  2.858E+00  2.410E+00  1.878E+00  1.462E+00  1.101E+00  1.086E+00  1.178E+00
  1.301E+00  1.361E+00  1.346E+00  1.281E+00  1.178E+00  1.083E+00  9.621E-01
  9.706E-01  1.129E+00  1.447E+00  2.150E+00  3.201E+00  4.484E+00  5.847E+00
  6.567E+00
>RHODET NFREQ=36 ROT=RHOROT // 36
  9.881E+00  1.122E+01  1.273E+01  1.440E+01  1.623E+01  1.817E+01  2.016E+01
  2.212E+01  2.395E+01  2.553E+01  2.675E+01  2.753E+01  2.780E+01  2.754E+01
  2.678E+01  2.556E+01  2.399E+01  2.218E+01  2.023E+01  1.825E+01  1.632E+01
  1.451E+01  1.287E+01  1.141E+01  1.014E+01  9.061E+00  8.155E+00  7.407E+00
  6.796E+00  6.301E+00  5.902E+00  5.578E+00  5.312E+00  5.088E+00  4.893E+00
  4.714E+00
>PHSDET NFREQ=36 ROT=RHOROT // 36
 -2.090E+00  1.411E+00  4.928E+00  8.480E+00  1.210E+01  1.580E+01  1.962E+01
  2.358E+01  2.770E+01  3.199E+01  3.645E+01  4.107E+01  4.584E+01  5.072E+01
  5.565E+01  6.056E+01  6.532E+01  6.978E+01  7.369E+01  7.675E+01  7.855E+01
  7.860E+01  7.636E+01  7.126E+01  6.279E+01  5.059E+01  3.467E+01  1.555E+01
 -5.269E+00 -2.544E+01 -4.349E+01 -5.889E+01 -7.176E+01 -8.262E+01 -9.214E+01
 -1.010E+02
>RHODET.ERR NFREQ=36 ROT=RHOROT // 36
  4.704E-02  4.123E-02  3.358E-02  2.385E-02  1.627E-02  1.247E-02  1.321E-02
  1.731E-02  2.185E-02  2.861E-02  3.141E-02  3.336E-02  3.373E-02  3.261E-02
  2.994E-02  2.629E-02  2.226E-02  1.926E-02  1.578E-02  1.386E-02  1.194E-02
  1.112E-02  1.215E-02  1.561E-02  2.116E-02  2.755E-02  3.246E-02  3.710E-02
  3.919E-02  4.185E-02  4.500E-02  5.025E-02  5.998E-02  7.701E-02  9.858E-02
  1.150E-01
>PHSDET.ERR NFREQ=36 ROT=RHOROT // 36
  6.380E+00  5.573E+00  4.518E+00  3.190E+00  2.167E+00  1.658E+00  1.756E+00
  2.307E+00  2.919E+00  3.838E+00  4.221E+00  4.488E+00  4.539E+00  4.385E+00
  4.020E+00  3.522E+00  2.975E+00  2.570E+00  2.102E+00  1.843E+00  1.586E+00
  1.477E+00  1.614E+00  2.079E+00  2.826E+00  3.693E+00  4.365E+00  5.003E+00
  5.291E+00  5.659E+00  6.096E+00  6.829E+00  8.200E+00  1.064E+01  1.381E+01
  1.627E+01

>END
