# Supplementary material for: 3D structure of the Campi Flegrei caldera central sector reconstructed through short-period magnetotelluric imaging
Source: Sci Rep. 2022 Dec 2;12:20802. doi: 10.1038/s41598-022-24998-6 (PMC9716173; doi:10.1038/s41598-022-24998-6)
Supplement: Supplementary file 12 — Supplementary Information 12. [file 41598_2022_24998_MOESM12_ESM.zip › WFLEB44.edi]

>HEAD

    DATAID=02-Astroni
    FILEBY=anton
    FILEDATE=2021/07/15
    STDVERS="SEG 1.0"
    PROGVERS="MT-Corrector 5.4"
    PROGDATE=2015/11/23
    EMPTY=1.000E+32

>INFO

>=DEFINEMEAS

>HMEAS ID=101.001 CHTYPE=HX
>HMEAS ID=102.001 CHTYPE=HY
>HMEAS ID=103.001 CHTYPE=HZ
>EMEAS ID=104.001 CHTYPE=EX
>EMEAS ID=105.001 CHTYPE=EY
>HMEAS ID=201.001 CHTYPE=HX
>HMEAS ID=202.001 CHTYPE=HY
>HMEAS ID=203.001 CHTYPE=HZ
>EMEAS ID=204.001 CHTYPE=EX
>EMEAS ID=205.001 CHTYPE=EY

>=MTSECT

    SECTID=SPLINE
    NFREQ=36
    HX=101.001
    HY=102.001
    HZ=103.001
    EX=104.001
    EY=105.001

>!**** FREQUENCIES ****!
>FREQ // 36
  2.512E+01  2.154E+01  1.848E+01  1.585E+01  1.359E+01  1.166E+01  1.000E+01
  8.577E+00  7.356E+00  6.310E+00  5.412E+00  4.642E+00  3.981E+00  3.415E+00
  2.929E+00  2.512E+00  2.154E+00  1.848E+00  1.585E+00  1.359E+00  1.166E+00
  1.000E+00  8.577E-01  7.356E-01  6.310E-01  5.412E-01  4.642E-01  3.981E-01
  3.415E-01  2.929E-01  2.512E-01  2.154E-01  1.848E-01  1.585E-01  1.359E-01
  1.166E-01

>!**** ROTATION ANGLES ****!
>ZROT NFREQ=36 // 36
  0.000E+00  0.000E+00  0.000E+00  0.000E+00  0.000E+00  0.000E+00  0.000E+00
  0.000E+00  0.000E+00  0.000E+00  0.000E+00  0.000E+00  0.000E+00  0.000E+00
  0.000E+00  0.000E+00  0.000E+00  0.000E+00  0.000E+00  0.000E+00  0.000E+00
  0.000E+00  0.000E+00  0.000E+00  0.000E+00  0.000E+00  0.000E+00  0.000E+00
  0.000E+00  0.000E+00  0.000E+00  0.000E+00  0.000E+00  0.000E+00  0.000E+00
  0.000E+00

>!**** IMPEDANCES ****!
>ZXYR NFREQ=36 ROT=ZROT // 36
  6.673E+01  6.476E+01  6.280E+01  6.080E+01  5.870E+01  5.645E+01  5.400E+01
  5.131E+01  4.838E+01  4.522E+01  4.186E+01  3.838E+01  3.486E+01  3.138E+01
  2.804E+01  2.490E+01  2.203E+01  1.946E+01  1.720E+01  1.525E+01  1.360E+01
  1.222E+01  1.108E+01  1.016E+01  9.444E+00  8.907E+00  8.540E+00  8.334E+00
  8.285E+00  8.387E+00  8.634E+00  9.016E+00  9.521E+00  1.013E+01  1.080E+01
  1.152E+01
>ZXYI NFREQ=36 ROT=ZROT // 36
  3.342E+01  3.377E+01  3.409E+01  3.438E+01  3.463E+01  3.485E+01  3.500E+01
  3.504E+01  3.495E+01  3.466E+01  3.415E+01  3.337E+01  3.231E+01  3.097E+01
  2.938E+01  2.758E+01  2.561E+01  2.354E+01  2.143E+01  1.934E+01  1.731E+01
  1.541E+01  1.366E+01  1.210E+01  1.073E+01  9.552E+00  8.557E+00  7.729E+00
  7.042E+00  6.469E+00  5.980E+00  5.547E+00  5.137E+00  4.722E+00  4.275E+00
  3.778E+00
>ZXY.VAR NFREQ=36 ROT=ZROT // 36
  3.094E+01  2.823E+01  2.530E+01  2.119E+01  1.696E+01  1.418E+01  1.437E+01
  1.955E+01  2.721E+01  4.995E+01  5.914E+01  6.488E+01  6.548E+01  6.269E+01
  6.091E+01  6.383E+01  7.374E+01  8.391E+01  1.061E+02  9.518E+01  7.409E+01
  4.992E+01  3.186E+01  2.235E+01  1.972E+01  2.221E+01  2.578E+01  3.930E+01
  4.935E+01  6.043E+01  6.461E+01  5.850E+01  4.801E+01  4.366E+01  4.734E+01
  6.225E+01
>ZYXR NFREQ=36 ROT=ZROT // 36
 -1.414E+01 -1.378E+01 -1.339E+01 -1.296E+01 -1.247E+01 -1.191E+01 -1.128E+01
 -1.057E+01 -9.796E+00 -8.969E+00 -8.117E+00 -7.266E+00 -6.441E+00 -5.663E+00
 -4.944E+00 -4.292E+00 -3.711E+00 -3.199E+00 -2.752E+00 -2.367E+00 -2.037E+00
 -1.756E+00 -1.519E+00 -1.320E+00 -1.155E+00 -1.018E+00 -9.063E-01 -8.161E-01
 -7.441E-01 -6.869E-01 -6.411E-01 -6.036E-01 -5.717E-01 -5.432E-01 -5.168E-01
  1.000E+32
>ZYXI NFREQ=36 ROT=ZROT // 36
 -2.609E+00 -3.249E+00 -3.862E+00 -4.449E+00 -5.003E+00 -5.518E+00 -5.980E+00
 -6.374E+00 -6.686E+00 -6.903E+00 -7.020E+00 -7.036E+00 -6.961E+00 -6.806E+00
 -6.588E+00 -6.322E+00 -6.024E+00 -5.705E+00 -5.376E+00 -5.046E+00 -4.720E+00
 -4.402E+00 -4.097E+00 -3.806E+00 -3.530E+00 -3.272E+00 -3.032E+00 -2.809E+00
 -2.603E+00 -2.413E+00 -2.239E+00 -2.078E+00 -1.929E+00 -1.791E+00 -1.663E+00
  1.000E+32
>ZYX.VAR NFREQ=36 ROT=ZROT // 36
  3.733E+01  3.738E+01  3.555E+01  3.049E+01  2.276E+01  1.674E+01  1.323E+01
  1.153E+01  1.103E+01  9.550E+00  7.493E+00  5.441E+00  3.768E+00  3.046E+00
  3.100E+00  3.795E+00  4.970E+00  5.653E+00  5.208E+00  3.700E+00  2.215E+00
  1.371E+00  1.075E+00  1.055E+00  1.124E+00  1.131E+00  9.868E-01  7.417E-01
  5.776E-01  4.466E-01  3.525E-01  2.744E-01  2.110E-01  1.716E-01  1.414E-01
  1.000E+32

>!**** ROTATION ANGLES ****!
>RHOROT NFREQ=36 // 36
  0.000E+00  0.000E+00  0.000E+00  0.000E+00  0.000E+00  0.000E+00  0.000E+00
  0.000E+00  0.000E+00  0.000E+00  0.000E+00  0.000E+00  0.000E+00  0.000E+00
  0.000E+00  0.000E+00  0.000E+00  0.000E+00  0.000E+00  0.000E+00  0.000E+00
  0.000E+00  0.000E+00  0.000E+00  0.000E+00  0.000E+00  0.000E+00  0.000E+00
  0.000E+00  0.000E+00  0.000E+00  0.000E+00  0.000E+00  0.000E+00  0.000E+00
  0.000E+00

>!**** APPARENT RESISTIVITIES AND PHASES ****!
>RHOXY NFREQ=36 ROT=RHOROT // 36
  4.434E+01  4.952E+01  5.526E+01  6.155E+01  6.834E+01  7.549E+01  8.280E+01
  9.003E+01  9.685E+01  1.029E+02  1.079E+02  1.115E+02  1.135E+02  1.139E+02
  1.126E+02  1.099E+02  1.060E+02  1.010E+02  9.530E+01  8.924E+01  8.314E+01
  7.734E+01  7.216E+01  6.788E+01  6.476E+01  6.304E+01  6.298E+01  6.490E+01
  6.925E+01  7.661E+01  8.783E+01  1.040E+02  1.267E+02  1.575E+02  1.986E+02
  2.521E+02
>PHSXY NFREQ=36 ROT=RHOROT // 36
  2.661E+01  2.754E+01  2.849E+01  2.949E+01  3.054E+01  3.169E+01  3.295E+01
  3.433E+01  3.584E+01  3.747E+01  3.920E+01  4.100E+01  4.283E+01  4.463E+01
  4.634E+01  4.792E+01  4.929E+01  5.042E+01  5.124E+01  5.173E+01  5.185E+01
  5.160E+01  5.097E+01  4.997E+01  4.864E+01  4.700E+01  4.506E+01  4.284E+01
  4.036E+01  3.764E+01  3.471E+01  3.160E+01  2.835E+01  2.500E+01  2.159E+01
  1.816E+01
>RHOXY.ERR NFREQ=36 ROT=RHOROT // 36
  4.462E-02  4.357E-02  4.219E-02  3.956E-02  3.635E-02  3.418E-02  3.545E-02
  4.265E-02  5.208E-02  7.302E-02  8.330E-02  9.220E-02  9.874E-02  1.038E-01
  1.107E-01  1.229E-01  1.436E-01  1.670E-01  2.042E-01  2.145E-01  2.120E-01
  1.966E-01  1.776E-01  1.667E-01  1.725E-01  1.974E-01  2.259E-01  2.860E-01
  3.268E-01  3.631E-01  3.757E-01  3.585E-01  3.245E-01  3.035E-01  3.038E-01
  3.288E-01
>PHSXY.ERR NFREQ=36 ROT=RHOROT // 36
  6.043E+00  5.897E+00  5.706E+00  5.342E+00  4.898E+00  4.600E+00  4.776E+00
  5.769E+00  7.086E+00  1.006E+01  1.155E+01  1.286E+01  1.383E+01  1.459E+01
  1.562E+01  1.749E+01  2.071E+01  2.449E+01  3.074E+01  3.253E+01  3.210E+01
  2.944E+01  2.623E+01  2.443E+01  2.538E+01  2.957E+01  3.455E+01  4.591E+01
  5.437E+01  6.253E+01  6.553E+01  6.145E+01  5.386E+01  4.944E+01  4.951E+01
  5.480E+01
>RHOYX NFREQ=36 ROT=RHOROT // 36
  1.646E+00  1.861E+00  2.103E+00  2.369E+00  2.657E+00  2.957E+00  3.260E+00
  3.554E+00  3.824E+00  4.061E+00  4.256E+00  4.408E+00  4.519E+00  4.592E+00
  4.633E+00  4.650E+00  4.647E+00  4.630E+00  4.603E+00  4.570E+00  4.533E+00
  4.493E+00  4.452E+00  4.412E+00  4.373E+00  4.340E+00  4.314E+00  4.298E+00
  4.293E+00  4.300E+00  4.318E+00  4.345E+00  4.380E+00  4.420E+00  4.463E+00
  1.000E+32
>PHSYX NFREQ=36 ROT=RHOROT // 36
 -1.695E+02 -1.667E+02 -1.639E+02 -1.611E+02 -1.581E+02 -1.552E+02 -1.521E+02
 -1.489E+02 -1.457E+02 -1.424E+02 -1.391E+02 -1.359E+02 -1.328E+02 -1.298E+02
 -1.269E+02 -1.242E+02 -1.216E+02 -1.193E+02 -1.171E+02 -1.151E+02 -1.133E+02
 -1.117E+02 -1.103E+02 -1.091E+02 -1.081E+02 -1.073E+02 -1.066E+02 -1.062E+02
 -1.060E+02 -1.059E+02 -1.060E+02 -1.062E+02 -1.065E+02 -1.069E+02 -1.073E+02
  1.000E+32
>RHOYX.ERR NFREQ=36 ROT=RHOROT // 36
  2.282E-01  2.314E-01  2.295E-01  2.178E-01  1.945E-01  1.730E-01  1.594E-01
  1.544E-01  1.570E-01  1.533E-01  1.440E-01  1.312E-01  1.174E-01  1.133E-01
  1.223E-01  1.440E-01  1.747E-01  1.987E-01  2.057E-01  1.897E-01  1.618E-01
  1.398E-01  1.347E-01  1.440E-01  1.597E-01  1.723E-01  1.741E-01  1.643E-01
  1.573E-01  1.499E-01  1.440E-01  1.373E-01  1.300E-01  1.263E-01  1.234E-01
  1.000E+32
>PHSYX.ERR NFREQ=36 ROT=RHOROT // 36
  3.498E+01  3.555E+01  3.521E+01  3.311E+01  2.908E+01  2.546E+01  2.324E+01
  2.243E+01  2.285E+01  2.226E+01  2.078E+01  1.877E+01  1.664E+01  1.603E+01
  1.739E+01  2.077E+01  2.575E+01  2.979E+01  3.100E+01  2.825E+01  2.363E+01
  2.012E+01  1.932E+01  2.077E+01  2.329E+01  2.536E+01  2.565E+01  2.403E+01
  2.290E+01  2.171E+01  2.077E+01  1.971E+01  1.858E+01  1.801E+01  1.756E+01
  1.000E+32

>END
