# Supplementary material for: 3D structure of the Campi Flegrei caldera central sector reconstructed through short-period magnetotelluric imaging
Source: Sci Rep. 2022 Dec 2;12:20802. doi: 10.1038/s41598-022-24998-6 (PMC9716173; doi:10.1038/s41598-022-24998-6)
Supplement: Supplementary file 12 — Supplementary Information 12. [file 41598_2022_24998_MOESM12_ESM.zip › WFLEB45.edi]

>HEAD

    DATAID=07-IppodromoEst
    FILEBY=anton
    FILEDATE=2021/07/15
    STDVERS="SEG 1.0"
    PROGVERS="MT-Corrector 5.4"
    PROGDATE=2015/11/23
    EMPTY=1.000E+32

>INFO

>=DEFINEMEAS

>HMEAS ID=101.001 CHTYPE=HX
>HMEAS ID=102.001 CHTYPE=HY
>HMEAS ID=103.001 CHTYPE=HZ
>EMEAS ID=104.001 CHTYPE=EX
>EMEAS ID=105.001 CHTYPE=EY
>HMEAS ID=201.001 CHTYPE=HX
>HMEAS ID=202.001 CHTYPE=HY
>HMEAS ID=203.001 CHTYPE=HZ
>EMEAS ID=204.001 CHTYPE=EX
>EMEAS ID=205.001 CHTYPE=EY

>=MTSECT

    SECTID=SPLINE
    NFREQ=36
    HX=101.001
    HY=102.001
    HZ=103.001
    EX=104.001
    EY=105.001

>!**** FREQUENCIES ****!
>FREQ // 36
  2.512E+01  2.154E+01  1.848E+01  1.585E+01  1.359E+01  1.166E+01  1.000E+01
  8.577E+00  7.356E+00  6.310E+00  5.412E+00  4.642E+00  3.981E+00  3.415E+00
  2.929E+00  2.512E+00  2.154E+00  1.848E+00  1.585E+00  1.359E+00  1.166E+00
  1.000E+00  8.577E-01  7.356E-01  6.310E-01  5.412E-01  4.642E-01  3.981E-01
  3.415E-01  2.929E-01  2.512E-01  2.154E-01  1.848E-01  1.585E-01  1.359E-01
  1.166E-01

>!**** ROTATION ANGLES ****!
>ZROT NFREQ=36 // 36
  0.000E+00  0.000E+00  0.000E+00  0.000E+00  0.000E+00  0.000E+00  0.000E+00
  0.000E+00  0.000E+00  0.000E+00  0.000E+00  0.000E+00  0.000E+00  0.000E+00
  0.000E+00  0.000E+00  0.000E+00  0.000E+00  0.000E+00  0.000E+00  0.000E+00
  0.000E+00  0.000E+00  0.000E+00  0.000E+00  0.000E+00  0.000E+00  0.000E+00
  0.000E+00  0.000E+00  0.000E+00  0.000E+00  0.000E+00  0.000E+00  0.000E+00
  0.000E+00

>!**** IMPEDANCES ****!
>ZXYR NFREQ=36 ROT=ZROT // 36
  1.899E+01  1.917E+01  1.928E+01  1.932E+01  1.928E+01  1.914E+01  1.885E+01
  1.839E+01  1.772E+01  1.680E+01  1.563E+01  1.422E+01  1.261E+01  1.087E+01
  9.097E+00  7.378E+00  5.797E+00  4.411E+00  3.252E+00  2.325E+00  1.613E+00
  1.090E+00  7.220E-01  4.771E-01  3.260E-01  2.436E-01  2.096E-01  2.074E-01
  2.234E-01  2.467E-01  2.689E-01  2.843E-01  2.895E-01  2.839E-01  2.688E-01
  2.468E-01
>ZXYI NFREQ=36 ROT=ZROT // 36
 -3.950E-01  6.923E-01  1.805E+00  2.950E+00  4.133E+00  5.356E+00  6.612E+00
  7.881E+00  9.126E+00  1.029E+01  1.131E+01  1.210E+01  1.260E+01  1.275E+01
  1.256E+01  1.203E+01  1.123E+01  1.023E+01  9.123E+00  7.985E+00  6.883E+00
  5.862E+00  4.947E+00  4.148E+00  3.462E+00  2.880E+00  2.389E+00  1.973E+00
  1.621E+00  1.322E+00  1.065E+00  8.467E-01  6.617E-01  5.076E-01  3.818E-01
  2.814E-01
>ZXY.VAR NFREQ=36 ROT=ZROT // 36
  5.114E-01  7.280E-01  1.118E+00  1.830E+00  2.849E+00  4.003E+00  4.830E+00
  5.079E+00  4.771E+00  4.747E+00  5.791E+00  8.489E+00  1.199E+01  1.440E+01
  1.392E+01  1.036E+01  6.468E+00  4.056E+00  2.928E+00  2.856E+00  3.454E+00
  4.397E+00  5.303E+00  5.301E+00  4.154E+00  2.598E+00  1.450E+00  6.787E-01
  3.995E-01  2.628E-01  2.112E-01  2.474E-01  3.150E-01  3.716E-01  3.874E-01
  2.917E-01
>ZYXR NFREQ=36 ROT=ZROT // 36
  1.046E+02  1.015E+02  9.820E+01  9.471E+01  9.099E+01  8.700E+01  8.265E+01
  7.787E+01  7.262E+01  6.688E+01  6.069E+01  5.416E+01  4.744E+01  4.075E+01
  3.432E+01  2.837E+01  2.309E+01  1.859E+01  1.493E+01  1.210E+01  1.000E+01
  8.531E+00  7.551E+00  6.934E+00  6.568E+00  6.365E+00  6.256E+00  6.186E+00
  6.109E+00  5.979E+00  5.750E+00  5.376E+00  4.810E+00  4.012E+00  2.959E+00
  1.656E+00
>ZYXI NFREQ=36 ROT=ZROT // 36
  4.060E-01  5.697E+00  1.070E+01  1.544E+01  1.994E+01  2.420E+01  2.821E+01
  3.188E+01  3.514E+01  3.785E+01  3.988E+01  4.110E+01  4.140E+01  4.074E+01
  3.916E+01  3.675E+01  3.368E+01  3.017E+01  2.644E+01  2.271E+01  1.915E+01
  1.590E+01  1.301E+01  1.049E+01  8.314E+00  6.429E+00  4.773E+00  3.282E+00
  1.898E+00  5.760E-01 -7.133E-01 -1.980E+00 -3.210E+00 -4.365E+00 -5.380E+00
 -6.173E+00
>ZYX.VAR NFREQ=36 ROT=ZROT // 36
  4.736E+02  3.458E+02  2.210E+02  1.118E+02  5.032E+01  2.143E+01  1.035E+01
  5.985E+00  4.819E+00  6.577E+00  7.930E+00  8.921E+00  8.524E+00  7.696E+00
  7.198E+00  7.559E+00  9.282E+00  1.058E+01  1.539E+01  1.553E+01  1.446E+01
  1.139E+01  7.608E+00  4.711E+00  3.105E+00  2.917E+00  3.583E+00  9.023E+00
  1.276E+01  1.476E+01  1.281E+01  8.842E+00  6.044E+00  6.057E+00  8.237E+00
  1.290E+01

>!**** ROTATION ANGLES ****!
>RHOROT NFREQ=36 // 36
  0.000E+00  0.000E+00  0.000E+00  0.000E+00  0.000E+00  0.000E+00  0.000E+00
  0.000E+00  0.000E+00  0.000E+00  0.000E+00  0.000E+00  0.000E+00  0.000E+00
  0.000E+00  0.000E+00  0.000E+00  0.000E+00  0.000E+00  0.000E+00  0.000E+00
  0.000E+00  0.000E+00  0.000E+00  0.000E+00  0.000E+00  0.000E+00  0.000E+00
  0.000E+00  0.000E+00  0.000E+00  0.000E+00  0.000E+00  0.000E+00  0.000E+00
  0.000E+00

>!**** APPARENT RESISTIVITIES AND PHASES ****!
>RHOXY NFREQ=36 ROT=RHOROT // 36
  2.873E+00  3.415E+00  4.059E+00  4.822E+00  5.722E+00  6.774E+00  7.981E+00
  9.334E+00  1.080E+01  1.231E+01  1.375E+01  1.502E+01  1.596E+01  1.645E+01
  1.642E+01  1.586E+01  1.482E+01  1.343E+01  1.184E+01  1.018E+01  8.574E+00
  7.110E+00  5.829E+00  4.740E+00  3.834E+00  3.088E+00  2.477E+00  1.978E+00
  1.569E+00  1.234E+00  9.611E-01  7.405E-01  5.647E-01  4.269E-01  3.208E-01
  2.403E-01
>PHSXY NFREQ=36 ROT=RHOROT // 36
 -1.192E+00  2.068E+00  5.350E+00  8.681E+00  1.210E+01  1.564E+01  1.933E+01
  2.320E+01  2.725E+01  3.149E+01  3.588E+01  4.040E+01  4.497E+01  4.956E+01
  5.408E+01  5.848E+01  6.269E+01  6.667E+01  7.038E+01  7.377E+01  7.681E+01
  7.947E+01  8.170E+01  8.344E+01  8.462E+01  8.517E+01  8.498E+01  8.400E+01
  8.215E+01  7.942E+01  7.583E+01  7.144E+01  6.637E+01  6.078E+01  5.485E+01
  4.876E+01
>RHOXY.ERR NFREQ=36 ROT=RHOROT // 36
  2.282E-02  2.690E-02  3.291E-02  4.150E-02  5.103E-02  5.974E-02  6.507E-02
  6.657E-02  6.483E-02  6.539E-02  7.342E-02  9.092E-02  1.118E-01  1.290E-01
  1.365E-01  1.299E-01  1.156E-01  1.045E-01  1.023E-01  1.166E-01  1.481E-01
  1.929E-01  2.449E-01  2.860E-01  3.012E-01  2.887E-01  2.640E-01  2.236E-01
  2.097E-01  2.073E-01  2.251E-01  2.884E-01  3.803E-01  4.817E-01  5.767E-01
  6.109E-01
>PHSXY.ERR NFREQ=36 ROT=RHOROT // 36
  3.051E+00  3.605E+00  4.426E+00  5.609E+00  6.939E+00  8.165E+00  8.923E+00
  9.137E+00  8.890E+00  8.969E+00  1.012E+01  1.267E+01  1.579E+01  1.843E+01
  1.960E+01  1.856E+01  1.636E+01  1.469E+01  1.435E+01  1.652E+01  2.142E+01
  2.880E+01  3.801E+01  4.590E+01  4.897E+01  4.645E+01  4.160E+01  3.414E+01
  3.169E+01  3.128E+01  3.441E+01  4.638E+01  6.666E+01  9.566E+01  1.409E+02
  1.836E+02
>RHOYX NFREQ=36 ROT=RHOROT // 36
  8.713E+01  9.593E+01  1.056E+02  1.162E+02  1.277E+02  1.399E+02  1.525E+02
  1.651E+02  1.769E+02  1.872E+02  1.949E+02  1.991E+02  1.992E+02  1.945E+02
  1.852E+02  1.716E+02  1.548E+02  1.359E+02  1.163E+02  9.738E+01  8.009E+01
  6.512E+01  5.276E+01  4.299E+01  3.558E+01  3.025E+01  2.668E+01  2.463E+01
  2.397E+01  2.464E+01  2.673E+01  3.047E+01  3.620E+01  4.437E+01  5.547E+01
  7.006E+01
>PHSYX NFREQ=36 ROT=RHOROT // 36
  2.224E-01  3.213E+00  6.218E+00  9.258E+00  1.236E+01  1.555E+01  1.884E+01
  2.227E+01  2.582E+01  2.951E+01  3.331E+01  3.719E+01  4.111E+01  4.499E+01
  4.877E+01  5.233E+01  5.557E+01  5.836E+01  6.054E+01  6.195E+01  6.242E+01
  6.178E+01  5.987E+01  5.653E+01  5.169E+01  4.529E+01  3.734E+01  2.795E+01
  1.726E+01  5.503E+00 -7.072E+00 -2.022E+01 -3.372E+01 -4.741E+01 -6.119E+01
 -7.498E+01
>RHOYX.ERR NFREQ=36 ROT=RHOROT // 36
  1.192E-01  1.057E-01  8.784E-02  6.516E-02  4.556E-02  3.093E-02  2.234E-02
  1.768E-02  1.655E-02  2.026E-02  2.350E-02  2.657E-02  2.802E-02  2.908E-02
  3.108E-02  3.563E-02  4.466E-02  5.461E-02  7.594E-02  8.932E-02  1.019E-01
  1.079E-01  1.059E-01  1.000E-01  9.657E-02  1.088E-01  1.364E-01  2.301E-01
  2.891E-01  3.241E-01  3.148E-01  2.715E-01  2.283E-01  2.235E-01  2.480E-01
  2.907E-01
>PHSYX.ERR NFREQ=36 ROT=RHOROT // 36
  1.692E+01  1.487E+01  1.222E+01  8.936E+00  6.173E+00  4.155E+00  2.986E+00
  2.356E+00  2.205E+00  2.704E+00  3.142E+00  3.560E+00  3.758E+00  3.902E+00
  4.176E+00  4.800E+00  6.048E+00  7.441E+00  1.048E+01  1.244E+01  1.430E+01
  1.520E+01  1.490E+01  1.402E+01  1.351E+01  1.534E+01  1.959E+01  3.532E+01
  4.652E+01  5.378E+01  5.179E+01  4.306E+01  3.499E+01  3.413E+01  3.860E+01
  4.684E+01

>END
