# Supplementary material for: 3D structure of the Campi Flegrei caldera central sector reconstructed through short-period magnetotelluric imaging
Source: Sci Rep. 2022 Dec 2;12:20802. doi: 10.1038/s41598-022-24998-6 (PMC9716173; doi:10.1038/s41598-022-24998-6)
Supplement: Supplementary file 12 — Supplementary Information 12. [file 41598_2022_24998_MOESM12_ESM.zip › WFLEB46.edi]

>HEAD

    DATAID="08-Ippodromo Ovest"
    FILEBY=anton
    FILEDATE=2021/07/15
    STDVERS="SEG 1.0"
    PROGVERS="MT-Corrector 5.4"
    PROGDATE=2015/11/23
    EMPTY=1.000E+32

>INFO

>=DEFINEMEAS

>HMEAS ID=101.001 CHTYPE=HX
>HMEAS ID=102.001 CHTYPE=HY
>HMEAS ID=103.001 CHTYPE=HZ
>EMEAS ID=104.001 CHTYPE=EX
>EMEAS ID=105.001 CHTYPE=EY
>HMEAS ID=201.001 CHTYPE=HX
>HMEAS ID=202.001 CHTYPE=HY
>HMEAS ID=203.001 CHTYPE=HZ
>EMEAS ID=204.001 CHTYPE=EX
>EMEAS ID=205.001 CHTYPE=EY

>=MTSECT

    SECTID=SPLINE
    NFREQ=36
    HX=101.001
    HY=102.001
    HZ=103.001
    EX=104.001
    EY=105.001

>!**** FREQUENCIES ****!
>FREQ // 36
  2.512E+01  2.154E+01  1.848E+01  1.585E+01  1.359E+01  1.166E+01  1.000E+01
  8.577E+00  7.356E+00  6.310E+00  5.412E+00  4.642E+00  3.981E+00  3.415E+00
  2.929E+00  2.512E+00  2.154E+00  1.848E+00  1.585E+00  1.359E+00  1.166E+00
  1.000E+00  8.577E-01  7.356E-01  6.310E-01  5.412E-01  4.642E-01  3.981E-01
  3.415E-01  2.929E-01  2.512E-01  2.154E-01  1.848E-01  1.585E-01  1.359E-01
  1.166E-01

>!**** ROTATION ANGLES ****!
>ZROT NFREQ=36 // 36
  0.000E+00  0.000E+00  0.000E+00  0.000E+00  0.000E+00  0.000E+00  0.000E+00
  0.000E+00  0.000E+00  0.000E+00  0.000E+00  0.000E+00  0.000E+00  0.000E+00
  0.000E+00  0.000E+00  0.000E+00  0.000E+00  0.000E+00  0.000E+00  0.000E+00
  0.000E+00  0.000E+00  0.000E+00  0.000E+00  0.000E+00  0.000E+00  0.000E+00
  0.000E+00  0.000E+00  0.000E+00  0.000E+00  0.000E+00  0.000E+00  0.000E+00
  0.000E+00

>!**** IMPEDANCES ****!
>ZXYR NFREQ=36 ROT=ZROT // 36
  1.495E+01  1.704E+01  1.875E+01  2.018E+01  2.139E+01  2.247E+01  2.346E+01
  2.436E+01  2.513E+01  2.569E+01  2.595E+01  2.577E+01  2.506E+01  2.376E+01
  2.188E+01  1.952E+01  1.684E+01  1.404E+01  1.132E+01  8.825E+00  6.657E+00
  4.851E+00  3.397E+00  2.255E+00  1.370E+00  6.857E-01  1.499E-01 -2.806E-01
 -6.404E-01 -9.561E-01 -1.247E+00 -1.528E+00 -1.809E+00 -2.097E+00 -2.396E+00
 -2.710E+00
>ZXYI NFREQ=36 ROT=ZROT // 36
  4.140E+01  3.771E+01  3.419E+01  3.094E+01  2.806E+01  2.559E+01  2.356E+01
  2.199E+01  2.088E+01  2.021E+01  1.996E+01  2.005E+01  2.038E+01  2.080E+01
  2.114E+01  2.124E+01  2.100E+01  2.037E+01  1.940E+01  1.817E+01  1.680E+01
  1.540E+01  1.407E+01  1.287E+01  1.183E+01  1.099E+01  1.032E+01  9.837E+00
  9.508E+00  9.320E+00  9.252E+00  9.283E+00  9.394E+00  9.562E+00  9.768E+00
  9.993E+00
>ZXY.VAR NFREQ=36 ROT=ZROT // 36
  1.191E+03  8.992E+02  8.547E+02  1.081E+03  1.604E+03  2.040E+03  1.956E+03
  1.401E+03  8.841E+02  4.558E+02  4.173E+02  4.219E+02  3.975E+02  3.079E+02
  2.039E+02  1.314E+02  9.052E+01  6.962E+01  5.112E+01  3.758E+01  2.715E+01
  2.127E+01  1.921E+01  1.822E+01  1.677E+01  1.449E+01  1.197E+01  1.055E+01
  1.081E+01  1.167E+01  1.163E+01  1.096E+01  1.018E+01  1.074E+01  1.281E+01
  1.594E+01
>ZYXR NFREQ=36 ROT=ZROT // 36
 -2.980E+01 -2.904E+01 -2.801E+01 -2.674E+01 -2.523E+01 -2.352E+01 -2.165E+01
 -1.965E+01 -1.759E+01 -1.551E+01 -1.348E+01 -1.155E+01 -9.758E+00 -8.134E+00
 -6.698E+00 -5.455E+00 -4.404E+00 -3.535E+00 -2.830E+00 -2.273E+00 -1.842E+00
 -1.515E+00 -1.274E+00 -1.101E+00 -9.782E-01 -8.934E-01 -8.347E-01 -7.926E-01
 -7.600E-01 -7.317E-01 -7.041E-01 -6.755E-01 -6.454E-01 -6.140E-01 -5.820E-01
 -5.503E-01
>ZYXI NFREQ=36 ROT=ZROT // 36
  9.511E+00  6.296E+00  3.330E+00  6.332E-01 -1.770E+00 -3.854E+00 -5.599E+00
 -6.990E+00 -8.025E+00 -8.718E+00 -9.093E+00 -9.190E+00 -9.054E+00 -8.735E+00
 -8.281E+00 -7.737E+00 -7.143E+00 -6.532E+00 -5.931E+00 -5.357E+00 -4.822E+00
 -4.334E+00 -3.892E+00 -3.497E+00 -3.143E+00 -2.826E+00 -2.543E+00 -2.289E+00
 -2.060E+00 -1.855E+00 -1.672E+00 -1.508E+00 -1.362E+00 -1.232E+00 -1.115E+00
 -1.010E+00
>ZYX.VAR NFREQ=36 ROT=ZROT // 36
  1.059E+02  7.857E+01  5.204E+01  2.882E+01  1.524E+01  8.730E+00  6.593E+00
  6.367E+00  6.533E+00  7.150E+00  5.944E+00  4.195E+00  2.537E+00  1.479E+00
  1.062E+00  1.068E+00  1.500E+00  2.010E+00  4.131E+00  5.227E+00  5.768E+00
  5.166E+00  4.025E+00  2.926E+00  2.314E+00  2.068E+00  1.922E+00  1.877E+00
  1.606E+00  1.339E+00  1.094E+00  8.738E-01  6.866E-01  5.474E-01  4.533E-01
  3.699E-01

>!**** ROTATION ANGLES ****!
>RHOROT NFREQ=36 // 36
  0.000E+00  0.000E+00  0.000E+00  0.000E+00  0.000E+00  0.000E+00  0.000E+00
  0.000E+00  0.000E+00  0.000E+00  0.000E+00  0.000E+00  0.000E+00  0.000E+00
  0.000E+00  0.000E+00  0.000E+00  0.000E+00  0.000E+00  0.000E+00  0.000E+00
  0.000E+00  0.000E+00  0.000E+00  0.000E+00  0.000E+00  0.000E+00  0.000E+00
  0.000E+00  0.000E+00  0.000E+00  0.000E+00  0.000E+00  0.000E+00  0.000E+00
  0.000E+00

>!**** APPARENT RESISTIVITIES AND PHASES ****!
>RHOXY NFREQ=36 ROT=RHOROT // 36
  1.543E+01  1.590E+01  1.646E+01  1.722E+01  1.832E+01  1.990E+01  2.211E+01
  2.511E+01  2.901E+01  3.387E+01  3.960E+01  4.595E+01  5.243E+01  5.841E+01
  6.320E+01  6.624E+01  6.724E+01  6.626E+01  6.368E+01  6.005E+01  5.603E+01
  5.215E+01  4.884E+01  4.638E+01  4.498E+01  4.478E+01  4.594E+01  4.865E+01
  5.320E+01  5.994E+01  6.939E+01  8.217E+01  9.905E+01  1.209E+02  1.488E+02
  1.839E+02
>PHSXY NFREQ=36 ROT=RHOROT // 36
  7.014E+01  6.568E+01  6.125E+01  5.689E+01  5.267E+01  4.871E+01  4.513E+01
  4.208E+01  3.972E+01  3.818E+01  3.756E+01  3.789E+01  3.912E+01  4.120E+01
  4.401E+01  4.742E+01  5.127E+01  5.543E+01  5.974E+01  6.410E+01  6.839E+01
  7.252E+01  7.642E+01  8.006E+01  8.340E+01  8.643E+01  8.917E+01  9.163E+01
  9.385E+01  9.586E+01  9.768E+01  9.935E+01  1.009E+02  1.024E+02  1.038E+02
  1.052E+02
>RHOXY.ERR NFREQ=36 ROT=RHOROT // 36
  3.832E-01  3.593E-01  3.695E-01  4.241E-01  5.119E-01  5.746E-01  5.759E-01
  5.136E-01  4.316E-01  3.298E-01  3.175E-01  3.196E-01  3.146E-01  2.879E-01
  2.489E-01  2.151E-01  1.938E-01  1.858E-01  1.763E-01  1.688E-01  1.612E-01
  1.598E-01  1.685E-01  1.806E-01  1.890E-01  1.900E-01  1.847E-01  1.822E-01
  1.896E-01  1.993E-01  1.996E-01  1.930E-01  1.839E-01  1.845E-01  1.949E-01
  2.094E-01
>PHSXY.ERR NFREQ=36 ROT=RHOROT // 36
  6.735E+01  6.165E+01  6.403E+01  7.801E+01  1.068E+02  1.393E+02  1.403E+02
  1.075E+02  8.012E+01  5.501E+01  5.237E+01  5.282E+01  5.175E+01  4.627E+01
  3.877E+01  3.264E+01  2.895E+01  2.759E+01  2.601E+01  2.478E+01  2.353E+01
  2.331E+01  2.473E+01  2.672E+01  2.813E+01  2.831E+01  2.741E+01  2.699E+01
  2.824E+01  2.989E+01  2.994E+01  2.882E+01  2.728E+01  2.738E+01  2.914E+01
  3.165E+01
>RHOYX NFREQ=36 ROT=RHOROT // 36
  7.789E+00  8.194E+00  8.612E+00  9.025E+00  9.413E+00  9.748E+00  1.000E+01
  1.014E+01  1.016E+01  1.004E+01  9.773E+00  9.387E+00  8.902E+00  8.345E+00
  7.746E+00  7.136E+00  6.537E+00  5.971E+00  5.450E+00  4.982E+00  4.571E+00
  4.215E+00  3.911E+00  3.653E+00  3.434E+00  3.247E+00  3.086E+00  2.947E+00
  2.824E+00  2.716E+00  2.620E+00  2.536E+00  2.460E+00  2.391E+00  2.328E+00
  2.268E+00
>PHSYX NFREQ=36 ROT=RHOROT // 36
 -1.977E+02 -1.922E+02 -1.868E+02 -1.814E+02 -1.760E+02 -1.707E+02 -1.655E+02
 -1.604E+02 -1.555E+02 -1.507E+02 -1.460E+02 -1.415E+02 -1.371E+02 -1.330E+02
 -1.290E+02 -1.252E+02 -1.217E+02 -1.184E+02 -1.155E+02 -1.130E+02 -1.109E+02
 -1.093E+02 -1.081E+02 -1.075E+02 -1.073E+02 -1.075E+02 -1.082E+02 -1.091E+02
 -1.103E+02 -1.115E+02 -1.128E+02 -1.141E+02 -1.153E+02 -1.165E+02 -1.176E+02
 -1.186E+02
>RHOYX.ERR NFREQ=36 ROT=RHOROT // 36
  1.817E-01  1.663E-01  1.444E-01  1.153E-01  8.996E-02  7.298E-02  6.781E-02
  7.130E-02  7.763E-02  8.772E-02  8.752E-02  8.130E-02  7.055E-02  6.044E-02
  5.750E-02  6.460E-02  8.532E-02  1.100E-01  1.718E-01  2.129E-01  2.470E-01
  2.607E-01  2.583E-01  2.477E-01  2.456E-01  2.562E-01  2.711E-01  2.923E-01
  2.973E-01  2.986E-01  2.970E-01  2.922E-01  2.852E-01  2.798E-01  2.788E-01
  2.760E-01
>PHSYX.ERR NFREQ=36 ROT=RHOROT // 36
  2.691E+01  2.436E+01  2.084E+01  1.632E+01  1.253E+01  1.006E+01  9.314E+00
  9.815E+00  1.073E+01  1.220E+01  1.217E+01  1.126E+01  9.708E+00  8.264E+00
  7.848E+00  8.856E+00  1.185E+01  1.551E+01  2.527E+01  3.226E+01  3.841E+01
  4.099E+01  4.053E+01  3.853E+01  3.815E+01  4.012E+01  4.297E+01  4.716E+01
  4.817E+01  4.845E+01  4.812E+01  4.715E+01  4.574E+01  4.467E+01  4.448E+01
  4.393E+01

>END
