# Supplementary material for: 3D structure of the Campi Flegrei caldera central sector reconstructed through short-period magnetotelluric imaging
Source: Sci Rep. 2022 Dec 2;12:20802. doi: 10.1038/s41598-022-24998-6 (PMC9716173; doi:10.1038/s41598-022-24998-6)
Supplement: Supplementary file 12 — Supplementary Information 12. [file 41598_2022_24998_MOESM12_ESM.zip › WFLEB47.edi]

>HEAD

    DATAID=20-Pisciarelli
    FILEBY=anton
    FILEDATE=2021/07/15
    STDVERS="SEG 1.0"
    PROGVERS="MT-Corrector 5.4"
    PROGDATE=2015/11/23
    EMPTY=1.000E+32

>INFO

>=DEFINEMEAS

>HMEAS ID=101.001 CHTYPE=HX
>HMEAS ID=102.001 CHTYPE=HY
>HMEAS ID=103.001 CHTYPE=HZ
>EMEAS ID=104.001 CHTYPE=EX
>EMEAS ID=105.001 CHTYPE=EY
>HMEAS ID=201.001 CHTYPE=HX
>HMEAS ID=202.001 CHTYPE=HY
>HMEAS ID=203.001 CHTYPE=HZ
>EMEAS ID=204.001 CHTYPE=EX
>EMEAS ID=205.001 CHTYPE=EY

>=MTSECT

    SECTID=SPLINE
    NFREQ=48
    HX=101.001
    HY=102.001
    HZ=103.001
    EX=104.001
    EY=105.001

>!**** FREQUENCIES ****!
>FREQ // 48
  2.512E+01  2.154E+01  1.848E+01  1.585E+01  1.359E+01  1.166E+01  1.000E+01
  8.577E+00  7.356E+00  6.310E+00  5.412E+00  4.642E+00  3.981E+00  3.415E+00
  2.929E+00  2.512E+00  2.154E+00  1.848E+00  1.585E+00  1.359E+00  1.166E+00
  1.000E+00  8.577E-01  7.356E-01  6.310E-01  5.412E-01  4.642E-01  3.981E-01
  3.415E-01  2.929E-01  2.512E-01  2.154E-01  1.848E-01  1.585E-01  1.359E-01
  1.166E-01  1.000E-01  8.577E-02  7.356E-02  6.310E-02  5.412E-02  4.642E-02
  3.981E-02  3.415E-02  2.929E-02  2.512E-02  2.154E-02  1.848E-02

>!**** ROTATION ANGLES ****!
>ZROT NFREQ=48 // 48
  0.000E+00  0.000E+00  0.000E+00  0.000E+00  0.000E+00  0.000E+00  0.000E+00
  0.000E+00  0.000E+00  0.000E+00  0.000E+00  0.000E+00  0.000E+00  0.000E+00
  0.000E+00  0.000E+00  0.000E+00  0.000E+00  0.000E+00  0.000E+00  0.000E+00
  0.000E+00  0.000E+00  0.000E+00  0.000E+00  0.000E+00  0.000E+00  0.000E+00
  0.000E+00  0.000E+00  0.000E+00  0.000E+00  0.000E+00  0.000E+00  0.000E+00
  0.000E+00  0.000E+00  0.000E+00  0.000E+00  0.000E+00  0.000E+00  0.000E+00
  0.000E+00  0.000E+00  0.000E+00  0.000E+00  0.000E+00  0.000E+00

>!**** IMPEDANCES ****!
>ZXYR NFREQ=48 ROT=ZROT // 48
  5.977E+00  5.995E+00  5.986E+00  5.950E+00  5.886E+00  5.791E+00  5.660E+00
  5.488E+00  5.267E+00  4.988E+00  4.648E+00  4.246E+00  3.790E+00  3.295E+00
  2.782E+00  2.279E+00  1.812E+00  1.403E+00  1.064E+00  8.006E-01  6.072E-01
  4.735E-01  3.862E-01  3.318E-01  2.988E-01  2.780E-01  2.632E-01  2.502E-01
  2.371E-01  2.229E-01  2.076E-01  1.916E-01  1.753E-01  1.593E-01  1.441E-01
  1.300E-01  1.171E-01  1.057E-01  9.570E-02  8.698E-02  7.939E-02  7.278E-02
  6.695E-02  6.176E-02  5.706E-02  5.277E-02  4.883E-02  4.518E-02
>ZXYI NFREQ=48 ROT=ZROT // 48
 -1.737E+00 -1.325E+00 -9.181E-01 -5.179E-01 -1.250E-01  2.601E-01  6.368E-01
  1.004E+00  1.358E+00  1.694E+00  2.001E+00  2.267E+00  2.475E+00  2.612E+00
  2.667E+00  2.637E+00  2.529E+00  2.358E+00  2.145E+00  1.909E+00  1.672E+00
  1.446E+00  1.240E+00  1.059E+00  9.014E-01  7.667E-01  6.526E-01  5.567E-01
  4.767E-01  4.103E-01  3.557E-01  3.107E-01  2.736E-01  2.428E-01  2.170E-01
  1.950E-01  1.760E-01  1.594E-01  1.446E-01  1.315E-01  1.197E-01  1.091E-01
  9.955E-02  9.095E-02  8.319E-02  7.617E-02  6.978E-02  6.395E-02
>ZXY.VAR NFREQ=48 ROT=ZROT // 48
  3.853E-01  4.852E-01  6.441E-01  8.790E-01  1.097E+00  1.206E+00  1.136E+00
  9.295E-01  7.168E-01  4.627E-01  3.796E-01  3.484E-01  3.703E-01  4.236E-01
  4.704E-01  4.703E-01  4.175E-01  3.273E-01  2.243E-01  1.626E-01  1.295E-01
  1.134E-01  1.033E-01  8.668E-02  6.373E-02  4.084E-02  2.459E-02  1.168E-02
  6.562E-03  3.655E-03  2.227E-03  1.528E-03  1.203E-03  1.030E-03  9.127E-04
  7.954E-04  7.426E-04  6.860E-04  6.242E-04  5.019E-04  3.595E-04  2.194E-04
  1.138E-04  5.334E-05  2.908E-05  2.048E-05  1.907E-05  1.872E-05
>ZYXR NFREQ=48 ROT=ZROT // 48
 -5.542E-01 -6.682E-01 -7.532E-01 -8.098E-01 -8.394E-01 -8.447E-01 -8.294E-01
 -7.976E-01 -7.539E-01 -7.025E-01 -6.472E-01 -5.915E-01 -5.381E-01 -4.890E-01
 -4.453E-01 -4.075E-01 -3.755E-01 -3.487E-01 -3.265E-01 -3.080E-01 -2.924E-01
 -2.791E-01 -2.676E-01 -2.576E-01 -2.490E-01 -2.416E-01 -2.354E-01 -2.303E-01
 -2.262E-01 -2.229E-01 -2.203E-01 -2.182E-01 -2.163E-01 -2.144E-01 -2.125E-01
 -2.102E-01 -2.076E-01 -2.045E-01 -2.009E-01 -1.970E-01 -1.928E-01 -1.884E-01
 -1.841E-01 -1.797E-01 -1.755E-01 -1.714E-01 -1.672E-01 -1.631E-01
>ZYXI NFREQ=48 ROT=ZROT // 48
 -3.295E+00 -2.979E+00 -2.687E+00 -2.419E+00 -2.179E+00 -1.967E+00 -1.782E+00
 -1.623E+00 -1.487E+00 -1.372E+00 -1.272E+00 -1.184E+00 -1.105E+00 -1.032E+00
 -9.640E-01 -8.989E-01 -8.362E-01 -7.757E-01 -7.171E-01 -6.604E-01 -6.056E-01
 -5.531E-01 -5.032E-01 -4.559E-01 -4.118E-01 -3.707E-01 -3.329E-01 -2.983E-01
 -2.665E-01 -2.375E-01 -2.109E-01 -1.864E-01 -1.639E-01 -1.431E-01 -1.239E-01
 -1.062E-01 -9.004E-02 -7.527E-02 -6.191E-02 -4.992E-02 -3.923E-02 -2.970E-02
 -2.118E-02 -1.349E-02 -6.447E-03  1.069E-04  6.283E-03  1.215E-02
>ZYX.VAR NFREQ=48 ROT=ZROT // 48
  5.869E-02  4.601E-02  3.654E-02  2.999E-02  2.934E-02  3.355E-02  4.015E-02
  4.579E-02  4.497E-02  3.820E-02  3.099E-02  2.490E-02  2.022E-02  1.774E-02
  1.822E-02  2.319E-02  3.413E-02  4.469E-02  6.010E-02  5.605E-02  4.467E-02
  3.021E-02  1.808E-02  1.007E-02  6.147E-03  4.918E-03  5.050E-03  7.814E-03
  8.781E-03  8.311E-03  6.628E-03  5.090E-03  4.532E-03  5.377E-03  7.652E-03
  9.946E-03  1.289E-02  1.274E-02  1.136E-02  1.001E-02  9.135E-03  8.729E-03
  8.652E-03  8.349E-03  7.596E-03  6.870E-03  6.265E-03  5.740E-03

>!**** ROTATION ANGLES ****!
>RHOROT NFREQ=48 // 48
  0.000E+00  0.000E+00  0.000E+00  0.000E+00  0.000E+00  0.000E+00  0.000E+00
  0.000E+00  0.000E+00  0.000E+00  0.000E+00  0.000E+00  0.000E+00  0.000E+00
  0.000E+00  0.000E+00  0.000E+00  0.000E+00  0.000E+00  0.000E+00  0.000E+00
  0.000E+00  0.000E+00  0.000E+00  0.000E+00  0.000E+00  0.000E+00  0.000E+00
  0.000E+00  0.000E+00  0.000E+00  0.000E+00  0.000E+00  0.000E+00  0.000E+00
  0.000E+00  0.000E+00  0.000E+00  0.000E+00  0.000E+00  0.000E+00  0.000E+00
  0.000E+00  0.000E+00  0.000E+00  0.000E+00  0.000E+00  0.000E+00

>!**** APPARENT RESISTIVITIES AND PHASES ****!
>RHOXY NFREQ=48 ROT=RHOROT // 48
  3.085E-01  3.500E-01  3.970E-01  4.501E-01  5.099E-01  5.764E-01  6.489E-01
  7.258E-01  8.042E-01  8.796E-01  9.464E-01  9.984E-01  1.030E+00  1.035E+00
  1.014E+00  9.673E-01  8.988E-01  8.150E-01  7.233E-01  6.307E-01  5.427E-01
  4.630E-01  3.936E-01  3.347E-01  2.858E-01  2.458E-01  2.134E-01  1.872E-01
  1.660E-01  1.489E-01  1.350E-01  1.237E-01  1.143E-01  1.064E-01  9.983E-02
  9.421E-02  8.941E-02  8.529E-02  8.176E-02  7.877E-02  7.623E-02  7.409E-02
  7.230E-02  7.079E-02  6.950E-02  6.837E-02  6.734E-02  6.636E-02
>PHSXY NFREQ=48 ROT=RHOROT // 48
 -1.620E+01 -1.246E+01 -8.719E+00 -4.974E+00 -1.217E+00  2.572E+00  6.419E+00
  1.037E+01  1.446E+01  1.875E+01  2.329E+01  2.809E+01  3.314E+01  3.841E+01
  4.379E+01  4.916E+01  5.438E+01  5.926E+01  6.361E+01  6.725E+01  7.004E+01
  7.187E+01  7.271E+01  7.260E+01  7.166E+01  7.007E+01  6.804E+01  6.580E+01
  6.355E+01  6.148E+01  5.972E+01  5.834E+01  5.735E+01  5.673E+01  5.642E+01
  5.632E+01  5.636E+01  5.644E+01  5.651E+01  5.651E+01  5.644E+01  5.629E+01
  5.608E+01  5.582E+01  5.555E+01  5.528E+01  5.502E+01  5.476E+01
>RHOXY.ERR NFREQ=48 ROT=RHOROT // 48
  5.918E-02  6.703E-02  7.780E-02  9.143E-02  1.029E-01  1.092E-01  1.079E-01
  1.001E-01  9.071E-02  7.589E-02  7.173E-02  7.222E-02  7.886E-02  9.022E-02
  1.029E-01  1.131E-01  1.190E-01  1.194E-01  1.137E-01  1.121E-01  1.162E-01
  1.263E-01  1.400E-01  1.494E-01  1.496E-01  1.402E-01  1.271E-01  1.024E-01
  8.876E-02  7.608E-02  6.767E-02  6.341E-02  6.320E-02  6.534E-02  6.846E-02
  7.094E-02  7.576E-02  8.029E-02  8.426E-02  8.317E-02  7.752E-02  6.675E-02
  5.296E-02  3.987E-02  3.223E-02  2.949E-02  3.094E-02  3.329E-02
>PHSXY.ERR NFREQ=48 ROT=RHOROT // 48
  8.087E+00  9.203E+00  1.075E+01  1.275E+01  1.445E+01  1.540E+01  1.521E+01
  1.404E+01  1.264E+01  1.048E+01  9.878E+00  9.948E+00  1.091E+01  1.257E+01
  1.446E+01  1.599E+01  1.689E+01  1.695E+01  1.608E+01  1.583E+01  1.645E+01
  1.800E+01  2.015E+01  2.163E+01  2.167E+01  2.018E+01  1.813E+01  1.438E+01
  1.235E+01  1.050E+01  9.294E+00  8.686E+00  8.657E+00  8.961E+00  9.408E+00
  9.763E+00  1.046E+01  1.111E+01  1.169E+01  1.153E+01  1.071E+01  9.163E+00
  7.209E+00  5.385E+00  4.333E+00  3.958E+00  4.156E+00  4.478E+00
>RHOYX NFREQ=48 ROT=RHOROT // 48
  8.889E-02  8.653E-02  8.426E-02  8.215E-02  8.024E-02  7.860E-02  7.726E-02
  7.626E-02  7.560E-02  7.528E-02  7.526E-02  7.549E-02  7.590E-02  7.643E-02
  7.701E-02  7.755E-02  7.801E-02  7.829E-02  7.834E-02  7.811E-02  7.758E-02
  7.677E-02  7.573E-02  7.456E-02  7.339E-02  7.237E-02  7.164E-02  7.133E-02
  7.156E-02  7.244E-02  7.404E-02  7.644E-02  7.970E-02  8.387E-02  8.901E-02
  9.517E-02  1.024E-01  1.107E-01  1.201E-01  1.309E-01  1.430E-01  1.568E-01
  1.724E-01  1.903E-01  2.107E-01  2.338E-01  2.600E-01  2.893E-01
>PHSYX NFREQ=48 ROT=RHOROT // 48
 -9.955E+01 -1.026E+02 -1.057E+02 -1.085E+02 -1.111E+02 -1.132E+02 -1.150E+02
 -1.162E+02 -1.169E+02 -1.171E+02 -1.170E+02 -1.165E+02 -1.160E+02 -1.153E+02
 -1.148E+02 -1.144E+02 -1.142E+02 -1.142E+02 -1.145E+02 -1.150E+02 -1.158E+02
 -1.168E+02 -1.180E+02 -1.195E+02 -1.212E+02 -1.231E+02 -1.253E+02 -1.277E+02
 -1.303E+02 -1.332E+02 -1.363E+02 -1.395E+02 -1.428E+02 -1.463E+02 -1.498E+02
 -1.532E+02 -1.566E+02 -1.598E+02 -1.629E+02 -1.658E+02 -1.685E+02 -1.710E+02
 -1.734E+02 -1.757E+02 -1.779E+02 -1.800E+02 -1.822E+02 -1.843E+02
>RHOYX.ERR NFREQ=48 ROT=RHOROT // 48
  4.343E-02  4.211E-02  4.109E-02  4.072E-02  4.392E-02  5.103E-02  6.046E-02
  6.979E-02  7.479E-02  7.460E-02  7.265E-02  7.030E-02  6.830E-02  6.881E-02
  7.477E-02  8.995E-02  1.157E-01  1.406E-01  1.727E-01  1.796E-01  1.743E-01
  1.572E-01  1.340E-01  1.104E-01  9.472E-02  9.226E-02  1.009E-01  1.333E-01
  1.508E-01  1.569E-01  1.502E-01  1.407E-01  1.404E-01  1.592E-01  1.948E-01
  2.275E-01  2.638E-01  2.711E-01  2.661E-01  2.595E-01  2.565E-01  2.583E-01
  2.639E-01  2.661E-01  2.612E-01  2.555E-01  2.506E-01  2.462E-01
>PHSYX.ERR NFREQ=48 ROT=RHOROT // 48
  5.877E+00  5.695E+00  5.554E+00  5.502E+00  5.946E+00  6.938E+00  8.268E+00
  9.599E+00  1.032E+01  1.029E+01  1.001E+01  9.672E+00  9.385E+00  9.458E+00
  1.031E+01  1.253E+01  1.639E+01  2.025E+01  2.542E+01  2.656E+01  2.568E+01
  2.288E+01  1.921E+01  1.558E+01  1.323E+01  1.287E+01  1.416E+01  1.910E+01
  2.185E+01  2.283E+01  2.176E+01  2.025E+01  2.021E+01  2.321E+01  2.913E+01
  3.484E+01  4.156E+01  4.298E+01  4.202E+01  4.075E+01  4.019E+01  4.053E+01
  4.159E+01  4.201E+01  4.108E+01  4.000E+01  3.907E+01  3.825E+01

>END
